# Supplementary material for: CircNFIB inhibits tumor growth and metastasis through suppressing MEK1/ERK signaling in intrahepatic cholangiocarcinoma
Source: Mol Cancer. 2022 Jan 17;21:18. doi: 10.1186/s12943-021-01482-9 (PMC8762882; doi:10.1186/s12943-021-01482-9)
Supplement: Supplementary file 5 — Additional file 5. [file 12943_2021_1482_MOESM5_ESM.xlsx]

## Sheet: Proteins identified by MS
Protein IDs	Majority protein IDs	Protein names	Gene names	Fasta headers	Number of proteins	Peptides	Razor + unique peptides	Unique peptides	Peptides 1	Peptides 2	Razor + unique peptides 1	Razor + unique peptides 2	Unique peptides 1	Unique peptides 2	Sequence coverage [%]	Unique + razor sequence coverage [%]	Unique sequence coverage [%]	Mol. weight [kDa]	Sequence length	Q-value	Score	Sequence coverage 1 [%]	Sequence coverage 2 [%]	Intensity 1	Intensity 2	iBAQ 1	iBAQ 2	LFQ intensity 1	LFQ intensity 2	MS/MS count 1	MS/MS count 2	MS/MS count	id	Peptide IDs	Peptide is razor	Mod. peptide IDs	Evidence IDs	MS/MS IDs	Best MS/MS	Oxidation (M) site IDs	Oxidation (M) site positions
P07355	P07355;A0A024R5Z7;V9HW65;H0YN42;H0YMU9;H0YMD0;H0YKS4;A6NMY6;H0YNP5;H0YL33;H0YM50;B4DNH8;B3KRQ1;H0YMM1;H0YN28;H0YNA0;H0YN52	Annexin A2;Annexin;Putative annexin A2-like protein	ANXA2;HEL-S-270;ANXA2P2	sp|P07355|ANXA2_HUMAN Annexin A2 OS=Homo sapiens OX=9606 GN=ANXA2 PE=1 SV=2;tr|A0A024R5Z7|A0A024R5Z7_HUMAN Annexin OS=Homo sapiens OX=9606 GN=ANXA2 PE=2 SV=1;tr|V9HW65|V9HW65_HUMAN Annexin OS=Homo sapiens OX=9606 GN=HEL-S-270 PE=2 SV=1;tr|H0YN42|H0YN42_HUM	28	10	10	10	8	9	8	9	8	9	25.1	25.1	25.1	38.604	339	0	323.31	22.1	22.4	14364000	189690000	624500	8247500	0	158410000	9	14	23	89	401;443;444;1049;1137;1562;2603;2652;2734;2772	True;True;True;True;True;True;True;True;True;True	403;445;446;1052;1140;1566;2608;2657;2739;2778	542;600;601;602;1436;1437;1438;1574;1575;2171;2172;3687;3765;3766;3767;3878;3879;3935;3936;3937	562;563;624;625;626;627;628;1490;1491;1492;1629;1630;2246;2247;3832;3913;3914;3915;4034;4035;4098;4099;4100	562;626;628;1492;1630;2246;3832;3915;4034;4099	45	171
H6VRG3	H6VRG3;H6VRG0;H6VRG1;P04264;H6VRF8;H6VRF9	Keratin, type II cytoskeletal 1	KRT1	tr|H6VRG3|H6VRG3_HUMAN Cytokeratin-1 OS=Homo sapiens OX=9606 GN=KRT1 PE=3 SV=1;tr|H6VRG0|H6VRG0_HUMAN Cytokeratin-1 OS=Homo sapiens OX=9606 GN=KRT1 PE=3 SV=1;tr|H6VRG1|H6VRG1_HUMAN Cytokeratin-1 OS=Homo sapiens OX=9606 GN=KRT1 PE=1 SV=1;sp|P04264|K2C1_HUMA	6	39	39	0	30	28	30	28	0	0	46	46	0	66.11	644	0	323.31	41	33.4	2763800000	2113300000	89154000	68170000	2992100000	1295200000	49	40	89	808	67;271;523;524;848;880;955;990;1111;1286;1287;1590;1662;1858;1859;1911;1912;2045;2104;2105;2110;2161;2238;2239;2344;2345;2346;2386;2477;2490;2523;2559;2751;2765;2766;2814;2894;2895;3149	True;True;True;True;True;True;True;True;True;True;True;True;True;True;True;True;True;True;True;True;True;True;True;True;True;True;True;True;True;True;True;True;True;True;True;True;True;True;True	68;273;525;526;851;883;958;993;1114;1289;1290;1594;1666;1862;1863;1915;1916;2049;2108;2109;2114;2165;2242;2243;2348;2349;2350;2390;2481;2494;2527;2563;2756;2771;2772;2820;2900;2901;3156	87;369;713;714;1160;1201;1202;1203;1204;1205;1206;1207;1208;1317;1359;1518;1519;1520;1521;1522;1523;1524;1525;1526;1527;1528;1529;1530;1531;1532;1533;1798;1799;1800;1801;2207;2208;2312;2588;2589;2663;2664;2665;2848;2849;2850;2934;2935;2936;2937;2943;2944;3023;3024;3025;3026;3145;3146;3147;3148;3296;3297;3298;3299;3300;3349;3350;3468;3485;3486;3487;3533;3534;3582;3583;3904;3925;3926;3927;3928;3996…	92;382;741;742;1205;1249;1250;1251;1252;1253;1254;1255;1256;1368;1411;1572;1573;1574;1575;1576;1577;1578;1579;1580;1581;1582;1583;1584;1585;1586;1587;1858;1859;1860;1861;2284;2285;2395;2681;2682;2758;2759;2760;2945;2946;2947;3031;3032;3033;3034;3035;3036;3042;3043;3128;3129;3130;3131;3253;3254;3255;3256;3410;3411;3412;3413;3414;3475;3476;3598;3615;3616;3617;3618;3670;3671;3721;3722;3723;4062;4084…	92;382;741;742;1205;1249;1368;1411;1583;1859;1860;2284;2395;2681;2682;2758;2760;2946;3032;3034;3042;3128;3253;3256;3410;3412;3414;3476;3598;3615;3671;3721;4062;4087;4090;4160;4278;4279;4659	249;250	296;493
V9HVZ4	V9HVZ4;P04406;E7EUT5;Q2TSD0;A4UCT1;Q0QET7;B4DRV9	Glyceraldehyde-3-phosphate dehydrogenase	HEL-S-162eP;GAPDH	tr|V9HVZ4|V9HVZ4_HUMAN Glyceraldehyde-3-phosphate dehydrogenase OS=Homo sapiens OX=9606 GN=HEL-S-162eP PE=2 SV=1;sp|P04406|G3P_HUMAN Glyceraldehyde-3-phosphate dehydrogenase OS=Homo sapiens OX=9606 GN=GAPDH PE=1 SV=3;tr|E7EUT5|E7EUT5_HUMAN Glyceraldehyde-3	9	10	10	10	7	9	7	9	7	9	32.5	32.5	32.5	36.053	335	0	323.31	24.5	29	188010000	1225300000	11060000	72077000	345030000	866220000	8	12	20	861	111;112;916;1035;1345;1955;2352;3061;3124;3125	True;True;True;True;True;True;True;True;True;True	112;113;919;1038;1348;1959;2356;3067;3131;3132	145;146;1265;1266;1267;1419;1878;1879;2726;2727;3307;3308;4325;4326;4327;4415;4416;4417;4418	154;155;1316;1317;1318;1473;1938;1939;2822;2823;3421;3422;3423;4527;4528;4529;4622;4623;4624;4625	154;155;1318;1473;1939;2823;3421;4529;4623;4624	309;310;311;312;313	130;133;231;328;331
O43707	O43707;A0A0S2Z3G9;F5GXS2;Q96BG6;H7C144	Alpha-actinin-4	ACTN4	sp|O43707|ACTN4_HUMAN Alpha-actinin-4 OS=Homo sapiens OX=9606 GN=ACTN4 PE=1 SV=2;tr|A0A0S2Z3G9|A0A0S2Z3G9_HUMAN Actinin alpha 4 isoform 1 (Fragment) OS=Homo sapiens OX=9606 GN=ACTN4 PE=2 SV=1;tr|F5GXS2|F5GXS2_HUMAN Alpha-actinin-4 OS=Homo sapiens OX=9606 G	21	13	13	11	10	9	10	9	9	8	15.7	15.7	12.8	104.85	911	0	277.6	13.2	11.5	0	0	0	0	0	0	10	9	19	282	138;423;429;793;1024;1460;1477;1995;2265;2300;2593;2719;2984	True;True;True;True;True;True;True;True;True;True;True;True;True	140;425;431;796;1027;1464;1481;1999;2269;2304;2597;2724;2990	185;572;573;581;582;1087;1404;1405;2034;2056;2057;2781;3180;3232;3233;3647;3861;4216;4217	196;594;595;603;604;1128;1458;1459;2104;2130;2131;2878;3290;3343;3344;3789;4017;4408;4409	196;595;604;1128;1459;2104;2131;2878;3290;3344;3789;4017;4409	95	767
P21333	P21333;Q60FE6;Q60FE5;A6NDY9;A0A087WWY3	Filamin-A	FLNA	sp|P21333|FLNA_HUMAN Filamin-A OS=Homo sapiens OX=9606 GN=FLNA PE=1 SV=4;tr|Q60FE6|Q60FE6_HUMAN Filamin A OS=Homo sapiens OX=9606 GN=FLNA PE=2 SV=1;tr|Q60FE5|Q60FE5_HUMAN Filamin-A OS=Homo sapiens OX=9606 GN=FLNA PE=1 SV=1;tr|A6NDY9|A6NDY9_HUMAN Filamin A	16	34	34	32	22	29	22	29	20	27	15.7	15.7	14.8	280.74	2647	0	270.33	10.9	13.3	0	37688000	0	281250	0	31473000	22	32	54	891	76;78;81;100;134;140;150;218;549;564;759;861;911;1131;1218;1253;1276;1510;1537;1598;1697;2293;2333;2540;2696;2697;2779;2946;2971;2981;3062;3089;3091;3104	True;True;True;True;True;True;True;True;True;True;True;True;True;True;True;True;True;True;True;True;True;True;True;True;True;True;True;True;True;True;True;True;True;True	77;79;82;101;136;142;152;220;551;566;762;864;914;1134;1221;1256;1279;1514;1541;1602;1701;2297;2337;2544;2701;2702;2785;2952;2977;2987;3068;3095;3097;3110	99;101;105;131;132;180;181;187;202;203;298;747;748;771;772;1041;1042;1178;1179;1257;1258;1564;1565;1703;1753;1754;1784;1785;2100;2138;2139;2220;2221;2365;3221;3222;3279;3280;3556;3557;3829;3830;3831;3950;4164;4198;4211;4328;4368;4370;4386	104;106;107;112;139;140;191;192;198;213;214;311;776;777;801;802;1080;1081;1226;1227;1307;1308;1619;1620;1762;1813;1814;1844;1845;2174;2212;2213;2300;2301;2453;3332;3333;3392;3393;3694;3695;3981;3982;3983;4113;4351;4389;4403;4530;4571;4573;4574;4575;4591	104;107;112;140;192;198;214;311;776;802;1081;1227;1308;1619;1762;1813;1845;2174;2213;2301;2453;3333;3392;3695;3982;3983;4113;4351;4389;4403;4530;4571;4573;4591
P11142	P11142;Q53GZ6;V9HW22;E9PKE3;Q96IS6;Q53HF2;B3KTV0;B4E1Q1;E9PNE6;A8K7Q2	Heat shock cognate 71 kDa protein	HSPA8;HEL-S-72p	sp|P11142|HSP7C_HUMAN Heat shock cognate 71 kDa protein OS=Homo sapiens OX=9606 GN=HSPA8 PE=1 SV=1;tr|Q53GZ6|Q53GZ6_HUMAN Heat shock 70kDa protein 8 isoform 1 variant (Fragment) OS=Homo sapiens OX=9606 PE=2 SV=1;tr|V9HW22|V9HW22_HUMAN Epididymis luminal pr	27	13	13	2	9	10	9	10	1	1	19.5	19.5	3.7	70.897	646	0	266.62	13.9	15.2	24350000	65043000	737870	1971000	0	54317000	10	17	27	757	275;397;806;818;1127;1432;1837;1934;2051;2052;2155;2550;2583	True;True;True;True;True;True;True;True;True;True;True;True;True	277;399;809;821;1130;1436;1841;1938;2055;2056;2159;2554;2587	374;375;376;538;1104;1120;1559;1992;1993;2561;2700;2858;2859;2860;2861;2862;3014;3569;3570;3571;3572;3634;3635;3636	387;388;389;558;1145;1161;1162;1163;1613;1614;2062;2063;2653;2795;2955;2956;2957;2958;2959;3119;3707;3708;3709;3710;3776;3777;3778	388;558;1145;1163;1613;2063;2653;2795;2956;2957;3119;3707;3778	270;271;272	61;87;237
B4E1T1	B4E1T1;B4DL32			tr|B4E1T1|B4E1T1_HUMAN cDNA FLJ54081, highly similar to Keratin, type II cytoskeletal 5 OS=Homo sapiens OX=9606 PE=2 SV=1;tr|B4DL32|B4DL32_HUMAN cDNA FLJ59922, highly similar to Keratin, type II cytoskeletal 5 OS=Homo sapiens OX=9606 PE=2 SV=1	15	29	24	0	26	15	21	13	0	0	42.3	35.1	0	58.85	555	0	239.88	36	24.7	658390000	49939000	23514000	1783600	645370000	54724000	27	13	40	654	723;797;846;900;952;1053;1102;1560;1585;1650;1902;1903;2102;2110;2115;2138;2175;2212;2245;2341;2426;2560;2659;2660;2805;2806;2879;3083;3150	False;False;True;True;True;True;True;False;True;True;True;True;True;False;False;True;True;True;True;True;True;True;True;True;True;True;True;True;True	726;800;849;903;955;1056;1105;1564;1589;1654;1906;1907;2106;2114;2119;2142;2179;2216;2249;2345;2430;2564;2664;2665;2811;2812;2885;3089;3157	991;1093;1094;1156;1157;1239;1313;1444;1506;2169;2200;2201;2295;2648;2649;2650;2651;2652;2930;2931;2943;2944;2949;2950;2951;2952;2953;2954;2985;3046;3094;3095;3156;3289;3290;3291;3398;3584;3776;3777;3778;3983;3984;3985;3986;4078;4079;4358;4359;4452	1028;1134;1135;1201;1202;1287;1364;1498;1560;2244;2277;2278;2378;2742;2743;2744;2745;2746;2747;3027;3028;3042;3043;3048;3049;3050;3051;3052;3053;3054;3055;3056;3089;3152;3200;3201;3266;3402;3403;3404;3524;3724;3924;3925;3926;4146;4147;4148;4149;4150;4254;4255;4560;4561;4660	1028;1134;1202;1287;1364;1498;1560;2244;2278;2378;2743;2745;3028;3042;3049;3089;3152;3201;3266;3404;3524;3724;3925;3926;4146;4149;4254;4561;4660	231;232;233;234;235	212;239;262;268;354
O75369	O75369;Q68CT4;E7EN95;A0A024R321	Filamin-B	FLNB;DKFZp686A1668	sp|O75369|FLNB_HUMAN Filamin-B OS=Homo sapiens OX=9606 GN=FLNB PE=1 SV=2;tr|Q68CT4|Q68CT4_HUMAN Uncharacterized protein DKFZp686A1668 OS=Homo sapiens OX=9606 GN=DKFZp686A1668 PE=2 SV=1;tr|E7EN95|E7EN95_HUMAN Filamin-B OS=Homo sapiens OX=9606 GN=FLNB PE=1 S	7	29	28	27	13	27	12	26	12	25	15.6	15.3	14.6	278.16	2602	0	238.75	6	14.7	16428000	43595000	115690	307010	0	36405000	12	29	41	847	20;133;395;548;563;775;776;789;908;912;1010;1090;1297;1509;1537;1998;2538;2539;2541;2542;2568;2684;2871;2911;2980;3002;3022;3048;3065	True;True;True;True;True;True;True;True;True;True;True;True;True;True;False;True;True;True;True;True;True;True;True;True;True;True;True;True;True	20;135;397;550;565;778;779;792;911;915;1013;1093;1300;1513;1541;2002;2542;2543;2545;2546;2572;2689;2877;2917;2986;3008;3028;3054;3071	26;178;179;535;745;746;770;1062;1063;1064;1065;1082;1083;1251;1252;1259;1387;1488;1814;2099;2138;2139;2784;3553;3554;3555;3558;3559;3560;3595;3813;4068;4118;4210;4243;4244;4270;4307;4308;4332;4333	29;189;190;555;774;775;800;1101;1102;1103;1104;1105;1122;1123;1301;1302;1309;1441;1542;1874;2173;2212;2213;2881;3691;3692;3693;3696;3697;3698;3735;3965;4242;4304;4402;4436;4437;4468;4508;4509;4510;4534;4535	29;190;555;775;800;1102;1104;1122;1302;1309;1441;1542;1874;2173;2213;2881;3692;3693;3697;3698;3735;3965;4242;4304;4402;4436;4468;4508;4534	300;301;302;303	270;491;549;1766
V9HWK1	V9HWK1;Q53HE2;P60174;B4DUI5;U3KPZ0;Q2QD09	Triosephosphate isomerase	HEL-S-49;TPI1	tr|V9HWK1|V9HWK1_HUMAN Triosephosphate isomerase OS=Homo sapiens OX=9606 GN=HEL-S-49 PE=2 SV=1;tr|Q53HE2|Q53HE2_HUMAN Triosephosphate isomerase (Fragment) OS=Homo sapiens OX=9606 PE=2 SV=1;sp|P60174|TPIS_HUMAN Triosephosphate isomerase OS=Homo sapiens OX=9	8	8	8	8	4	7	4	7	4	7	36.5	36.5	36.5	26.669	249	0	214.58	18.1	31.3	0	0	0	0	0	0	4	7	11	932	1238;1352;1594;2269;2534;2637;2854;3128	True;True;True;True;True;True;True;True	1241;1355;1598;2273;2538;2642;2860;3135	1730;1731;1888;2214;3186;3547;3548;3737;4047;4421;4422	1789;1790;1948;2291;3296;3685;3686;3883;4215;4628;4629	1789;1948;2291;3296;3686;3883;4215;4628
A0A024R4F1	A0A024R4F1;P06733;K7EM90;A0A2R8Y879;A0A2R8YEM5;A0A2R8Y6G6;A4UCS8	Alpha-enolase;Enolase	ENO1	tr|A0A024R4F1|A0A024R4F1_HUMAN 2-phospho-D-glycerate hydro-lyase OS=Homo sapiens OX=9606 GN=HEL-S-17 PE=2 SV=1;sp|P06733|ENOA_HUMAN Alpha-enolase OS=Homo sapiens OX=9606 GN=ENO1 PE=1 SV=2;tr|K7EM90|K7EM90_HUMAN 2-phospho-D-glycerate hydro-lyase (Fragment)	15	10	10	10	5	9	5	9	5	9	26.3	26.3	26.3	47.168	434	0	193.79	14.5	24.4	19956000	48122000	907090	2187400	0	40186000	5	12	17	69	346;404;1069;1565;1566;1665;2466;2707;3047;3135	True;True;True;True;True;True;True;True;True;True	348;406;1072;1569;1570;1669;2470;2712;3053;3142	473;546;1461;2175;2176;2177;2178;2315;2316;3454;3844;4305;4306;4430;4431	489;567;1515;2250;2251;2252;2253;2254;2255;2398;2399;3584;3996;4506;4507;4637;4638	489;567;1515;2252;2255;2399;3584;3996;4506;4637	40;41;42	165;169;244
D0PNI1	D0PNI1;E7EX29;P63104;E7ESK7;E5RIR4;E9PD24;E7EVZ2;B0AZS6	14-3-3 protein zeta/delta	YWHAZ	tr|D0PNI1|D0PNI1_HUMAN Epididymis luminal protein 4 OS=Homo sapiens OX=9606 GN=YWHAZ PE=2 SV=1;tr|E7EX29|E7EX29_HUMAN 14-3-3 protein zeta/delta (Fragment) OS=Homo sapiens OX=9606 GN=YWHAZ PE=1 SV=1;sp|P63104|1433Z_HUMAN 14-3-3 protein zeta/delta OS=Homo sa	10	10	10	6	8	10	8	10	4	6	35.9	35.9	24.9	27.745	245	0	183.46	31	35.9	45630000	50748000	3259300	3624900	45630000	0	7	11	18	729	436;515;708;850;1488;1653;2012;2616;3141;3142	True;True;True;True;True;True;True;True;True;True	438;517;711;853;1492;1657;2016;2621;3148;3149	592;699;700;972;973;1163;1164;2070;2071;2299;2300;2801;2802;3705;3706;4441;4442;4443	616;727;728;1009;1010;1208;1209;2144;2145;2382;2383;2898;2899;3850;3851;4648;4649;4650;4651	616;728;1009;1209;2145;2382;2898;3850;4648;4651	8;237;261	1;160;218
B4DMA2	B4DMA2;B4DGL0;A0A024RD80;P08238;Q9H6X9;A8K3W9;Q58FF7	Heat shock protein HSP 90-beta;Putative heat shock protein HSP 90-beta-3	HSP90AB1;HSP90AB3P	tr|B4DMA2|B4DMA2_HUMAN cDNA FLJ54023, highly similar to Heat shock protein HSP 90-beta OS=Homo sapiens OX=9606 PE=2 SV=1;tr|B4DGL0|B4DGL0_HUMAN cDNA FLJ53619, highly similar to Heat shock protein HSP 90-beta OS=Homo sapiens OX=9606 PE=2 SV=1;tr|A0A024RD80|	10	16	16	7	10	14	10	14	5	7	18.8	18.8	8.3	79.194	686	0	168.36	13.4	17.2	29241000	68846000	943260	2220800	0	57492000	11	15	26	179	59;241;613;614;615;684;685;707;733;1150;1168;1202;1268;1745;1746;2296	True;True;True;True;True;True;True;True;True;True;True;True;True;True;True;True	60;243;615;616;617;687;688;710;736;1153;1171;1205;1271;1749;1750;2300	77;78;326;837;838;839;840;936;937;938;971;1004;1005;1591;1592;1624;1681;1774;1775;2427;2428;2429;2430;3225;3226	82;83;339;870;871;872;873;972;973;974;1008;1041;1042;1043;1044;1646;1647;1679;1740;1834;1835;2517;2518;2519;2520;3336;3337	83;339;870;872;873;972;973;1008;1044;1646;1679;1740;1835;2518;2520;3336	66	356
P68371	P68371;Q8IZ29;Q8N6N5;Q8IWP6;B3KML9;P04350;B4DE77;B4DJ43;Q3ZCM7;B4DFH6	Tubulin beta-4B chain;Tubulin beta-4A chain;Tubulin beta-8 chain	TUBB4B;TUBB2C;TUBB4A;TUBB8	sp|P68371|TBB4B_HUMAN Tubulin beta-4B chain OS=Homo sapiens OX=9606 GN=TUBB4B PE=1 SV=1;tr|Q8IZ29|Q8IZ29_HUMAN Tubulin beta chain OS=Homo sapiens OX=9606 GN=TUBB2C PE=2 SV=1;tr|Q8N6N5|Q8N6N5_HUMAN Tubulin beta chain OS=Homo sapiens OX=9606 GN=TUBB2C PE=2 S	23	14	14	2	10	12	10	12	2	2	31.7	31.7	7.2	49.83	445	0	159.46	26.1	25.4	0	40143000	0	2007200	0	33523000	14	17	31	954	363;659;769;867;868;1382;1414;1547;1678;1763;2044;2046;2136;2640	True;True;True;True;True;True;True;True;True;True;True;True;True;True	365;662;772;870;871;1386;1418;1551;1682;1767;2048;2050;2140;2645	494;495;907;908;1053;1054;1185;1186;1187;1188;1929;1971;2152;2153;2333;2334;2335;2455;2456;2847;2851;2983;3742;3743;3744;3745;3746;3747;3748;3749	510;511;943;944;1092;1093;1233;1234;1235;1236;1992;2036;2227;2228;2420;2421;2422;2545;2546;2944;2948;3086;3087;3890;3891;3892;3893;3894;3895;3896;3897	510;944;1093;1235;1236;1992;2036;2228;2422;2546;2944;2948;3087;3895	149;150;151;152;153;154;155;156;157;362;363	73;164;257;267;299;300;321;323;330;363;388
P11021	P11021;V9HWB4	78 kDa glucose-regulated protein	HSPA5;HEL-S-89n	sp|P11021|BIP_HUMAN Endoplasmic reticulum chaperone BiP OS=Homo sapiens OX=9606 GN=HSPA5 PE=1 SV=2;tr|V9HWB4|V9HWB4_HUMAN 78 kDa glucose-regulated protein OS=Homo sapiens OX=9606 GN=HEL-S-89n PE=2 SV=1	3	13	13	13	7	12	7	12	7	12	20.8	20.8	20.8	72.332	654	0	158.27	12.7	19.6	14466000	0	482190	0	14466000	0	8	13	21	873	172;216;487;594;675;1433;1544;1603;2153;2382;2667;2994;3102	True;True;True;True;True;True;True;True;True;True;True;True;True	174;218;489;596;678;1437;1548;1607;2157;2386;2672;3000;3108	233;234;295;296;658;813;926;1994;1995;2148;2229;2230;2231;3011;3012;3345;3787;3788;3789;4234;4384	244;245;308;309;686;846;962;2064;2065;2222;2309;2310;2311;3116;3117;3471;3936;3937;3938;4427;4589	244;309;686;846;962;2064;2222;2310;3117;3471;3937;4427;4589	321;322	148;332
Q59GE4	Q59GE4;P46783;Q9NQ39;A0A2R8Y6L3;F6U211;A0A2R8Y7H1;S4R435;A0A2R8YFH6;A0A1W2PQS6	40S ribosomal protein S10;Putative 40S ribosomal protein S10-like	RPS10;RPS10P5;RPS10-NUDT3	tr|Q59GE4|Q59GE4_HUMAN Ribosomal protein S10 variant (Fragment) OS=Homo sapiens OX=9606 PE=3 SV=1;sp|P46783|RS10_HUMAN 40S ribosomal protein S10 OS=Homo sapiens OX=9606 GN=RPS10 PE=1 SV=1;sp|Q9NQ39|RS10L_HUMAN Putative 40S ribosomal protein S10-like OS=Hom	10	4	4	4	3	2	3	2	3	2	17.8	17.8	17.8	19.86	174	0	142.01	17.2	8.6	39220000	0	4357800	0	39220000	0	3	3	6	920	68;1043;1220;1456	True;True;True;True	69;1046;1223;1460	88;89;1429;1706;2028;2029	93;94;1483;1765;2098;2099	94;1483;1765;2098
P07737	P07737;K7EJ44	Profilin-1	PFN1	sp|P07737|PROF1_HUMAN Profilin-1 OS=Homo sapiens OX=9606 GN=PFN1 PE=1 SV=2;tr|K7EJ44|K7EJ44_HUMAN Profilin OS=Homo sapiens OX=9606 GN=PFN1 PE=1 SV=1	3	7	7	7	5	4	5	4	5	4	50	50	50	15.054	140	0	139.57	37.1	40.7	106070000	0	11786000	0	106070000	0	9	4	13	869	511;621;622;2588;2650;2677;2736	True;True;True;True;True;True;True	513;623;624;2592;2655;2682;2741	692;693;694;695;847;848;849;850;3641;3763;3804;3881	720;721;722;723;880;881;882;883;884;3783;3911;3954;4037	721;880;881;3783;3911;3954;4037	318;319	86;114
V9HWF4	V9HWF4;P00558;B4E1H9	Phosphoglycerate kinase;Phosphoglycerate kinase 1	HEL-S-68p;PGK1	tr|V9HWF4|V9HWF4_HUMAN Phosphoglycerate kinase OS=Homo sapiens OX=9606 GN=HEL-S-68p PE=2 SV=1;sp|P00558|PGK1_HUMAN Phosphoglycerate kinase 1 OS=Homo sapiens OX=9606 GN=PGK1 PE=1 SV=3;tr|B4E1H9|B4E1H9_HUMAN Phosphoglycerate kinase OS=Homo sapiens OX=9606 PE	9	12	12	12	7	9	7	9	7	9	31.4	31.4	31.4	44.614	417	0	137.65	20.1	22.8	37843000	301260000	1401600	11158000	114580000	174840000	7	11	18	857	89;121;149;195;409;840;929;2145;2508;2518;2972;3016	True;True;True;True;True;True;True;True;True;True;True;True	90;123;151;197;411;843;932;2149;2512;2522;2978;3022	114;115;160;201;269;270;553;554;1147;1148;1285;1286;2996;3514;3526;4199;4200;4263	121;122;169;212;280;281;574;575;1192;1193;1336;1337;3100;3645;3661;4390;4391;4392;4459	121;169;212;280;574;1192;1337;3100;3645;3661;4390;4459	307;308	176;190
P13010	P13010;Q53T09	X-ray repair cross-complementing protein 5	XRCC5	sp|P13010|XRCC5_HUMAN X-ray repair cross-complementing protein 5 OS=Homo sapiens OX=9606 GN=XRCC5 PE=1 SV=3;tr|Q53T09|Q53T09_HUMAN Uncharacterized protein XRCC5 (Fragment) OS=Homo sapiens OX=9606 GN=XRCC5 PE=3 SV=1	4	7	7	7	4	6	4	6	4	6	11.6	11.6	11.6	82.704	732	0	121.5	7.7	8.6	0	10762000	0	283220	0	8987500	4	7	11	878	107;583;584;1194;1543;1736;2655	True;True;True;True;True;True;True	108;585;586;1197;1547;1740;2660	141;799;800;1669;1670;2147;2415;2416;3771;3772	149;150;831;832;1728;1729;2221;2503;2504;3919;3920	149;831;832;1729;2221;2503;3920
X6R8F3	X6R8F3;B2ZDQ1;P80188	Neutrophil gelatinase-associated lipocalin	LCN2;NGAL	tr|X6R8F3|X6R8F3_HUMAN Neutrophil gelatinase-associated lipocalin OS=Homo sapiens OX=9606 GN=LCN2 PE=1 SV=1;tr|B2ZDQ1|B2ZDQ1_HUMAN Neutrophil gelatinase-associated lipocalin OS=Homo sapiens OX=9606 GN=NGAL PE=2 SV=1;sp|P80188|NGAL_HUMAN Neutrophil gelatina	3	1	1	1	1	1	1	1	1	1	7.5	7.5	7.5	22.788	200	0	120.24	7.5	7.5	0	0	0	0	0	0	1	1	2	572	3057	TRUE	3063	4320;4321	4522;4523	4523
V9HWD6	V9HWD6;B5BU24;P31946;Q2F831;B7Z2E6;B4DY04;H0YB80;Q53S41	14-3-3 protein beta/alpha;14-3-3 protein beta/alpha, N-terminally processed	HEL-S-1;YWHAB;YWHAZ;YWHAQ	tr|V9HWD6|V9HWD6_HUMAN Epididymis secretory protein Li 1 OS=Homo sapiens OX=9606 GN=HEL-S-1 PE=2 SV=1;tr|B5BU24|B5BU24_HUMAN 14-3-3 protein beta/alpha OS=Homo sapiens OX=9606 GN=YWHAB PE=2 SV=1;sp|P31946|1433B_HUMAN 14-3-3 protein beta/alpha OS=Homo sapien	13	5	1	1	5	5	1	1	1	1	16.7	5.7	5.7	28.082	246	0	120.13	16.7	16.7	0	0	0	0	0	0	1	1	2	661	371;515;708;1488;1653	True;False;False;False;False	373;517;711;1492;1657	506;507;699;700;972;973;2070;2071;2299;2300	522;523;727;728;1009;1010;2144;2145;2382;2383	522;728;1009;2145;2382	8;237	162;220
P14618	P14618;V9HWB8;B4DNK4;A0A024R5Z9;B4DRT3;H3BTN5;A0A024R609;Q8WUW7;H3BQ34;Q504U3;H3BR70	Pyruvate kinase PKM;Pyruvate kinase	PKM;HEL-S-30;PKM2	sp|P14618|KPYM_HUMAN Pyruvate kinase PKM OS=Homo sapiens OX=9606 GN=PKM PE=1 SV=4;tr|V9HWB8|V9HWB8_HUMAN Pyruvate kinase OS=Homo sapiens OX=9606 GN=HEL-S-30 PE=2 SV=1;tr|B4DNK4|B4DNK4_HUMAN Pyruvate kinase OS=Homo sapiens OX=9606 GN=PKM PE=1 SV=1;tr|A0A024	24	17	17	17	9	13	9	13	9	13	35.2	35.2	35.2	57.936	531	0	118.27	25.2	27.7	10758000	105470000	326000	3196000	0	88075000	11	15	26	881	79;833;934;935;1115;1141;1344;1468;1469;1522;1668;1689;2174;2319;2607;3041;3127	True;True;True;True;True;True;True;True;True;True;True;True;True;True;True;True;True	80;836;937;938;1118;1144;1347;1472;1473;1526;1672;1693;2178;2323;2612;3047;3134	102;1139;1293;1294;1538;1539;1579;1875;1876;1877;2045;2046;2121;2122;2319;2348;2349;3045;3259;3692;3693;4297;4420	108;109;1183;1184;1344;1345;1592;1593;1634;1935;1936;1937;2118;2119;2120;2195;2196;2402;2436;2437;3151;3371;3837;3838;4498;4627	109;1184;1344;1345;1593;1634;1935;2118;2120;2195;2402;2437;3151;3371;3837;4498;4627	326;327;328;329	64;239;360;494
P67809	P67809;Q7KZ24;H0Y449;Q6PKI6;Q59EB5;A0A024RAV4;A0A024RAQ1;P16989	Nuclease-sensitive element-binding protein 1;Y-box-binding protein 3	YBX1;CSDA;YBX3	sp|P67809|YBOX1_HUMAN Y-box-binding protein 1 OS=Homo sapiens OX=9606 GN=YBX1 PE=1 SV=3;tr|Q7KZ24|Q7KZ24_HUMAN Nuclease sensitive element binding protein-1 OS=Homo sapiens OX=9606 PE=2 SV=1;tr|H0Y449|H0Y449_HUMAN Y-box-binding protein 1 (Fragment) OS=Homo	16	7	7	7	4	7	4	7	4	7	29.6	29.6	29.6	35.924	324	0	106.35	16	29.6	0	3056700	0	235130	0	2552600	4	9	13	952	12;574;581;582;904;2069;2608	True;True;True;True;True;True;True	12;576;583;584;907;2073;2613	17;784;796;797;798;1243;1244;2886;2887;2888;3694;3695	20;814;815;828;829;830;1291;1292;2983;2984;2985;3839;3840	20;815;828;829;1292;2985;3840
Q6NZI2	Q6NZI2;B3KRY5;B4DPZ5;B4DNU9	Polymerase I and transcript release factor	PTRF	sp|Q6NZI2|CAVN1_HUMAN Caveolae-associated protein 1 OS=Homo sapiens OX=9606 GN=CAVIN1 PE=1 SV=1;tr|B3KRY5|B3KRY5_HUMAN cDNA FLJ35087 fis, clone PLACE6005546, highly similar to Polymerase I and transcript release factor OS=Homo sapiens OX=9606 PE=2 SV=1;tr|	4	3	3	3	1	2	1	2	1	2	10.3	10.3	10.3	43.476	390	0	105.6	4.6	5.6	0	0	0	0	0	0	1	2	3	1001	147;1337;1554	True;True;True	149;1340;1558	199;1866;2162	210;1926;2237	210;1926;2237
J3QRI7	J3QRI7;J3QQQ9;J3QQV1;Q6IBH6;P61254;J3KSS0;J3QRC4;A0A024RBF6;E5RIT6;Q9UNX3;E5RHH1	60S ribosomal protein L26;60S ribosomal protein L26-like 1	RPL26;hCG_26523;RPL26L1	tr|J3QRI7|J3QRI7_HUMAN 60S ribosomal protein L26 (Fragment) OS=Homo sapiens OX=9606 GN=RPL26 PE=3 SV=1;tr|J3QQQ9|J3QQQ9_HUMAN KOW domain-containing protein OS=Homo sapiens OX=9606 PE=3 SV=1;tr|J3QQV1|J3QQV1_HUMAN 60S ribosomal protein L26 OS=Homo sapiens O	11	6	6	6	3	5	3	5	3	5	37.4	37.4	37.4	12.63	107	0	105.3	25.2	29	0	72473000	0	12079000	0	60521000	3	6	9	821	862;1167;1475;1532;1599;2032	True;True;True;True;True;True	865;1170;1479;1536;1603;2036	1180;1622;1623;2053;2054;2132;2222;2830;2831	1228;1677;1678;2127;2128;2206;2302;2927;2928	1228;1677;2128;2206;2302;2927	292;293	1;30
A0A384MR27	A0A384MR27;P09382;F8WEI7	Galectin-1	LGALS1	tr|A0A384MR27|A0A384MR27_HUMAN Galectin OS=Homo sapiens OX=9606 PE=2 SV=1;sp|P09382|LEG1_HUMAN Galectin-1 OS=Homo sapiens OX=9606 GN=LGALS1 PE=1 SV=2;tr|F8WEI7|F8WEI7_HUMAN Galectin-1 OS=Homo sapiens OX=9606 GN=LGALS1 PE=1 SV=1	4	4	4	4	1	3	1	3	1	3	40.7	40.7	40.7	14.716	135	0	103.18	11.1	29.6	0	0	0	0	0	0	1	4	5	395	48;512;858;3079	True;True;True;True	49;514;861;3085	64;65;696;1174;4352	69;70;724;1222;4554	69;724;1222;4554
Q08AJ9	Q08AJ9;A0A024R017;Q93077;Q7L7L0;P04908;A0A3B3IS11;Q96QV6;V9GZN0	Histone H2A;Histone H2A type 1-C;Histone H2A type 3;Histone H2A type 1-B/E;Histone H2A type 1-A	HIST1H2AB;HIST1H2AC;HIST3H2A;HIST1H2AA	tr|Q08AJ9|Q08AJ9_HUMAN Histone H2A OS=Homo sapiens OX=9606 GN=HIST1H2AB PE=2 SV=1;tr|A0A024R017|A0A024R017_HUMAN Histone H2A OS=Homo sapiens OX=9606 GN=HIST1H2AC PE=3 SV=1;sp|Q93077|H2A1C_HUMAN Histone H2A type 1-C OS=Homo sapiens OX=9606 GN=H2AC6 PE=1 SV=	8	6	6	1	5	2	5	2	1	0	25.4	25.4	8.5	14.135	130	0	100.34	23.1	9.2	635570000	1676000000	127110000	335190000	0	1399600000	8	4	12	24	129;130;1208;1209;2066;2578	True;True;True;True;True;True	131;132;1211;1212;2070;2582	169;170;171;172;173;174;1688;1689;2881;3610	178;179;180;181;182;183;184;185;1747;1748;2978;3752	179;185;1747;1748;2978;3752
Q2VPJ6	Q2VPJ6;K9JA46;P07900;Q8TBA7;Q86U12;Q96HX7;O75322	Heat shock protein HSP 90-alpha	HSP90AA1;EL52	tr|Q2VPJ6|Q2VPJ6_HUMAN HSP90AA1 protein (Fragment) OS=Homo sapiens OX=9606 GN=HSP90AA1 PE=2 SV=1;tr|K9JA46|K9JA46_HUMAN Epididymis luminal secretory protein 52 OS=Homo sapiens OX=9606 GN=EL52 PE=2 SV=1;sp|P07900|HS90A_HUMAN Heat shock protein HSP 90-alpha	15	14	7	7	9	12	4	7	4	7	17.8	7.9	7.9	68.371	585	0	100.14	14.4	15.9	51238000	115920000	1766800	3997100	0	96801000	5	9	14	831	59;613;614;615;682;686;687;707;1150;1168;1743;1744;2297;2298	False;False;False;False;True;True;True;False;False;False;True;True;True;True	60;615;616;617;685;689;690;710;1153;1171;1747;1748;2301;2302	77;78;837;838;839;840;934;939;940;941;942;971;1591;1592;1624;2424;2425;2426;3227;3228;3229;3230	82;83;870;871;872;873;970;975;976;977;978;1008;1646;1647;1679;2512;2513;2514;2515;2516;3338;3339;3340;3341	83;870;872;873;970;976;977;1008;1646;1679;2515;2516;3339;3341	66	402
Q5T749	Q5T749	Keratinocyte proline-rich protein	KPRP	sp|Q5T749|KPRP_HUMAN Keratinocyte proline-rich protein OS=Homo sapiens OX=9606 GN=KPRP PE=1 SV=1	1	8	8	8	5	6	5	6	5	6	12.3	12.3	12.3	64.135	579	0	97.748	8.5	8.8	92649000	40050000	3706000	1602000	92649000	0	6	6	12	998	379;1103;1288;1695;1908;2199;2321;2332	True;True;True;True;True;True;True;True	381;1106;1291;1699;1912;2203;2325;2336	518;1507;1802;2362;2658;2659;2660;3077;3078;3262;3277;3278	538;1561;1862;2450;2753;2754;2755;3183;3184;3374;3390;3391	538;1561;1862;2450;2753;3183;3374;3391
A0A087WWU8	A0A087WWU8;A0A0S2Z4G4;A0A0S2Z4I4;B2RDE1;A0A0S2Z4G8;D6R904;Q5HYB6;A0A494C0G0;J3KN67;P06753;A0A2R2Y2Q3;A0A494C0P6;M1VPF4	Tropomyosin alpha-3 chain;Tyrosine-protein kinase receptor	TPM3;DKFZp686J1372;TPM3-ROS1	tr|A0A087WWU8|A0A087WWU8_HUMAN Tropomyosin alpha-3 chain OS=Homo sapiens OX=9606 GN=TPM3 PE=1 SV=1;tr|A0A0S2Z4G4|A0A0S2Z4G4_HUMAN Tropomyosin 3 isoform 1 (Fragment) OS=Homo sapiens OX=9606 GN=TPM3 PE=2 SV=1;tr|A0A0S2Z4I4|A0A0S2Z4I4_HUMAN Tropomyosin 3 isof	22	15	15	8	6	12	6	12	2	7	48.5	48.5	33.5	26.42	227	0	94.434	26.4	41.9	0	636130	0	39758	0	531230	6	12	18	212	124;204;273;274;387;771;1402;1403;1408;1409;1673;1674;1702;2315;2316	True;True;True;True;True;True;True;True;True;True;True;True;True;True;True	126;206;275;276;389;774;1406;1407;1412;1413;1677;1678;1706;2319;2320	163;282;371;372;373;527;1056;1958;1959;1960;1965;1966;2325;2326;2327;2328;2371;3255;3256	172;293;384;385;386;547;1095;2023;2024;2025;2030;2031;2408;2409;2410;2411;2459;3367;3368	172;293;384;386;547;1095;2024;2025;2030;2031;2408;2409;2459;3367;3368	77	105
P35579	P35579;A0A024R1N1;A0A0U4BW16;Q86XU5	Myosin-9	MYH9	sp|P35579|MYH9_HUMAN Myosin-9 OS=Homo sapiens OX=9606 GN=MYH9 PE=1 SV=4;tr|A0A024R1N1|A0A024R1N1_HUMAN Myosin, heavy polypeptide 9, non-muscle, isoform CRA_a OS=Homo sapiens OX=9606 GN=MYH9 PE=3 SV=1;tr|A0A0U4BW16|A0A0U4BW16_HUMAN Non-muscle myosin heavy c	25	22	22	20	14	14	14	14	12	13	12.4	12.4	11.3	226.53	1960	0	92.628	7.4	8.6	0	5203000	0	50029	0	4345000	15	14	29	35	126;144;294;664;674;706;721;1257;1483;1494;1545;1620;1693;2172;2246;2342;2483;2743;2901;2982;3084;3092	True;True;True;True;True;True;True;True;True;True;True;True;True;True;True;True;True;True;True;True;True;True	128;146;296;667;677;709;724;1260;1487;1498;1549;1624;1697;2176;2250;2346;2487;2748;2907;2988;3090;3098	165;192;193;403;913;924;925;970;988;1758;2064;2078;2079;2149;2255;2357;2358;2359;3042;3157;3292;3476;3891;4106;4212;4213;4360;4371;4372	174;203;204;418;949;960;961;1007;1025;1818;2138;2152;2153;2223;2336;2445;2446;2447;3148;3267;3405;3606;4047;4287;4404;4405;4562;4576;4577	174;204;418;949;960;1007;1025;1818;2138;2153;2223;2336;2445;3148;3267;3405;3606;4047;4287;4405;4562;4576	10;11;12;13;14;15	86;365;809;1190;1594;1910
B3KUZ8	B3KUZ8;A0A024R6W0;P00505;A8K482	Aspartate aminotransferase;Aspartate aminotransferase, mitochondrial	GOT2	tr|B3KUZ8|B3KUZ8_HUMAN Aspartate aminotransferase OS=Homo sapiens OX=9606 PE=2 SV=1;tr|A0A024R6W0|A0A024R6W0_HUMAN Aspartate aminotransferase OS=Homo sapiens OX=9606 GN=GOT2 PE=3 SV=1;sp|P00505|AATM_HUMAN Aspartate aminotransferase, mitochondrial OS=Homo s	5	6	6	6	1	5	1	5	1	5	14.3	14.3	14.3	41.326	371	0	91.759	3.8	10.5	0	32169000	0	1398700	0	26864000	1	5	6	104	901;1242;1243;1301;1457;2927	True;True;True;True;True;True	904;1245;1246;1304;1461;2933	1240;1737;1738;1820;2030;4137	1288;1796;1797;1880;2100;4323	1288;1796;1797;1880;2100;4323	49	234
F5GY37	F5GY37;J3KPX7;Q99623;B4DW05;F5GWA7;F5H3X6	Prohibitin-2	PHB2	tr|F5GY37|F5GY37_HUMAN Prohibitin OS=Homo sapiens OX=9606 GN=PHB2 PE=1 SV=1;tr|J3KPX7|J3KPX7_HUMAN Prohibitin OS=Homo sapiens OX=9606 GN=PHB2 PE=1 SV=2;sp|Q99623|PHB2_HUMAN Prohibitin-2 OS=Homo sapiens OX=9606 GN=PHB2 PE=1 SV=2;tr|B4DW05|B4DW05_HUMAN Prohi	9	8	8	8	3	7	3	7	3	7	34.1	34.1	34.1	29.723	267	0	91.125	13.1	30	0	0	0	0	0	0	3	7	10	769	462;481;753;859;1309;1539;2242;2282	True;True;True;True;True;True;True;True	464;483;756;862;1312;1543;2246;2286	626;649;1034;1175;1176;1831;2141;3152;3153;3204	653;676;1073;1223;1224;1891;2215;3262;3263;3315	653;676;1073;1224;1891;2215;3262;3315	275	101
V9HW26	V9HW26;P25705;K7EK77;B4DGW3;K7ERX7;K7EJP1	ATP synthase subunit alpha;ATP synthase subunit alpha, mitochondrial	HEL-S-123m;ATP5A1	tr|V9HW26|V9HW26_HUMAN ATP synthase subunit alpha OS=Homo sapiens OX=9606 GN=HEL-S-123m PE=2 SV=1;sp|P25705|ATPA_HUMAN ATP synthase subunit alpha, mitochondrial OS=Homo sapiens OX=9606 GN=ATP5F1A PE=1 SV=1;tr|K7EK77|K7EK77_HUMAN ATP synthase subunit alpha,	9	11	11	11	4	9	4	9	4	9	23.9	23.9	23.9	59.75	553	0	88.648	8.9	19.5	0	41384000	0	1335000	0	34559000	4	10	14	899	343;1365;1415;2186;2602;2681;2801;2939;2942;3023;3123	True;True;True;True;True;True;True;True;True;True;True	345;1369;1419;2190;2607;2686;2807;2945;2948;3029;3130	468;1908;1909;1972;3059;3686;3809;3979;4153;4158;4271;4272;4414	483;484;1970;1971;2037;3165;3831;3961;4142;4340;4345;4469;4470;4621	484;1971;2037;3165;3831;3961;4142;4340;4345;4470;4621	341	95
A0A384MQX1	A0A384MQX1;P02545;Q5I6Y5;W8QEH3;Q3BDU5;Q8N519;Q5TCI8	Prelamin-A/C;Lamin-A/C	LMNA	tr|A0A384MQX1|A0A384MQX1_HUMAN Epididymis secretory sperm binding protein OS=Homo sapiens OX=9606 PE=2 SV=1;sp|P02545|LMNA_HUMAN Prelamin-A/C OS=Homo sapiens OX=9606 GN=LMNA PE=1 SV=1;tr|Q5I6Y5|Q5I6Y5_HUMAN Epididymis secretory sperm binding protein OS=Hom	11	18	18	18	8	16	8	16	8	16	28.3	28.3	28.3	74.139	664	0	85.163	14	25	0	27820000	0	678540	0	23232000	8	18	26	392	295;604;1270;1430;1553;1645;1792;1899;1904;1907;2428;2493;2569;2610;2629;2744;2866;2867	True;True;True;True;True;True;True;True;True;True;True;True;True;True;True;True;True;True	297;606;1273;1434;1557;1649;1796;1903;1908;1911;2432;2497;2573;2615;2634;2749;2872;2873	404;826;1777;1990;2161;2287;2288;2489;2490;2644;2653;2654;2657;3400;3401;3490;3596;3698;3699;3728;3892;3893;3894;4063;4064	419;859;1837;2060;2236;2370;2371;2579;2580;2738;2748;2749;2752;3526;3527;3621;3736;3737;3738;3843;3844;3874;4048;4049;4050;4237;4238	419;859;1837;2060;2236;2371;2580;2738;2749;2752;3526;3621;3738;3844;3874;4049;4237;4238	129;130	200;540
B3KQT9	B3KQT9;B3KQT2;V9HVY3;P30101;B4DDM1	Protein disulfide-isomerase;Protein disulfide-isomerase A3	HEL-S-269;PDIA3	tr|B3KQT9|B3KQT9_HUMAN Protein disulfide-isomerase OS=Homo sapiens OX=9606 PE=2 SV=1;tr|B3KQT2|B3KQT2_HUMAN Protein disulfide-isomerase OS=Homo sapiens OX=9606 PE=2 SV=1;tr|V9HVY3|V9HVY3_HUMAN Protein disulfide-isomerase OS=Homo sapiens OX=9606 GN=HEL-S-26	6	10	10	9	4	9	4	9	4	8	23.5	23.5	21	54.102	480	0	84.944	11.9	20.8	6852500	14133000	244730	504730	0	11802000	4	12	16	585	562;894;1611;1863;1933;2205;2408;2625;2675;2882	True;True;True;True;True;True;True;True;True;True	564;897;1615;1867;1937;2209;2412;2630;2680;2888	768;769;1231;2243;2244;2594;2595;2697;2698;2699;3085;3378;3720;3721;3801;4082	798;799;1279;2324;2325;2687;2688;2792;2793;2794;3191;3504;3865;3866;3951;4258	799;1279;2325;2687;2793;3191;3504;3865;3951;4258	204	313
P35606	P35606;D6R997;B4E2C9	Coatomer subunit beta	COPB2	sp|P35606|COPB2_HUMAN Coatomer subunit beta OS=Homo sapiens OX=9606 GN=COPB2 PE=1 SV=2;tr|D6R997|D6R997_HUMAN Coatomer subunit beta (Fragment) OS=Homo sapiens OX=9606 GN=COPB2 PE=1 SV=8;tr|B4E2C9|B4E2C9_HUMAN cDNA FLJ61545, highly similar to Coatomer sub	7	4	4	4	1	4	1	4	1	4	4.9	4.9	4.9	102.49	906	0	84.157	1.1	4.9	0	11036000	0	229910	0	9215900	1	5	6	913	490;1229;2671;2691	True;True;True;True	492;1232;2676;2696	663;1718;1719;3795;3823	691;1777;1778;3944;3945;3975	691;1778;3945;3975
Q0VAS5	Q0VAS5;B2R4R0;P62805	Histone H4	HIST1H4H;HIST1H4A	tr|Q0VAS5|Q0VAS5_HUMAN Histone H4 OS=Homo sapiens OX=9606 GN=HIST1H4H PE=2 SV=1;tr|B2R4R0|B2R4R0_HUMAN Histone H4 OS=Homo sapiens OX=9606 GN=HIST1H4J PE=2 SV=1;sp|P62805|H4_HUMAN Histone H4 OS=Homo sapiens OX=9606 GN=H4C1 PE=1 SV=2	4	3	3	3	3	2	3	2	3	2	22.3	22.3	22.3	11.314	103	0	83.19	22.3	12.6	0	0	0	0	0	0	3	2	5	543	488;489;1417	True;True;True	490;491;1421	659;660;661;662;1974	687;688;689;690;2039	688;690;2039
P15924	P15924;Q4LE79	Desmoplakin	DSP;DSP variant protein	sp|P15924|DESP_HUMAN Desmoplakin OS=Homo sapiens OX=9606 GN=DSP PE=1 SV=3;tr|Q4LE79|Q4LE79_HUMAN DSP variant protein (Fragment) OS=Homo sapiens OX=9606 GN=DSP variant protein PE=2 SV=1	7	34	34	34	32	9	32	9	32	9	12.3	12.3	12.3	331.77	2871	0	79.761	11.3	3.4	34449000	2658100000	211350	16307000	34449000	0	33	9	42	883	74;84;177;316;633;828;909;1062;1200;1295;1356;1406;1589;1593;1671;1791;1838;1860;1893;1897;1940;1966;2120;2126;2217;2252;2347;2390;2511;2552;2721;2836;3012;3115	True;True;True;True;True;True;True;True;True;True;True;True;True;True;True;True;True;True;True;True;True;True;True;True;True;True;True;True;True;True;True;True;True;True	75;85;179;318;635;831;912;1065;1203;1298;1360;1410;1593;1597;1675;1795;1842;1864;1897;1901;1944;1970;2124;2130;2221;2256;2351;2394;2515;2556;2726;2842;3018;3122	97;108;109;245;433;434;865;1132;1253;1454;1679;1810;1896;1897;1963;2206;2212;2213;2322;2323;2488;2562;2590;2633;2641;2707;2742;2960;2961;2962;2972;3101;3165;3301;3354;3517;3574;3863;4026;4257;4258;4405	102;115;116;256;448;449;899;1176;1303;1508;1738;1870;1957;1958;2028;2283;2289;2290;2405;2406;2578;2654;2683;2727;2735;2802;2838;3062;3063;3064;3074;3207;3275;3415;3480;3648;3712;4019;4194;4453;4454;4612	102;115;256;449;899;1176;1303;1508;1738;1870;1957;2028;2283;2290;2406;2578;2654;2683;2727;2735;2802;2838;3063;3074;3207;3275;3415;3480;3648;3712;4019;4194;4454;4612	333;334;335	149;924;1719
P10809	P10809;A0A024R3X4;B3GQS7;B7Z4F6;B7Z5E7;B7Z597	60 kDa heat shock protein, mitochondrial	HSPD1	sp|P10809|CH60_HUMAN 60 kDa heat shock protein, mitochondrial OS=Homo sapiens OX=9606 GN=HSPD1 PE=1 SV=2;tr|A0A024R3X4|A0A024R3X4_HUMAN 60 kDa chaperonin (Fragment) OS=Homo sapiens OX=9606 GN=HSPD1 PE=2 SV=1;tr|B3GQS7|B3GQS7_HUMAN 60 kDa chaperonin OS=Homo	18	13	13	13	8	9	8	9	8	9	27.7	27.7	27.7	61.054	573	0	79.263	15.2	20.1	4830400	0	150950	0	4830400	0	8	9	17	67	43;505;918;1032;1310;1538;1919;2058;2749;2755;2933;2936;3110	True;True;True;True;True;True;True;True;True;True;True;True;True	44;507;921;1035;1313;1542;1923;2062;2754;2760;2939;2942;3116	59;682;683;1269;1415;1832;2140;2675;2676;2871;3901;3902;3909;4146;4149;4150;4395	64;710;711;1320;1469;1892;2214;2770;2771;2968;4057;4058;4067;4333;4336;4337;4601	64;710;1320;1469;1892;2214;2771;2968;4057;4067;4333;4337;4601	37;38;39	217;356;477
P30050	P30050;Q59FI9;D3DS95	60S ribosomal protein L12	RPL12;hCG_21173	sp|P30050|RL12_HUMAN 60S ribosomal protein L12 OS=Homo sapiens OX=9606 GN=RPL12 PE=1 SV=1;tr|Q59FI9|Q59FI9_HUMAN 60S ribosomal protein L12 (Fragment) OS=Homo sapiens OX=9606 PE=2 SV=1;tr|D3DS95|D3DS95_HUMAN HCG21173, isoform CRA_a OS=Homo sapiens OX=9606 G	4	5	5	5	2	4	2	4	2	4	43	43	43	17.818	165	0	77.028	18.2	33.9	0	0	0	0	0	0	2	4	6	908	386;651;1231;1317;2208	True;True;True;True;True	388;653;1234;1320;2212	525;526;895;1722;1842;3088	545;546;931;1781;1902;3194	545;931;1781;1902;3194
Q5SRT3	Q5SRT3;Q53FB0;O00299;A0A1U9X8Y4	Chloride intracellular channel protein;Chloride intracellular channel protein 1	CLIC1	tr|Q5SRT3|Q5SRT3_HUMAN Chloride intracellular channel protein OS=Homo sapiens OX=9606 GN=CLIC1 PE=2 SV=2;tr|Q53FB0|Q53FB0_HUMAN Chloride intracellular channel protein (Fragment) OS=Homo sapiens OX=9606 PE=2 SV=1;sp|O00299|CLIC1_HUMAN Chloride intracellular	4	7	7	7	7	4	7	4	7	4	33.6	33.6	33.6	26.922	241	0	74.56	33.6	17.4	16302000	38161000	1086800	2544100	0	31868000	8	4	12	839	75;972;1144;1315;1641;1764;2165	True;True;True;True;True;True;True	76;975;1147;1318;1645;1768;2169	98;1338;1339;1582;1583;1840;2283;2457;2458;3032;3033	103;1389;1390;1391;1637;1638;1900;2366;2547;2548;3137;3138	103;1390;1638;1900;2366;2548;3138
V9HWN7	V9HWN7;J3KPS3;P04075;H3BQN4;H3BUH7;H3BPS8;H3BMQ8;H3BR04	Fructose-bisphosphate aldolase;Fructose-bisphosphate aldolase A	HEL-S-87p;ALDOA	tr|V9HWN7|V9HWN7_HUMAN Fructose-bisphosphate aldolase OS=Homo sapiens OX=9606 GN=HEL-S-87p PE=2 SV=1;tr|J3KPS3|J3KPS3_HUMAN Fructose-bisphosphate aldolase OS=Homo sapiens OX=9606 GN=ALDOA PE=1 SV=1;sp|P04075|ALDOA_HUMAN Fructose-bisphosphate aldolase A OS=	12	11	11	11	8	9	8	9	8	9	26.4	26.4	26.4	39.42	364	0	74.081	23.1	19.2	0	52620000	0	2287800	0	43942000	9	10	19	815	52;180;696;873;997;1017;1487;1895;1896;2249;2480	True;True;True;True;True;True;True;True;True;True;True	53;182;699;876;1000;1020;1491;1899;1900;2253;2484	69;248;249;955;956;1193;1194;1371;1394;2069;2636;2637;2638;2639;2640;3161;3162;3471;3472	74;259;260;992;993;1241;1242;1423;1448;2143;2730;2731;2732;2733;2734;3271;3272;3601;3602	74;259;992;1242;1423;1448;2143;2731;2734;3272;3602	287	251
P62314	P62314;J3QLI9;Q7Z5A3	Small nuclear ribonucleoprotein Sm D1	SNRPD1	sp|P62314|SMD1_HUMAN Small nuclear ribonucleoprotein Sm D1 OS=Homo sapiens OX=9606 GN=SNRPD1 PE=1 SV=1;tr|J3QLI9|J3QLI9_HUMAN Small nuclear ribonucleoprotein Sm D1 OS=Homo sapiens OX=9606 GN=SNRPD1 PE=1 SV=1;tr|Q7Z5A3|Q7Z5A3_HUMAN Small nuclear ribonucleop	4	3	3	3	2	3	2	3	2	3	20.2	20.2	20.2	13.281	119	0	71.104	18.5	20.2	0	0	0	0	0	0	2	3	5	945	717;1931;2158	True;True;True	720;1935;2162	982;983;2694;2695;3020	1019;1020;2789;2790;3125	1020;2789;3125
P04083	P04083;Q5TZZ9;A0A4D5RAB7;A0A4D5RAG0;A0A4D5RAI5;A0A4D5RAA2;A0A4D5RA86;A0A4D5RAA5;Q5T3N1;A0A4D5RAH1;A0A4D5RAJ5;A0A4D5RAU4	Annexin A1;Annexin	ANXA1	sp|P04083|ANXA1_HUMAN Annexin A1 OS=Homo sapiens OX=9606 GN=ANXA1 PE=1 SV=2;tr|Q5TZZ9|Q5TZZ9_HUMAN Annexin OS=Homo sapiens OX=9606 GN=ANXA1 PE=2 SV=1;tr|A0A4D5RAB7|A0A4D5RAB7_HUMAN Annexin OS=Homo sapiens OX=9606 PE=3 SV=1;tr|A0A4D5RAG0|A0A4D5RAG0_HUMAN An	28	7	7	7	2	7	2	7	2	7	22.8	22.8	22.8	38.714	346	0	70.832	7.8	22.8	0	32063000	0	1603100	0	26775000	2	9	11	449	231;450;463;1051;1136;1517;2778	True;True;True;True;True;True;True	233;452;465;1054;1139;1521;2784	313;610;627;1441;1442;1573;2113;2114;3948;3949	326;636;637;654;1495;1496;1628;2187;2188;4111;4112	326;636;654;1496;1628;2187;4112	164	3
P29692	P29692;E9PI39;E9PK01;E9PQ49;E9PRY8;D3DWK1;A0A087X1X7;Q71RH4;Q9H7G6;E9PL71;E9PL12;E9PPR1;B2RAR6;E9PMW7;Q9BW34;E9PIZ1;H0YCK7;E9PN91;E9PQZ1	Elongation factor 1-delta	EEF1D	sp|P29692|EF1D_HUMAN Elongation factor 1-delta OS=Homo sapiens OX=9606 GN=EEF1D PE=1 SV=5;tr|E9PI39|E9PI39_HUMAN Elongation factor 1-delta (Fragment) OS=Homo sapiens OX=9606 GN=EEF1D PE=1 SV=1;tr|E9PK01|E9PK01_HUMAN Elongation factor 1-delta (Fragment) OS=	29	6	6	6	6	4	6	4	6	4	28.1	28.1	28.1	31.121	281	0	70.016	28.1	15.3	5322300	19612000	332640	1225800	0	16378000	6	4	10	752	174;304;324;1153;1258;2486	True;True;True;True;True;True	176;306;326;1156;1261;2490	237;238;415;416;442;443;1596;1759;1760;3479	248;249;430;431;457;458;1651;1819;1820;3609	248;431;458;1651;1820;3609	269	135
A0A384N6H1	A0A384N6H1;P13639;B4DPU3;Q8TA90;Q6PK56	Elongation factor 2	EEF2	tr|A0A384N6H1|A0A384N6H1_HUMAN Epididymis secretory sperm binding protein OS=Homo sapiens OX=9606 PE=2 SV=1;sp|P13639|EF2_HUMAN Elongation factor 2 OS=Homo sapiens OX=9606 GN=EEF2 PE=1 SV=4;tr|B4DPU3|B4DPU3_HUMAN cDNA FLJ56548, highly similar to Elongation	16	17	17	17	10	14	10	14	10	14	21.9	21.9	21.9	95.337	858	0	69.188	12.1	19.8	0	0	0	0	0	0	10	14	24	412	276;466;467;603;765;947;982;1006;2141;2202;2594;2668;2695;2717;2915;2924;3042	True;True;True;True;True;True;True;True;True;True;True;True;True;True;True;True;True	278;468;469;605;768;950;985;1009;2145;2206;2598;2673;2700;2722;2921;2930;3048	377;631;632;824;825;1048;1308;1349;1350;1381;2990;2991;3082;3648;3649;3790;3791;3828;3859;4123;4133;4134;4298;4299	390;658;659;857;858;1087;1359;1401;1402;1435;3094;3095;3188;3790;3791;3939;3940;3980;4015;4309;4319;4320;4499;4500	390;658;659;857;1087;1359;1401;1435;3095;3188;3791;3940;3980;4015;4309;4320;4499	140;141;142;143;144;145;146	22;305;453;454;494;697;781
P22626	P22626;A0A384NL58;A0A087WUI2;I6L957;A0A024RA28	Heterogeneous nuclear ribonucleoproteins A2/B1	HNRNPA2B1;HNRPA2B1	sp|P22626|ROA2_HUMAN Heterogeneous nuclear ribonucleoproteins A2/B1 OS=Homo sapiens OX=9606 GN=HNRNPA2B1 PE=1 SV=2;tr|A0A384NL58|A0A384NL58_HUMAN Heterogeneous nuclear ribonucleoproteins A2/B1 OS=Homo sapiens OX=9606 PE=2 SV=1;tr|A0A087WUI2|A0A087WUI2_HUMA	5	10	10	10	7	8	7	8	7	8	28	28	28	37.429	353	0	65.892	19.5	25.2	45985000	97908000	2299300	4895400	0	81761000	8	12	20	894	588;589;988;1271;1556;1558;1726;1945;2219;2746	True;True;True;True;True;True;True;True;True;True	590;591;991;1274;1560;1562;1730;1949;2223;2751	805;806;807;808;1356;1357;1778;2164;2167;2404;2713;3103;3104;3105;3106;3107;3108;3897;3898	837;838;839;840;841;1408;1409;1838;2239;2242;2492;2808;3209;3210;3211;3212;3213;3214;4053;4054	837;841;1409;1838;2239;2242;2492;2808;3214;4053	337;338	53;193
C9JW96	C9JW96;Q6PUJ7;Q6FHP5;Q53FV0;A8K401;P35232;C9JZ20;E7ESE2;E9PCW0	Prohibitin	PHB;HEL-S-54e	tr|C9JW96|C9JW96_HUMAN Prohibitin (Fragment) OS=Homo sapiens OX=9606 GN=PHB PE=1 SV=2;tr|Q6PUJ7|Q6PUJ7_HUMAN Prohibitin OS=Homo sapiens OX=9606 GN=HEL-215 PE=2 SV=1;tr|Q6FHP5|Q6FHP5_HUMAN Prohibitin (Fragment) OS=Homo sapiens OX=9606 GN=PHB PE=2 SV=1;tr|Q5	12	8	8	8	6	5	6	5	6	5	29.7	29.7	29.7	26.891	246	0	63.29	24.8	18.3	0	59627000	0	3726700	0	49794000	7	6	13	500	22;482;804;1364;1453;2185;2281;3017	True;True;True;True;True;True;True;True	22;484;807;1368;1457;2189;2285;3023	28;29;650;651;652;1102;1906;1907;2024;3058;3203;4264	31;32;677;678;679;680;1143;1968;1969;2094;3164;3314;4460	31;679;1143;1969;2094;3164;3314;4460
Q96DV6	Q96DV6;A2A3R6;P62753;A2A3R5	40S ribosomal protein S6	RPS6	tr|Q96DV6|Q96DV6_HUMAN 40S ribosomal protein S6 OS=Homo sapiens OX=9606 GN=RPS6 PE=2 SV=1;tr|A2A3R6|A2A3R6_HUMAN 40S ribosomal protein S6 OS=Homo sapiens OX=9606 GN=RPS6 PE=2 SV=1;sp|P62753|RS6_HUMAN 40S ribosomal protein S6 OS=Homo sapiens OX=9606 GN=RPS6	6	5	5	5	5	4	5	4	5	4	16.1	16.1	16.1	28.708	249	0	59.435	16.1	11.2	0	0	0	0	0	0	6	4	10	465	448;1511;1557;1723;1867	True;True;True;True;True	450;1515;1561;1727;1871	606;607;2101;2102;2103;2165;2166;2399;2400;2600	632;633;2175;2176;2177;2240;2241;2487;2488;2693	633;2177;2241;2488;2693
C9J4S4	C9J4S4;C9J4V0;C9J8S3;A0A158RFU6;P51149;C9J7D1;C9IZZ0;C9J592;B4DPH9	Ras-related protein Rab-7a	RAB7A	tr|C9J4S4|C9J4S4_HUMAN Ras-related protein Rab-7a OS=Homo sapiens OX=9606 GN=RAB7A PE=1 SV=1;tr|C9J4V0|C9J4V0_HUMAN Ras-related protein Rab-7a OS=Homo sapiens OX=9606 GN=RAB7A PE=1 SV=1;tr|C9J8S3|C9J8S3_HUMAN Ras-related protein Rab-7a OS=Homo sapiens OX=9	9	3	3	3	2	1	2	1	2	1	35.7	35.7	35.7	10.961	98	0	57.232	24.5	11.2	0	0	0	0	0	0	3	1	4	339	318;554;2964	True;True;True	320;556;2970	436;755;756;4189	451;784;785;4377	451;784;4377
P04439	P04439;A0A5H2UYR7;A0A4P2STM0;A0A4P2STU3;A0A4P2STV7;A0A4P6N0H4;A0A4V0NP60;A0A4V0NP68;A0A4P2STQ9;A0A4Y5ULX4;D6CIB2;A0A583ZB21;A0A583ZB56;A0A583ZB83;A0A583ZB85;A0A4Y7LIQ4;E1Y7G0;A0A583ZB92;A0A5A4LH43;A0A5A4LI86;A0A4P2SSP6;A0A4P2STA0;A0A4P2ST93;A0A6C0SGG6;A0A6C0TKS0;A0A6C1HWN0;A0A6G7S6I1;D5H3W3;A0A6B7IFX5;A0A6B7KQ45;A0A6B7KV28;A0A6B7KV80;A0A6B9HR62;A0A6B7HGI7;A0A678ZH46;A0A6B9KGV8;A0A6B9VR84;A0A6B9VR…	HLA class I histocompatibility antigen, A-3 alpha chain	HLA-A;HLA A;HLA;HLA-B;HLA-All;HLA-A*33;HLA-DQB1;HLA-A24AK;HLA-A*02;HLA-A*0226;MHC class I HLA-A;HLA-A*31;HLA-A*03;HLA-A*24	sp|P04439|HLAA_HUMAN HLA class I histocompatibility antigen, A alpha chain OS=Homo sapiens OX=9606 GN=HLA-A PE=1 SV=2;tr|A0A5H2UYR7|A0A5H2UYR7_HUMAN MHC class I antigen OS=Homo sapiens OX=9606 GN=HLA-A PE=3 SV=1;tr|A0A4P2STM0|A0A4P2STM0_HUMAN MHC class I a	9385	3	3	3	1	3	1	3	1	3	12.9	12.9	12.9	40.84	365	0	56.954	2.5	12.9	0	0	0	0	0	0	1	3	4	189	267;421;815	True;True;True	269;423;818	365;570;1114;1115	378;592;1155;1156	378;592;1156
A0A2R8Y811	A0A2R8Y811;P62263;E5RH77	40S ribosomal protein S14	RPS14	tr|A0A2R8Y811|A0A2R8Y811_HUMAN 40S ribosomal protein S14 (Fragment) OS=Homo sapiens OX=9606 GN=RPS14 PE=1 SV=1;sp|P62263|RS14_HUMAN 40S ribosomal protein S14 OS=Homo sapiens OX=9606 GN=RPS14 PE=1 SV=3;tr|E5RH77|E5RH77_HUMAN 40S ribosomal protein S14 OS=Hom	4	6	6	6	3	5	3	5	3	5	26.7	26.7	26.7	16.159	150	0	55.069	18.7	26	0	0	0	0	0	0	3	6	9	376	679;1280;1281;1319;2737;2782	True;True;True;True;True;True	682;1283;1284;1322;2742;2788	931;1791;1792;1845;1846;1847;3882;3954;3955	967;1851;1852;1905;1906;1907;4038;4117;4118	967;1851;1852;1907;4038;4118
B4DIT7	B4DIT7;V9HWG3;P21980;B4DTN7	Protein-glutamine gamma-glutamyltransferase 2	HEL-S-45;TGM2	tr|B4DIT7|B4DIT7_HUMAN cDNA FLJ58187, highly similar to Protein-glutamine gamma-glutamyltransferase 2 OS=Homo sapiens OX=9606 PE=2 SV=1;tr|V9HWG3|V9HWG3_HUMAN Epididymis secretory protein Li 45 OS=Homo sapiens OX=9606 GN=HEL-S-45 PE=2 SV=1;sp|P21980|TGM2_H	7	11	11	11	9	7	9	7	9	7	17.5	17.5	17.5	68.648	606	0	54.68	14.9	12.2	88686000	38351000	2608400	1128000	0	32026000	9	8	17	610	73;160;408;432;1649;2003;2013;2071;2611;2816;2817	True;True;True;True;True;True;True;True;True;True;True	74;162;410;434;1653;2007;2017;2075;2616;2822;2823	95;96;214;552;585;586;2293;2294;2790;2791;2803;2890;2891;3700;3999;4000;4001	100;101;225;573;607;608;609;2376;2377;2887;2888;2900;2987;2988;3845;4163;4164;4165	101;225;573;607;2377;2888;2900;2988;3845;4163;4165	216;217;218;219	392;394;571;578
A3KPC7	A3KPC7;A0A024RAS2;B2R5B6;A4FTV9;A0A0U1RR32;A0A0U1RRH7;Q99878;Q96KK5;Q9BTM1;Q16777;Q6FI13;P20671;P0C0S8;B2R5B3;H0YFX9;B4E0B3	Histone H2A;Histone H2A type 1-J;Histone H2A type 1-H;Histone H2A.J;Histone H2A type 2-C;Histone H2A type 2-A;Histone H2A type 1-D;Histone H2A type 1	HIST1H2AH;H2AFJ;HIST1H2AK;HIST1H2AJ;HIST2H2AC;HIST2H2AA3;HIST1H2AD;HIST1H2AG	tr|A3KPC7|A3KPC7_HUMAN Histone H2A OS=Homo sapiens OX=9606 GN=HIST1H2AH PE=2 SV=1;tr|A0A024RAS2|A0A024RAS2_HUMAN Histone H2A OS=Homo sapiens OX=9606 GN=H2AFJ PE=3 SV=1;tr|B2R5B6|B2R5B6_HUMAN Histone H2A OS=Homo sapiens OX=9606 PE=2 SV=1;tr|A4FTV9|A4FTV9_HU	16	6	1	1	5	3	1	1	1	1	25.8	8.6	8.6	13.906	128	0	54.535	23.4	18	0	0	0	0	0	0	1	1	2	148	129;130;1208;1209;2065;2578	False;False;False;False;True;False	131;132;1211;1212;2069;2582	169;170;171;172;173;174;1688;1689;2879;2880;3610	178;179;180;181;182;183;184;185;1747;1748;2976;2977;3752	179;185;1747;1748;2976;3752
P68104	P68104;Q6IPS9;B4DNE0;A0A4D5RAB8;A0A4D5RAN2;A0A4D5RA98;Q5VTE0;A0A4D5RA76;A8K9C4;A0A087WVQ9;A0A4D5RAC9;A0A4D5RBG5;Q6IPT9;Q6IPN6;Q53G85;Q53GE9;Q53HM9;Q53HR5;Q53HQ7;A0A4D5RAE2;Q6P082;Q8TBL1;Q96C29;Q53GA1;Q14222;Q6P4C9;B4E2C5;A0A4D5RAC7;Q53G89;Q504Z0;A0A4D5RAR2;Q96CD8;Q9NZS6;Q8IUB0;Q96RE1;A0A087WV01;Q05639;A0A4D5RA69;Q16577;B4DV42;Q9H2I7;A0A4D5RA52;A0A2U3TZH3;Q53HR1	Elongation factor 1-alpha 1;Elongation factor 1-alpha;Putative elongation factor 1-alpha-like 3;Elongation factor 1-alpha 2	EEF1A1;EEF1A1P5;EEF1A;EEF1A1L14;EEF1A2;PTI-1	sp|P68104|EF1A1_HUMAN Elongation factor 1-alpha 1 OS=Homo sapiens OX=9606 GN=EEF1A1 PE=1 SV=1;tr|Q6IPS9|Q6IPS9_HUMAN Elongation factor 1-alpha OS=Homo sapiens OX=9606 GN=EEF1A1 PE=2 SV=1;tr|B4DNE0|B4DNE0_HUMAN cDNA FLJ52573, highly similar to Elongation fa	73	4	4	4	3	3	3	3	3	3	12.8	12.8	12.8	50.14	462	0	52.975	7.6	10.4	504380	113170000	24018	5389100	0	94508000	5	8	13	208	1307;2313;2702;2910	True;True;True;True	1310;2317;2707;2916	1827;1828;1829;3251;3252;3253;3837;3838;4117	1887;1888;1889;3363;3364;3365;3989;3990;4298;4299;4300;4301;4302;4303	1888;3364;3990;4300	76	276
P12814	P12814;A0A024R694;B7Z565;H9KV75;B3KUX9;B4DFY0;B7Z2W3	Alpha-actinin-1	ACTN1	sp|P12814|ACTN1_HUMAN Alpha-actinin-1 OS=Homo sapiens OX=9606 GN=ACTN1 PE=1 SV=2;tr|A0A024R694|A0A024R694_HUMAN Alpha-actinin cytoskeletal isoform OS=Homo sapiens OX=9606 GN=ACTN1 PE=2 SV=1;tr|B7Z565|B7Z565_HUMAN Alpha-actinin cytoskeletal isoform OS=Homo	28	12	10	10	7	9	6	8	6	8	16.8	13.9	13.9	103.06	892	0	51.453	10.7	11.2	0	0	0	0	0	0	7	9	16	95	139;280;320;424;754;793;1023;1461;1661;1996;2302;2719	True;True;True;True;True;False;True;True;True;True;True;False	141;282;322;426;757;796;1026;1465;1665;2000;2306;2724	186;383;438;574;575;1035;1087;1402;1403;2035;2310;2311;2782;3235;3236;3237;3238;3861	197;398;453;596;597;1074;1128;1456;1457;2105;2393;2394;2879;3346;3347;3348;3349;4017	197;398;453;596;1074;1128;1457;2105;2394;2879;3347;4017	46;47	748;830
B7Z4V2	B7Z4V2;V9HW84;A0A384P5G6;Q8N1C8;P38646;B7Z1V7;B7Z4T3;A1XP52	Stress-70 protein, mitochondrial	HEL-S-124m;HSPA9	tr|B7Z4V2|B7Z4V2_HUMAN 75 kDa glucose-regulated protein OS=Homo sapiens OX=9606 PE=2 SV=1;tr|V9HW84|V9HW84_HUMAN 75 kDa glucose-regulated protein OS=Homo sapiens OX=9606 GN=HEL-S-124m PE=2 SV=1;tr|A0A384P5G6|A0A384P5G6_HUMAN 75 kDa glucose-regulated protei	13	8	8	8	5	7	5	7	5	7	16.1	16.1	16.1	72.4	665	0	50.02	8.7	14	0	0	0	0	0	0	5	7	12	428	228;254;396;729;2811;2999;3072;3073	True;True;True;True;True;True;True;True	230;256;398;732;2817;3005;3078;3079	310;347;348;536;537;1000;3992;4239;4240;4341;4342;4343	323;360;361;556;557;1037;4156;4432;4433;4543;4544;4545	323;361;557;1037;4156;4433;4544;4545	158;159;160	356;375;547
V9GYG2	V9GYG2;V9GYP9;Q5T621;V9HWI0;P14550	Alcohol dehydrogenase [NADP(+)]	AKR1A1;HEL-S-165mP	tr|V9GYG2|V9GYG2_HUMAN Aldo-keto reductase family 1 member A1 OS=Homo sapiens OX=9606 GN=AKR1A1 PE=1 SV=1;tr|V9GYP9|V9GYP9_HUMAN Aldo-keto reductase family 1 member A1 (Fragment) OS=Homo sapiens OX=9606 GN=AKR1A1 PE=1 SV=1;tr|Q5T621|Q5T621_HUMAN Aldo-keto	5	1	1	1	1	1	1	1	1	1	10.1	10.1	10.1	13.306	119	0	48.291	10.1	10.1	0	0	0	0	0	0	1	1	2	880	34	TRUE	35	45;46	50;51	51
M0R210	M0R210;P62249;M0R3H0;Q6IPX4;M0R1M5	40S ribosomal protein S16	RPS16	tr|M0R210|M0R210_HUMAN 40S ribosomal protein S16 OS=Homo sapiens OX=9606 GN=RPS16 PE=1 SV=1;sp|P62249|RS16_HUMAN 40S ribosomal protein S16 OS=Homo sapiens OX=9606 GN=RPS16 PE=1 SV=2;tr|M0R3H0|M0R3H0_HUMAN 40S ribosomal protein S16 OS=Homo sapiens OX=9606 G	6	5	5	5	3	3	3	3	3	3	31	31	31	14.419	129	0	47.291	15.5	23.3	101720000	83156000	10172000	8315600	0	69442000	4	3	7	835	1079;1820;2635;2636;2753	True;True;True;True;True	1082;1824;2640;2641;2758	1472;2532;2533;3735;3736;3906	1526;2623;2624;2625;3881;3882;4064	1526;2623;3881;3882;4064
V9HW31	V9HW31;P06576;Q0QEN7;H0YH81;F8W079	ATP synthase subunit beta;ATP synthase subunit beta, mitochondrial	HEL-S-271;ATP5B	tr|V9HW31|V9HW31_HUMAN ATP synthase subunit beta OS=Homo sapiens OX=9606 GN=HEL-S-271 PE=2 SV=1;sp|P06576|ATPB_HUMAN ATP synthase subunit beta, mitochondrial OS=Homo sapiens OX=9606 GN=ATP5F1B PE=1 SV=3;tr|Q0QEN7|Q0QEN7_HUMAN ATP synthase subunit beta (Fra	6	6	6	6	5	4	5	4	5	4	15.3	15.3	15.3	56.559	529	0	46.414	13	10.6	0	0	0	0	0	0	5	4	9	868	58;886;1314;1383;1984;2992	True;True;True;True;True;True	59;889;1317;1387;1988;2998	76;1221;1222;1838;1839;1930;2767;4231;4232	81;1269;1270;1898;1899;1993;2863;4424;4425	81;1270;1899;1993;2863;4425	317	145
A0A384MTW7	A0A384MTW7;P15531;E7ERL0;E5RHP0	Nucleoside diphosphate kinase A	NME1	tr|A0A384MTW7|A0A384MTW7_HUMAN Nucleoside diphosphate kinase OS=Homo sapiens OX=9606 PE=2 SV=1;sp|P15531|NDKA_HUMAN Nucleoside diphosphate kinase A OS=Homo sapiens OX=9606 GN=NME1 PE=1 SV=1;tr|E7ERL0|E7ERL0_HUMAN Nucleoside diphosphate kinase A OS=Homo sap	5	7	1	1	7	7	1	1	1	1	53.3	9.2	9.2	17.149	152	0	43.968	53.3	53.3	0	0	0	0	0	0	1	1	2	403	503;856;932;1061;2094;2673;3037	False;False;False;False;True;False;False	505;859;935;1064;2098;2678;3043	679;680;1171;1172;1289;1290;1452;1453;2920;2921;3797;3798;3799;4292;4293	707;708;1216;1217;1218;1219;1220;1340;1341;1506;1507;3017;3018;3947;3948;3949;4493;4494	707;1219;1341;1506;3018;3948;4494	136;137	41;90
B4DUP0	B4DUP0;Q53YD7;P26641	Elongation factor 1-gamma	EEF1G	tr|B4DUP0|B4DUP0_HUMAN cDNA FLJ59433, highly similar to Elongation factor 1-gamma OS=Homo sapiens OX=9606 PE=2 SV=1;tr|Q53YD7|Q53YD7_HUMAN Elongation factor 1-gamma OS=Homo sapiens OX=9606 GN=EEF1G PE=2 SV=1;sp|P26641|EF1G_HUMAN Elongation factor 1-gamma O	3	4	4	4	3	4	3	4	3	4	16.5	16.5	16.5	24.104	206	0	43.467	11.7	16.5	0	136610000	0	10508000	0	114080000	4	5	9	644	170;1550;1692;2586	True;True;True;True	172;1554;1696;2590	228;229;230;231;2157;2158;2355;2356;3639	239;240;241;242;2232;2233;2443;2444;3781	241;2233;2444;3781
A0A0J9YXP8	A0A0J9YXP8;A0A2R8Y6C7;B4DE36;B4DVJ0;A0A1W6AYU6;P06744;A0A0J9YX90;A0A0J9YYH3;K7EQ48;A0A2U3TZU2;K7EP41;K7EPY4;K7ERC6	Glucose-6-phosphate isomerase	GPI	tr|A0A0J9YXP8|A0A0J9YXP8_HUMAN Glucose-6-phosphate isomerase (Fragment) OS=Homo sapiens OX=9606 GN=GPI PE=1 SV=1;tr|A0A2R8Y6C7|A0A2R8Y6C7_HUMAN Glucose-6-phosphate isomerase OS=Homo sapiens OX=9606 GN=GPI PE=1 SV=1;tr|B4DE36|B4DE36_HUMAN Glucose-6-phosphat	15	4	4	3	3	4	3	4	2	3	17.5	17.5	11.9	30.37	268	0	42.37	13.8	17.5	7568800	33364000	473050	2085300	7568800	0	4	4	8	270	29;1169;2533;2676	True;True;True;True	30;1172;2537;2681	39;40;1625;1626;3546;3802;3803	44;45;1680;1681;1682;3684;3952;3953	45;1682;3684;3953
Q53GA7	Q53GA7;A0A1W2PQM2;B3KT06;B3KPS3;Q8N532;A8JZY9;P68363;Q71U36;Q9BQE3;F5H5D3;F8VQQ4;B7Z1K5;F8VS66;F8VVB9;F8VRZ4;Q1ZYQ1;Q6PEY2;P0DPH7;F8VWV9;F8VX09;P0DPH8	Tubulin alpha-1B chain;Tubulin alpha-1A chain;Tubulin alpha-1C chain;Tubulin alpha-3E chain	TUBA1C;TUBA1B;TUBA1A;TUBA2;TUBA3E	tr|Q53GA7|Q53GA7_HUMAN Tubulin alpha chain (Fragment) OS=Homo sapiens OX=9606 PE=2 SV=1;tr|A0A1W2PQM2|A0A1W2PQM2_HUMAN Tubulin alpha-1C chain OS=Homo sapiens OX=9606 GN=TUBA1C PE=1 SV=1;tr|B3KT06|B3KT06_HUMAN Tubulin alpha chain OS=Homo sapiens OX=9606 PE=	34	5	5	4	5	3	5	3	4	2	14.7	14.7	12	49.823	449	0	42.281	14.7	6.9	102490000	310040000	4880600	14764000	98064000	263340000	6	5	11	355	353;534;647;2248;2713	True;True;True;True;True	355;536;649;2252;2718	483;727;728;888;889;3159;3160;3852	499;755;756;757;922;923;924;925;3269;3270;4004	499;755;925;3269;4004
Q5CAQ5	Q5CAQ5;V9HWP2;P14625;B4DHT9;B4DU71;Q59FC6	Endoplasmin	TRA1;HEL-S-125m;HSP90B1	tr|Q5CAQ5|Q5CAQ5_HUMAN Epididymis secretory sperm binding protein OS=Homo sapiens OX=9606 GN=TRA1 PE=2 SV=1;tr|V9HWP2|V9HWP2_HUMAN Epididymis luminal protein 35 OS=Homo sapiens OX=9606 GN=HEL-S-125m PE=2 SV=1;sp|P14625|ENPL_HUMAN Endoplasmin OS=Homo sapien	12	14	12	12	8	11	8	9	8	9	16.8	15.1	15.1	92.339	802	0	41.989	10.6	14.2	8181900	0	204550	0	8181900	0	9	10	19	882	546;623;684;685;792;1149;1481;1762;1936;2124;2350;2447;2465;2670	True;True;False;False;True;True;True;True;True;True;True;True;True;True	548;625;687;688;795;1152;1485;1766;1940;2128;2354;2451;2469;2675	743;851;936;937;938;1086;1589;1590;2061;2452;2453;2454;2702;2969;2970;3304;3431;3432;3453;3793;3794	772;885;972;973;974;1126;1127;1644;1645;2135;2542;2543;2544;2797;3071;3072;3418;3561;3562;3583;3942;3943	772;885;972;973;1127;1645;2135;2543;2797;3072;3418;3561;3583;3943	330;331;332	154;425;426
H0YLA2	H0YLA2;P37108	Signal recognition particle 14 kDa protein	SRP14	tr|H0YLA2|H0YLA2_HUMAN Signal recognition particle 14 kDa protein OS=Homo sapiens OX=9606 GN=SRP14 PE=1 SV=1;sp|P37108|SRP14_HUMAN Signal recognition particle 14 kDa protein OS=Homo sapiens OX=9606 GN=SRP14 PE=1 SV=2	2	2	2	2	2	2	2	2	2	2	23.5	23.5	23.5	13.058	115	0	41.548	23.5	23.5	0	0	0	0	0	0	2	2	4	798	1519;3009	True;True	1523;3015	2116;2117;4253;4254	2190;2191;4449;4450	2191;4450
A0A024R1A3	A0A024R1A3;P22314;B4DDE4;B4DL67	Ubiquitin-like modifier-activating enzyme 1	UBE1;UBA1	tr|A0A024R1A3|A0A024R1A3_HUMAN Ubiquitin-activating enzyme E1 OS=Homo sapiens OX=9606 GN=UBE1 PE=2 SV=1;sp|P22314|UBA1_HUMAN Ubiquitin-like modifier-activating enzyme 1 OS=Homo sapiens OX=9606 GN=UBA1 PE=1 SV=3;tr|B4DDE4|B4DDE4_HUMAN cDNA FLJ54582, highly	8	8	8	8	3	6	3	6	3	6	10.9	10.9	10.9	117.85	1058	0	40.87	4.6	7.5	0	0	0	0	0	0	3	6	9	31	210;321;491;987;1330;1580;1659;1803	True;True;True;True;True;True;True;True	212;323;493;990;1333;1584;1663;1807	289;439;664;665;1355;1859;2193;2307;2509	302;454;692;693;1407;1919;2270;2390;2600	302;454;693;1407;1919;2270;2390;2600
B4DE59	B4DE59			tr|B4DE59|B4DE59_HUMAN Junction plakoglobin OS=Homo sapiens OX=9606 PE=2 SV=1	1	17	11	0	14	11	8	6	0	0	26.8	20.1	0	62.615	563	0	39.949	23.4	18.1	0	0	0	0	0	0	8	6	14	601	24;209;767;1019;1445;1570;1637;1652;1835;2047;2048;2083;2353;2435;2732;2764;2989	True;True;True;True;True;True;False;True;True;False;False;True;False;True;False;True;False	24;211;770;1022;1449;1574;1641;1656;1839;2051;2052;2087;2357;2439;2737;2770;2995	31;288;1050;1396;1397;2012;2183;2277;2278;2298;2558;2559;2852;2853;2854;2855;2906;3309;3310;3412;3875;3876;3923;3924;4226;4227	34;301;1089;1450;1451;2082;2260;2359;2360;2361;2381;2650;2651;2949;2950;2951;2952;3003;3424;3425;3542;4031;4032;4082;4083;4418;4419	34;301;1089;1450;2082;2260;2361;2381;2650;2949;2952;3003;3424;3542;4031;4082;4418	24;28;29;30;214	43;180;193;340;454
B3KVX6	B3KVX6;A0A024RBH2;Q07065;Q8TB01;Q6NWZ1	Cytoskeleton-associated protein 4	CKAP4	tr|B3KVX6|B3KVX6_HUMAN cDNA FLJ41699 fis, clone HCHON2004776, highly similar to Homo sapiens cytoskeleton-associated protein 4 (CKAP4), mRNA OS=Homo sapiens OX=9606 PE=2 SV=1;tr|A0A024RBH2|A0A024RBH2_HUMAN Cytoskeleton-associated protein 4, isoform CRA_c O	5	10	10	10	4	10	4	10	4	10	23.2	23.2	23.2	58.15	521	0	39.021	9	23.2	0	3915200	0	105820	0	3269500	4	10	14	160	298;736;913;1228;1292;1664;2266;2278;2576;2609	True;True;True;True;True;True;True;True;True;True	300;739;916;1231;1295;1668;2270;2282;2580;2614	408;1008;1260;1716;1717;1806;2314;3181;3198;3199;3606;3607;3696;3697	423;1047;1310;1775;1776;1866;2397;3291;3309;3310;3748;3749;3841;3842	423;1047;1310;1776;1866;2397;3291;3310;3749;3841
Q7Z759	Q7Z759;Q53HU0;P50990	T-complex protein 1 subunit theta	CCT8	tr|Q7Z759|Q7Z759_HUMAN CCT-theta OS=Homo sapiens OX=9606 GN=CCT8 PE=2 SV=1;tr|Q53HU0|Q53HU0_HUMAN CCT-theta (Fragment) OS=Homo sapiens OX=9606 PE=2 SV=1;sp|P50990|TCPQ_HUMAN T-complex protein 1 subunit theta OS=Homo sapiens OX=9606 GN=CCT8 PE=1 SV=4	5	14	14	14	8	9	8	9	8	9	29	29	29	54.106	497	0	38.435	17.9	19.3	11141000	37839000	348170	1182500	0	31599000	10	11	21	924	151;179;339;437;677;758;791;1122;1492;1675;1729;2181;2194;2823	True;True;True;True;True;True;True;True;True;True;True;True;True;True	153;181;341;439;680;761;794;1125;1496;1679;1733;2185;2198;2829	204;247;462;463;593;928;929;1040;1085;1551;2076;2329;2330;2407;3053;3069;4010	215;258;477;478;617;964;965;1079;1125;1605;2150;2412;2413;2414;2415;2416;2417;2495;3159;3175;4175	215;258;478;617;965;1079;1125;1605;2150;2415;2495;3159;3175;4175	351	334
P23396	P23396;Q53G83;E9PL09;F2Z2S8;E9PPU1;H0YCJ7;E9PK82;E9PJH4;E9PQ96;H0YF32;H0YEU2	40S ribosomal protein S3	RPS3	sp|P23396|RS3_HUMAN 40S ribosomal protein S3 OS=Homo sapiens OX=9606 GN=RPS3 PE=1 SV=2;tr|Q53G83|Q53G83_HUMAN 40S ribosomal protein S3 (Fragment) OS=Homo sapiens OX=9606 PE=2 SV=1;tr|E9PL09|E9PL09_HUMAN 40S ribosomal protein S3 OS=Homo sapiens OX=9606 GN=R	17	9	9	9	6	6	6	6	6	6	33.7	33.7	33.7	26.688	243	0	38.21	25.1	21	0	11413000	0	600680	0	9530700	6	7	13	896	85;366;700;926;1039;1498;1581;2663;3114	True;True;True;True;True;True;True;True;True	86;368;703;929;1042;1502;1585;2668;3121	110;499;500;962;963;1281;1425;2084;2194;3782;4403;4404	117;515;516;999;1000;1332;1479;2158;2271;3930;3931;4610;4611	117;516;1000;1332;1479;2158;2271;3930;4611
V9HW98	V9HW98;G9K389;G9K388;P62258;B4DJB0;B4DJF2;I3L3T1;K7EIT4	14-3-3 protein epsilon	HEL2;YWHAE/FAM22B fusion;YWHAE/FAM22A fusion;YWHAE	tr|V9HW98|V9HW98_HUMAN Epididymis luminal protein 2 OS=Homo sapiens OX=9606 GN=HEL2 PE=2 SV=1;tr|G9K389|G9K389_HUMAN YWHAE/FAM22B fusion protein (Fragment) OS=Homo sapiens OX=9606 GN=YWHAE/FAM22B fusion PE=2 SV=1;tr|G9K388|G9K388_HUMAN YWHAE/FAM22A fusion	9	8	6	6	5	8	3	6	3	6	29	22.4	22.4	29.174	255	0	38.208	16.9	29	0	0	0	0	0	0	3	6	9	788	515;587;1205;1346;1619;1653;1771;2852	False;True;True;True;True;False;True;True	517;589;1208;1349;1623;1657;1775;2858	699;700;804;1684;1685;1880;2253;2254;2299;2300;2465;4043;4044	727;728;836;1743;1744;1940;2334;2335;2382;2383;2555;4211;4212	728;836;1743;1940;2334;2382;2555;4211	8;280	33;221
P68871	P68871;A0A481SHK9;D9YZU5;C8C504;P02042;Q4TWB7;B3VL05;Q9BWU5;Q8IUL9;Q6V0K9;Q52MT0;A0A2R8Y7R2;Q9BWV6;Q3Y9I8;Q9GZL9;Q9UK54;B3VL86;A0N071;Q14473;A0A1B4WRL5;Q0Z944;E9NGZ5;Q6J1Z7;B3VL17;E9PFT6;B3VL31;F8W6P5;A1YZ08;B2M1S8;D1MGQ0;Q4F786;Q4JLR8;Q670S4;A0A3G5AXY7;B5ANL9;B2M1S6	Hemoglobin subunit beta;LVV-hemorphin-7;Spinorphin;Hemoglobin subunit delta	HBB;HBD	sp|P68871|HBB_HUMAN Hemoglobin subunit beta OS=Homo sapiens OX=9606 GN=HBB PE=1 SV=2;tr|A0A481SHK9|A0A481SHK9_HUMAN Hemoglobin subunit beta OS=Homo sapiens OX=9606 GN=HBB PE=3 SV=1;tr|D9YZU5|D9YZU5_HUMAN Beta-globin OS=Homo sapiens OX=9606 GN=HBB PE=3 SV=1	62	5	5	5	5	1	5	1	5	1	34.7	34.7	34.7	15.998	147	0	37.153	34.7	8.8	0	0	0	0	0	0	5	1	6	443	1628;1767;3003;3050;3122	True;True;True;True;True	1632;1771;3009;3056;3129	2265;2461;4245;4311;4312;4413	2346;2551;4438;4513;4514;4620	2346;2551;4438;4513;4620
I3L397	I3L397;I3L504;P63241;Q6IS14	Eukaryotic translation initiation factor 5A;Eukaryotic translation initiation factor 5A-1;Eukaryotic translation initiation factor 5A-1-like	EIF5A;EIF5AL1	tr|I3L397|I3L397_HUMAN Eukaryotic translation initiation factor 5A (Fragment) OS=Homo sapiens OX=9606 GN=EIF5A PE=1 SV=8;tr|I3L504|I3L504_HUMAN Eukaryotic translation initiation factor 5A-1 OS=Homo sapiens OX=9606 GN=EIF5A PE=1 SV=1;sp|P63241|IF5A1_HUMAN E	8	4	4	4	2	3	2	3	2	3	19.9	19.9	19.9	16.019	146	0	37.033	16.4	19.9	59986000	0	7498300	0	59986000	0	2	3	5	813	575;576;1873;2949	True;True;True;True	577;578;1877;2955	785;786;2606;4168;4169	816;817;2699;4355;4356	816;817;2699;4355
G3V4W0	G3V4W0;P07910;G3V2Q1;B2R603;G3V4C1;B2R5W2;A8K9A4;B4DY08;G3V576;B3KX96;B2RXH8;D3DPI2;A0A0G2JPF8;A0A0G2JNQ3;G3V251;G3V5X6;G3V3K6;B4DMJ1;B4DSU6;G3V555;G3V575;B7ZW38;O60812;P0DMR1;Q6PKD2;Q569J8;G3V4M8;G3V2H6	Heterogeneous nuclear ribonucleoproteins C1/C2;Heterogeneous nuclear ribonucleoprotein C-like 2;Heterogeneous nuclear ribonucleoprotein C-like 3;Heterogeneous nuclear ribonucleoprotein C-like 1;Heterogeneous nuclear ribonucleoprotein C-like 4	HNRNPC;HNRNPCL2;hCG_1641229;HNRNPCL3;HNRNPCL1;HNRNPCL4;HNRPCL1;HNRPC	tr|G3V4W0|G3V4W0_HUMAN Heterogeneous nuclear ribonucleoproteins C1/C2 (Fragment) OS=Homo sapiens OX=9606 GN=HNRNPC PE=1 SV=1;sp|P07910|HNRPC_HUMAN Heterogeneous nuclear ribonucleoproteins C1/C2 OS=Homo sapiens OX=9606 GN=HNRNPC PE=1 SV=4;tr|G3V2Q1|G3V2Q1_H	31	10	10	10	3	10	3	10	3	10	32.1	32.1	32.1	28.916	262	0	36.592	14.5	32.1	0	1586600	0	105780	0	1325000	3	12	15	524	41;292;293;1604;1797;2030;2243;2244;2920;2921	True;True;True;True;True;True;True;True;True;True	42;294;295;1608;1801;2034;2247;2248;2926;2927	55;56;57;401;402;2232;2233;2498;2499;2827;2828;3154;3155;4128;4129;4130	60;61;62;416;417;2312;2313;2588;2589;2924;2925;3264;3265;4314;4315;4316	60;416;417;2313;2588;2925;3264;3265;4314;4316	177	74
A0A384MTR2	A0A384MTR2;P30048;Q53HC2;A4UCS5	Thioredoxin-dependent peroxide reductase, mitochondrial	PRDX3	tr|A0A384MTR2|A0A384MTR2_HUMAN Epididymis secretory sperm binding protein OS=Homo sapiens OX=9606 GN=PRDX3 PE=2 SV=1;sp|P30048|PRDX3_HUMAN Thioredoxin-dependent peroxide reductase, mitochondrial OS=Homo sapiens OX=9606 GN=PRDX3 PE=1 SV=3;tr|Q53HC2|Q53HC2_H	4	4	4	4	2	4	2	4	2	4	16.8	16.8	16.8	27.692	256	0	36.348	7.8	16.8	0	0	0	0	0	0	2	4	6	401	484;1045;1124;1210	True;True;True;True	486;1048;1127;1213	654;655;1432;1553;1554;1690	682;683;1486;1607;1608;1749	682;1486;1608;1749
V9HWE0	V9HWE0;P08758;D6RBE9;D6RBL5	Annexin;Annexin A5	HEL-S-7;ANXA5	tr|V9HWE0|V9HWE0_HUMAN Annexin OS=Homo sapiens OX=9606 GN=HEL-S-7 PE=2 SV=1;sp|P08758|ANXA5_HUMAN Annexin A5 OS=Homo sapiens OX=9606 GN=ANXA5 PE=1 SV=2;tr|D6RBE9|D6RBE9_HUMAN Annexin OS=Homo sapiens OX=9606 GN=ANXA5 PE=1 SV=1;tr|D6RBL5|D6RBL5_HUMAN Annexin	7	7	7	7	6	5	6	5	6	5	22.8	22.8	22.8	35.936	320	0	36.224	18.1	17.8	0	0	0	0	0	0	7	5	12	872	762;910;1052;1134;2395;2396;3029	True;True;True;True;True;True;True	765;913;1055;1137;2399;2400;3035	1045;1254;1255;1256;1443;1569;1570;3359;3360;3361;4281;4282	1084;1304;1305;1306;1497;1624;1625;3485;3486;3487;4481;4482	1084;1306;1497;1625;3485;3487;4482
P09651	P09651;A0A024RB53;A0A024RAZ7;A0A024RC46;Q6IPF2;F8W6I7;F8W646;B4DP35;F8VTQ5;Q0VAC0;A0A024QZ98;F8VYN5;Q9BSM5;B4E0B5;F8VZ49;Q32P51	Heterogeneous nuclear ribonucleoprotein A1;Heterogeneous nuclear ribonucleoprotein A1, N-terminally processed;Heterogeneous nuclear ribonucleoprotein A1-like 2	HNRNPA1;HNRPA1;hCG_2020860;RP11-78J21.1;HNRNPA1L2	sp|P09651|ROA1_HUMAN Heterogeneous nuclear ribonucleoprotein A1 OS=Homo sapiens OX=9606 GN=HNRNPA1 PE=1 SV=5;tr|A0A024RB53|A0A024RB53_HUMAN Helix-destabilizing protein OS=Homo sapiens OX=9606 GN=HNRPA1 PE=2 SV=1;tr|A0A024RAZ7|A0A024RAZ7_HUMAN Helix-destabi	18	6	6	6	3	6	3	6	3	6	10.2	10.2	10.2	38.746	372	0	35.898	9.1	10.2	35867000	103490000	1992600	5749400	0	86422000	3	8	11	152	578;579;1294;2409;2410;2484	True;True;True;True;True;True	580;581;1297;2413;2414;2488	789;790;791;792;793;1808;1809;3379;3380;3381;3477	820;821;822;823;824;1868;1869;3505;3506;3507;3607	821;824;1869;3506;3507;3607	58	137
P62807	P62807;Q96A08;B4DR52;I6L9F7;A0A024QZZ7;U3KQK0;A0A024RCJ2;A0A024RCJ9;A0A024RCL8;B2R4S9;A8K9J7;O60814;Q99877;Q99880;Q99879;Q93079;P06899;Q8N257;Q5QNW6;Q16778;P58876;P57053;P33778;P23527;A0A2R8Y619;Q0D2M2;L0R4T3	Histone H2B type 1-C/E/F/G/I;Histone H2B type 1-A;Histone H2B;Histone H2B type 1-K;Histone H2B type 1-N;Histone H2B type 1-L;Histone H2B type 1-M;Histone H2B type 1-H;Histone H2B type 1-J;Histone H2B type 3-B;Histone H2B type 2-F;Histone H2B type 2-E;Histone H2B type 1-D;Histone H2B type F-S;Histone H2B type 1-B;Histone H2B type 1-O	HIST1H2BC;HIST1H2BA;HIST1H2BM;HIST1H2BD;HIST1H2BN;HIST1H2BJ;HIST1H2BK;HIST1H2BI;HIST1H2BL;HIST1H2BH;HIST3H2BB;HIST2H2BF;HIST2H2BE;H2BFS;HIST1H2BB;HIST1H2BO;ABCF2	sp|P62807|H2B1C_HUMAN Histone H2B type 1-C/E/F/G/I OS=Homo sapiens OX=9606 GN=H2BC4 PE=1 SV=4;sp|Q96A08|H2B1A_HUMAN Histone H2B type 1-A OS=Homo sapiens OX=9606 GN=H2BC1 PE=1 SV=3;tr|B4DR52|B4DR52_HUMAN Histone H2B OS=Homo sapiens OX=9606 PE=2 SV=1;tr|I6L9	27	3	3	3	3	3	3	3	3	3	22.2	22.2	22.2	13.906	126	0	35.843	22.2	22.2	1156300000	0	165190000	0	1156300000	0	8	9	17	23	1157;1832;2285	True;True;True	1160;1836;2289	1601;1602;1603;1604;1605;1606;1607;2551;2552;2553;2554;3207;3208;3209;3210;3211;3212	1656;1657;1658;1659;1660;1661;1662;2643;2644;2645;2646;3318;3319;3320;3321;3322;3323	1657;2645;3318
H7C5W9	H7C5W9;A0A0S2Z3L2;P16615	Sarcoplasmic/endoplasmic reticulum calcium ATPase 2	ATP2A2	tr|H7C5W9|H7C5W9_HUMAN Endoplasmic reticulum class 1/2 Ca(2+) ATPase (Fragment) OS=Homo sapiens OX=9606 GN=ATP2A2 PE=1 SV=1;tr|A0A0S2Z3L2|A0A0S2Z3L2_HUMAN Endoplasmic reticulum class 1/2 Ca(2+) ATPase (Fragment) OS=Homo sapiens OX=9606 GN=ATP2A2 PE=2 SV=1;	11	6	6	6	3	5	3	5	3	5	8.7	8.7	8.7	102.48	933	0	35.39	4.2	7	0	0	0	0	0	0	3	5	8	285	226;593;1311;1458;2055;2929	True;True;True;True;True;True	228;595;1314;1462;2059;2935	308;812;1833;1834;2031;2865;2866;4140	321;845;1893;1894;2101;2962;2963;4326	321;845;1894;2101;2963;4326	96;97	111;610
A0A024R4M0	A0A024R4M0;P46781;A5D904;B5MCT8;C9JM19;B7Z732	40S ribosomal protein S9	RPS9	tr|A0A024R4M0|A0A024R4M0_HUMAN 40S ribosomal protein S9 OS=Homo sapiens OX=9606 GN=RPS9 PE=1 SV=1;sp|P46781|RS9_HUMAN 40S ribosomal protein S9 OS=Homo sapiens OX=9606 GN=RPS9 PE=1 SV=3;tr|A5D904|A5D904_HUMAN RPS9 protein (Fragment) OS=Homo sapiens OX=9606	8	8	8	8	6	6	6	6	6	6	33	33	33	22.591	194	0	35.034	23.7	21.1	57511000	8847200	5228200	804290	57511000	0	8	7	15	71	691;1193;1514;1597;1717;2324;2325;2558	True;True;True;True;True;True;True;True	694;1196;1518;1601;1721;2328;2329;2562	948;1668;2106;2218;2219;2390;2391;3266;3267;3268;3269;3581	985;1727;2180;2295;2296;2297;2298;2299;2478;2479;3378;3379;3380;3381;3720	985;1727;2180;2296;2479;3379;3381;3720
X6RJP6	X6RJP6;A0A384MTL2;P37802	Transgelin-2	TAGLN2	tr|X6RJP6|X6RJP6_HUMAN Transgelin-2 (Fragment) OS=Homo sapiens OX=9606 GN=TAGLN2 PE=1 SV=1;tr|A0A384MTL2|A0A384MTL2_HUMAN Transgelin OS=Homo sapiens OX=9606 PE=2 SV=1;sp|P37802|TAGL2_HUMAN Transgelin-2 OS=Homo sapiens OX=9606 GN=TAGLN2 PE=1 SV=3	4	6	6	6	3	4	3	4	3	4	29.9	29.9	29.9	21.086	187	0	32.848	17.1	19.3	0	0	0	0	0	0	3	4	7	399	528;1394;1535;2079;2259;2754	True;True;True;True;True;True	530;1398;1539;2083;2263;2759	719;1945;2136;2902;3174;3907;3908	747;2008;2210;2999;3284;4065;4066	747;2008;2210;2999;3284;4066	132;133;134	85;90;130
P62269	P62269	40S ribosomal protein S18	RPS18	sp|P62269|RS18_HUMAN 40S ribosomal protein S18 OS=Homo sapiens OX=9606 GN=RPS18 PE=1 SV=3	4	9	9	9	6	7	6	7	6	7	44.7	44.7	44.7	17.718	152	0	32.759	30.3	40.1	81288000	78806000	9032100	8756300	0	65810000	6	7	13	942	117;1247;1455;1905;2295;2522;2969;3014;3015	True;True;True;True;True;True;True;True;True	119;1250;1459;1909;2299;2526;2975;3020;3021	154;155;1742;2026;2027;2655;3224;3532;4195;4196;4260;4261;4262	163;164;1801;2096;2097;2750;3335;3669;4386;4387;4456;4457;4458	164;1801;2096;2750;3335;3669;4386;4456;4458	356	71
B2R5T2	B2R5T2;A0A024RC95;P47895;H0Y2X5;Q7Z3A2;B4DYU3;H0YNQ3;H0YKF9;B4E0M6	Aldehyde dehydrogenase family 1 member A3	ALDH1A3;DKFZp686G1675	tr|B2R5T2|B2R5T2_HUMAN cDNA, FLJ92608, highly similar to Homo sapiens aldehyde dehydrogenase 1 family, member A3 (ALDH1A3), mRNA OS=Homo sapiens OX=9606 PE=2 SV=1;tr|A0A024RC95|A0A024RC95_HUMAN Aldehyde dehydrogenase 1 family, member A3, isoform CRA_a OS=H	10	9	9	9	4	9	4	9	4	9	13.3	13.3	13.3	56.118	512	0	32.59	8.2	13.3	0	0	0	0	0	0	4	9	13	170	344;798;1493;1582;1600;1826;1827;2339;2720	True;True;True;True;True;True;True;True;True	346;801;1497;1586;1604;1830;1831;2343;2725	469;470;1095;1096;2077;2195;2223;2224;2541;2542;2543;3287;3862	485;486;1136;1137;2151;2272;2303;2304;2633;2634;2635;3400;4018	486;1137;2151;2272;2303;2634;2635;3400;4018
Q9BQQ5	Q9BQQ5;E9PLL6;E9PLX7;Q6NZ52;P46776;E9PKT2;H0YF34;E9PJD9;B4DRW5	60S ribosomal protein L27a	L27a;RPL27A	tr|Q9BQQ5|Q9BQQ5_HUMAN Ribosomal protein L27a OS=Homo sapiens OX=9606 GN=L27a PE=4 SV=1;tr|E9PLL6|E9PLL6_HUMAN 60S ribosomal protein L27a OS=Homo sapiens OX=9606 GN=RPL27A PE=1 SV=1;tr|E9PLX7|E9PLX7_HUMAN 60S ribosomal protein L27a OS=Homo sapiens OX=9606	9	2	2	2	2	2	2	2	2	2	18.9	18.9	18.9	12.015	106	0	32.547	18.9	18.9	25710000	170390000	4285000	28399000	0	142290000	3	3	6	760	1007;2679	True;True	1010;2684	1382;1383;3806;3807	1436;1437;3956;3957;3958;3959	1437;3958
Q15149	Q15149;H0YDN1	Plectin	PLEC	sp|Q15149|PLEC_HUMAN Plectin OS=Homo sapiens OX=9606 GN=PLEC PE=1 SV=3;tr|H0YDN1|H0YDN1_HUMAN Plectin OS=Homo sapiens OX=9606 GN=PLEC PE=1 SV=9	5	18	18	17	6	17	6	17	5	16	4.6	4.6	4.2	531.78	4684	0	31.781	1.6	4.3	4789000	34891000	16514	120310	0	29137000	6	19	25	981	212;248;250;514;1129;1192;1638;1654;1806;1881;1889;2403;2470;2479;2513;2556;2983;2985	True;True;True;True;True;True;True;True;True;True;True;True;True;True;True;True;True;True	214;250;252;516;1132;1195;1642;1658;1810;1885;1893;2407;2474;2483;2517;2560;2989;2991	291;337;340;698;1561;1562;1666;1667;2279;2301;2512;2618;2629;3369;3370;3458;3459;3470;3519;3578;4214;4215;4218;4219	304;350;353;726;1616;1617;1725;1726;2362;2384;2603;2711;2722;2723;3495;3496;3588;3589;3600;3650;3716;4406;4407;4410;4411	304;350;353;726;1617;1726;2362;2384;2603;2711;2722;3496;3589;3600;3650;3716;4407;4411	369	4040
B3KX11	B3KX11;Q2TU64;Q59H77;P49368;B4DUR8	T-complex protein 1 subunit gamma	CCT3	tr|B3KX11|B3KX11_HUMAN T-complex protein 1 subunit gamma OS=Homo sapiens OX=9606 PE=2 SV=1;tr|Q2TU64|Q2TU64_HUMAN T-complex protein 1 subunit gamma OS=Homo sapiens OX=9606 PE=2 SV=1;tr|Q59H77|Q59H77_HUMAN T-complex protein 1 subunit gamma (Fragment) OS=Hom	10	7	7	7	3	6	3	6	3	6	13.2	13.2	13.2	57.945	522	0	31.716	5.7	11.1	0	4782600	0	149460	0	3993900	3	6	9	596	50;337;656;1265;1631;2128;2641	True;True;True;True;True;True;True	51;339;658;1268;1635;2132;2646	67;459;900;901;1769;1770;2270;2974;3750	72;474;936;937;1829;1830;2352;3076;3898	72;474;937;1830;2352;3076;3898	211	372
P60842	P60842;A8K7F6;A8K088;J3QS69;Q59F68;J3KT12;B4DNH2;J3KTB5;Q14240;J3QLN6;E7EQG2;J3QR64;J3KSZ0;Q9NZE6;J3QL43	Eukaryotic initiation factor 4A-I;Eukaryotic initiation factor 4A-II;Eukaryotic initiation factor 4A-II, N-terminally processed	EIF4A1;EIF4A2	sp|P60842|IF4A1_HUMAN Eukaryotic initiation factor 4A-I OS=Homo sapiens OX=9606 GN=EIF4A1 PE=1 SV=1;tr|A8K7F6|A8K7F6_HUMAN RNA helicase OS=Homo sapiens OX=9606 PE=2 SV=1;tr|A8K088|A8K088_HUMAN RNA helicase OS=Homo sapiens OX=9606 PE=2 SV=1;tr|J3QS69|J3QS69	23	6	6	6	4	5	4	5	4	5	16.3	16.3	16.3	46.153	406	0	31.398	11.1	12.8	23811000	33626000	1035300	1462000	0	28081000	6	6	12	522	325;1484;1521;2022;2917;3008	True;True;True;True;True;True	327;1488;1525;2026;2923;3014	444;445;2065;2066;2120;2813;4125;4251;4252	459;460;2139;2140;2194;2910;4311;4444;4445;4446;4447;4448	460;2140;2194;2910;4311;4447	172;173;174;175	165;178;187;375
P34932	P34932;B4DT47;V9HW33;B4DH02;Q59GF8;B4DUS3;O14992;A0A087WYC1;B4DIZ3;B4E354;A0A087WTS8;B4E0H6	Heat shock 70 kDa protein 4	HSPA4;HEL-S-5a;HS24/p52	sp|P34932|HSP74_HUMAN Heat shock 70 kDa protein 4 OS=Homo sapiens OX=9606 GN=HSPA4 PE=1 SV=4;tr|B4DT47|B4DT47_HUMAN cDNA FLJ54507, highly similar to Heat shock 70 kDa protein 4 OS=Homo sapiens OX=9606 PE=2 SV=1;tr|V9HW33|V9HW33_HUMAN Heat shock 70 kDa prot	25	3	3	2	3	3	3	3	2	2	4.9	4.9	3.2	94.33	840	0	31.102	4.9	4.9	0	0	0	0	0	0	3	3	6	197	699;924;2987	True;True;True	702;927;2993	960;961;1278;1279;4222;4223	997;998;1329;1330;4414;4415	998;1330;4415
Q0QEW2	Q0QEW2;G3V203;H0YHA7;A0A024QZD1;J3QQ67;Q07020;F8VUA6;F8VYV2;B4DDY5;A0A075B7A0	60S ribosomal protein L18	RPL18	tr|Q0QEW2|Q0QEW2_HUMAN Ribosomal protein L18 (Fragment) OS=Homo sapiens OX=9606 GN=RPL18 PE=2 SV=1;tr|G3V203|G3V203_HUMAN 60S ribosomal protein L18 OS=Homo sapiens OX=9606 GN=RPL18 PE=1 SV=1;tr|H0YHA7|H0YHA7_HUMAN 60S ribosomal protein L18 (Fragment) OS=Ho	10	3	3	3	2	3	2	3	2	3	20.1	20.1	20.1	18.732	164	0	30.875	13.4	20.1	0	0	0	0	0	0	3	5	8	11	927;2773;2774	True;True;True	930;2779;2780	1282;3938;3939;3940;3941;3942;3943;3944	1333;4101;4102;4103;4104;4105;4106;4107	1333;4101;4104
A0A024R814	A0A024R814;P18124;A8MUD9;O95036	60S ribosomal protein L7	RPL7;WUGSC:H_RG054D04.1	tr|A0A024R814|A0A024R814_HUMAN Ribosomal protein L7, isoform CRA_a OS=Homo sapiens OX=9606 GN=RPL7 PE=3 SV=1;sp|P18124|RL7_HUMAN 60S ribosomal protein L7 OS=Homo sapiens OX=9606 GN=RPL7 PE=1 SV=1;tr|A8MUD9|A8MUD9_HUMAN 60S ribosomal protein L7 OS=Homo sapi	6	6	6	6	4	3	4	3	4	3	22.4	22.4	22.4	30.438	259	0	30.742	17	14.7	85863000	0	7155300	0	85863000	0	5	3	8	120	781;1252;1616;1629;2235;2809	True;True;True;True;True;True	784;1255;1620;1633;2239;2815	1072;1751;1752;2250;2266;3141;3989	1112;1810;1811;1812;2331;2347;3249;4153	1112;1810;2331;2347;3249;4153
A0A087WXM6	A0A087WXM6;J3QQT2;J3QLC8;J3KRX5;A0A024R261;A0A0A0MRF8;A0A0A6YYL6;P18621;J3KRB3;A0A087WWH0;J3QS96	60S ribosomal protein L17	RPL17;hCG_24487;RPL17-C18orf32	tr|A0A087WXM6|A0A087WXM6_HUMAN 60S ribosomal protein L17 (Fragment) OS=Homo sapiens OX=9606 GN=RPL17 PE=1 SV=1;tr|J3QQT2|J3QQT2_HUMAN 60S ribosomal protein L17 (Fragment) OS=Homo sapiens OX=9606 GN=RPL17 PE=1 SV=1;tr|J3QLC8|J3QLC8_HUMAN 60S ribosomal prote	14	6	6	6	5	4	5	4	5	4	32	32	32	19.586	169	0	30.733	31.4	20.7	0	0	0	0	0	0	5	7	12	50	725;726;1040;1041;1601;2056	True;True;True;True;True;True	728;729;1043;1044;1605;2060	993;994;995;996;1426;1427;2225;2226;2227;2867;2868;2869	1030;1031;1032;1033;1480;1481;2305;2306;2307;2964;2965;2966	1031;1033;1480;1481;2306;2964	31	94
P81605	P81605	Dermcidin;Survival-promoting peptide;DCD-1	DCD	sp|P81605|DCD_HUMAN Dermcidin OS=Homo sapiens OX=9606 GN=DCD PE=1 SV=2	1	5	5	5	5	3	5	3	5	3	47.3	47.3	47.3	11.284	110	0	30.657	47.3	34.5	0	0	0	0	0	0	5	3	8	957	405;710;922;1748;2575	True;True;True;True;True	407;713;925;1752;2579	547;548;975;1275;1276;2432;3604;3605	568;569;1012;1326;1327;2522;3746;3747	568;1012;1326;2522;3747
A0A024RC87	A0A024RC87;A0A140VJT8;P13489;E9PMJ3;E9PLZ3;E9PIM9;H0YCR7	Ribonuclease inhibitor	RNH1	tr|A0A024RC87|A0A024RC87_HUMAN Ribonuclease inhibitor OS=Homo sapiens OX=9606 GN=RNH1 PE=4 SV=1;tr|A0A140VJT8|A0A140VJT8_HUMAN Ribonuclease inhibitor OS=Homo sapiens OX=9606 PE=2 SV=1;sp|P13489|RINI_HUMAN Ribonuclease inhibitor OS=Homo sapiens OX=9606 GN=R	10	4	4	4	2	4	2	4	2	4	12.1	12.1	12.1	49.416	456	0	30.273	6.6	12.1	0	0	0	0	0	0	2	4	6	169	673;698;704;3046	True;True;True;True	676;701;707;3052	923;958;959;967;968;4304	959;995;996;1004;1005;4505	959;996;1005;4505
Q7Z726	Q7Z726;A8K7D9;P52292	Importin subunit alpha;Importin subunit alpha-1	KPNA2	tr|Q7Z726|Q7Z726_HUMAN Importin subunit alpha OS=Homo sapiens OX=9606 GN=KPNA2 PE=2 SV=1;tr|A8K7D9|A8K7D9_HUMAN Importin subunit alpha OS=Homo sapiens OX=9606 PE=2 SV=1;sp|P52292|IMA1_HUMAN Importin subunit alpha-1 OS=Homo sapiens OX=9606 GN=KPNA2 PE=1 SV=	5	3	3	3	1	3	1	3	1	3	6.6	6.6	6.6	57.875	529	0	30.068	2.1	6.6	0	0	0	0	0	0	1	3	4	521	665;1824;2699	True;True;True	668;1828;2704	914;915;2538;3833	950;951;2630;3985	951;2630;3985
Q09666	Q09666;B4DTV0	Neuroblast differentiation-associated protein AHNAK	AHNAK	sp|Q09666|AHNK_HUMAN Neuroblast differentiation-associated protein AHNAK OS=Homo sapiens OX=9606 GN=AHNAK PE=1 SV=2;tr|B4DTV0|B4DTV0_HUMAN cDNA FLJ57801, highly similar to Homo sapiens AHNAK nucleoprotein (desmoyokin) (AHNAK), transcript variant 1, mRNA (F	4	9	9	9	3	7	3	7	3	7	3	3	3	629.09	5890	0	29.726	0.7	2.6	0	0	0	0	0	0	3	7	10	970	77;350;1412;1870;2886;2897;2905;2909;2935	True;True;True;True;True;True;True;True;True	78;352;1416;1874;2892;2903;2911;2915;2941	100;478;479;1969;2603;4086;4101;4111;4116;4148	105;494;495;2034;2696;4262;4282;4292;4297;4335	105;495;2034;2696;4262;4282;4292;4297;4335
Q32Q12	Q32Q12;J3KPD9;Q6FHN3;P22392;O60361	Nucleoside diphosphate kinase;Nucleoside diphosphate kinase B;Putative nucleoside diphosphate kinase	NME1-NME2;NME2;NME2P1	tr|Q32Q12|Q32Q12_HUMAN Nucleoside diphosphate kinase OS=Homo sapiens OX=9606 GN=NME1-NME2 PE=1 SV=1;tr|J3KPD9|J3KPD9_HUMAN NME1-NME2 readthrough OS=Homo sapiens OX=9606 GN=NME1-NME2 PE=1 SV=1;tr|Q6FHN3|Q6FHN3_HUMAN Nucleoside diphosphate kinase OS=Homo sap	6	8	8	2	6	8	6	8	0	2	45.9	45.9	6.8	32.642	292	0	29.426	39	45.9	15178000	386370000	798860	20335000	0	322650000	8	10	18	987	503;504;856;932;1061;2095;2673;3037	True;True;True;True;True;True;True;True	505;506;859;935;1064;2099;2678;3043	679;680;681;1171;1172;1289;1290;1452;1453;2922;3797;3798;3799;4292;4293	707;708;709;1216;1217;1218;1219;1220;1340;1341;1506;1507;3019;3947;3948;3949;4493;4494	707;709;1219;1341;1506;3019;3948;4494	136;137	66;115
P42766	P42766;F2Z388;A4D2M5;A0A024R866	60S ribosomal protein L35	RPL35;LOC154880	sp|P42766|RL35_HUMAN 60S ribosomal protein L35 OS=Homo sapiens OX=9606 GN=RPL35 PE=1 SV=2;tr|F2Z388|F2Z388_HUMAN 60S ribosomal protein L35 OS=Homo sapiens OX=9606 GN=RPL35 PE=1 SV=1;tr|A4D2M5|A4D2M5_HUMAN 60S ribosomal protein L35 OS=Homo sapiens OX=9606 G	4	2	2	2	2	2	2	2	2	2	16.3	16.3	16.3	14.551	123	0	28.956	16.3	16.3	0	0	0	0	0	0	2	2	4	919	2330;3033	True;True	2334;3039	3274;3275;4287;4288	3387;3388;4487;4488	3388;4488
P05023	P05023;B7Z3V1	Sodium/potassium-transporting ATPase subunit alpha-1	ATP1A1	sp|P05023|AT1A1_HUMAN Sodium/potassium-transporting ATPase subunit alpha-1 OS=Homo sapiens OX=9606 GN=ATP1A1 PE=1 SV=1;tr|B7Z3V1|B7Z3V1_HUMAN Sodium/potassium-transporting ATPase subunit alpha (Fragment) OS=Homo sapiens OX=9606 PE=2 SV=1	34	9	9	9	5	5	5	5	5	5	11.2	11.2	11.2	112.89	1023	0	28.942	6.4	6.2	0	0	0	0	0	0	5	5	10	864	51;333;1139;1442;1781;1866;2088;2536;2891	True;True;True;True;True;True;True;True;True	52;335;1142;1446;1785;1870;2092;2540;2897	68;455;1577;2008;2475;2599;2912;3550;3551;4092	73;470;1632;2078;2565;2692;3009;3688;3689;4270	73;470;1632;2078;2565;2692;3009;3689;4270
O75396	O75396;A0A087X1A9	Vesicle-trafficking protein SEC22b	SEC22B	sp|O75396|SC22B_HUMAN Vesicle-trafficking protein SEC22b OS=Homo sapiens OX=9606 GN=SEC22B PE=1 SV=4;tr|A0A087X1A9|A0A087X1A9_HUMAN Vesicle-trafficking protein SEC22b (Fragment) OS=Homo sapiens OX=9606 GN=SEC22B PE=1 SV=1	3	4	4	4	3	3	3	3	3	3	20.9	20.9	20.9	24.593	215	0	28.88	16.7	15.3	0	0	0	0	0	0	3	3	6	848	943;1384;1564;2119	True;True;True;True	946;1388;1568;2123	1303;1304;1931;2174;2958;2959	1354;1355;1994;2249;3060;3061	1354;1994;2249;3061	304	149
A0A024R952	A0A024R952;Q13835;B4DRX5;Q14BN3	Plakophilin-1	PKP1	tr|A0A024R952|A0A024R952_HUMAN Plakophilin 1 (Ectodermal dysplasia/skin fragility syndrome), isoform CRA_a OS=Homo sapiens OX=9606 GN=PKP1 PE=3 SV=1;sp|Q13835|PKP1_HUMAN Plakophilin-1 OS=Homo sapiens OX=9606 GN=PKP1 PE=1 SV=2;tr|B4DRX5|B4DRX5_HUMAN cDNA FL	4	2	2	2	2	0	2	0	2	0	3.6	3.6	3.6	80.496	726	0	28.612	3.6	0	0	0	0	0	0	0	2	0	2	135	1841;2545	True;True	1845;2549	2566;3563	2658;3701	2658;3701
P61026	P61026;Q53T70	Ras-related protein Rab-10	RAB10	sp|P61026|RAB10_HUMAN Ras-related protein Rab-10 OS=Homo sapiens OX=9606 GN=RAB10 PE=1 SV=1;tr|Q53T70|Q53T70_HUMAN Uncharacterized protein RAB10 (Fragment) OS=Homo sapiens OX=9606 GN=RAB10 PE=4 SV=1	2	3	2	2	2	3	1	2	1	2	17	11.5	11.5	22.541	200	0	28.149	11.5	17	0	0	0	0	0	0	1	2	3	935	105;1829;2090	True;False;True	106;1833;2094	138;2545;2546;2547;2914;2915	146;2637;2638;2639;3011;3012	146;2637;3012
P04259	P04259	Keratin, type II cytoskeletal 6B	KRT6B	sp|P04259|K2C6B_HUMAN Keratin, type II cytoskeletal 6B OS=Homo sapiens OX=9606 GN=KRT6B PE=1 SV=5	1	27	1	0	25	12	1	1	0	0	41.3	3	0	60.066	564	0	28.146	39.2	23.2	0	0	0	0	0	0	1	1	2	860	65;272;296;297;313;723;797;966;1102;1112;1560;1706;1910;2103;2110;2115;2138;2176;2312;2394;2430;2557;2621;2622;3076;3149;3155	False;False;False;False;True;False;False;False;False;False;False;False;False;False;False;False;False;False;False;False;False;False;False;False;False;False;False	66;274;298;299;315;726;800;969;1105;1115;1564;1710;1914;2107;2114;2119;2142;2180;2316;2398;2434;2561;2626;2627;3082;3156;3162	84;370;405;406;407;429;430;991;1093;1094;1330;1506;1534;1535;2169;2376;2662;2932;2933;2943;2944;2949;2950;2951;2952;2953;2954;2985;3047;3048;3250;3358;3403;3404;3579;3580;3712;3713;3714;3715;4346;4451;4457	89;383;420;421;422;444;445;1028;1134;1135;1381;1560;1588;1589;2244;2464;2757;3029;3030;3042;3043;3048;3049;3050;3051;3052;3053;3054;3055;3056;3089;3153;3154;3362;3484;3529;3530;3531;3532;3717;3718;3719;3857;3858;3859;3860;4548;4659;4665	89;383;421;422;444;1028;1134;1381;1560;1588;2244;2464;2757;3030;3042;3049;3089;3154;3362;3484;3530;3718;3857;3860;4548;4659;4665	231	242
Q65ZQ3	Q65ZQ3;B4E3E6;B4DDB6;A0A384NL63;P51991	Heterogeneous nuclear ribonucleoprotein A3	D10S102;HNRPA3;HNRNPA3	tr|Q65ZQ3|Q65ZQ3_HUMAN FBRNP OS=Homo sapiens OX=9606 GN=D10S102 PE=2 SV=1;tr|B4E3E6|B4E3E6_HUMAN cDNA FLJ58832, highly similar to Heterogeneous nuclear ribonucleoprotein A3 OS=Homo sapiens OX=9606 PE=2 SV=1;tr|B4DDB6|B4DDB6_HUMAN Heterogeneous nuclear ribo	5	1	1	1	1	1	1	1	1	1	4.8	4.8	4.8	29.356	269	0	27.783	4.8	4.8	10604000	32742000	623750	1926000	0	27342000	1	2	3	419	580	TRUE	582	794;795	825;826;827	826
Q01469	Q01469;E7DVW5;I6L8B7	Fatty acid-binding protein, epidermal	FABP5	sp|Q01469|FABP5_HUMAN Fatty acid-binding protein 5 OS=Homo sapiens OX=9606 GN=FABP5 PE=1 SV=3;tr|E7DVW5|E7DVW5_HUMAN Fatty acid binding protein 5 (Psoriasis-associated) OS=Homo sapiens OX=9606 GN=FABP5 PE=3 SV=1;tr|I6L8B7|I6L8B7_HUMAN Fatty acid-binding pr	3	6	6	6	6	1	6	1	6	1	51.9	51.9	51.9	15.164	135	0	27.749	51.9	14.8	0	0	0	0	0	0	6	1	7	745	332;681;2001;2023;2812;2813	True;True;True;True;True;True	334;684;2005;2027;2818;2819	454;933;2788;2814;3993;3994;3995	469;969;2885;2911;4157;4158;4159	469;969;2885;2911;4158;4159	264;265;266	35;38;122
A0A140T936	A0A140T936;A0A1U9X9D5;A0A1U9X9C8;A0A1U9X9C7;A0A1U9X9C4;A0A1U9X9C1;A0A1U9X9A3;A0A1U9X9A1;A0A024RCN6;P26640	Valine--tRNA ligase	VARS	tr|A0A140T936|A0A140T936_HUMAN Valyl-tRNA synthetase (Fragment) OS=Homo sapiens OX=9606 GN=VARS1 PE=1 SV=1;tr|A0A1U9X9D5|A0A1U9X9D5_HUMAN Valyl-tRNA synthetase OS=Homo sapiens OX=9606 PE=3 SV=2;tr|A0A1U9X9C8|A0A1U9X9C8_HUMAN Valyl-tRNA synthetase OS=Homo s	14	3	3	3	1	3	1	3	1	3	3.6	3.6	3.6	131.83	1183	0	27.19	1.3	3.6	0	7566600	0	137570	0	6318700	1	3	4	175	1913;2562;3068	True;True;True	1917;2566;3074	2666;3586;3587;4336	2761;3726;3727;4538	2761;3727;4538
A0A384NYN5	A0A384NYN5;A0A024QZN4;V9HWK2;P18206;B3KXA2;B4E3Q9	Vinculin	VCL;HEL114	tr|A0A384NYN5|A0A384NYN5_HUMAN Metavinculin OS=Homo sapiens OX=9606 PE=2 SV=1;tr|A0A024QZN4|A0A024QZN4_HUMAN Metavinculin OS=Homo sapiens OX=9606 GN=VCL PE=3 SV=1;tr|V9HWK2|V9HWK2_HUMAN Metavinculin OS=Homo sapiens OX=9606 GN=HEL114 PE=2 SV=1;sp|P18206|VIN	8	12	12	12	4	10	4	10	4	10	13	13	13	116.74	1066	0	27.058	4.6	11	0	6015400	0	80205	0	5023300	4	10	14	16	30;264;334;496;702;1064;1392;1551;2036;2499;2771;2938	True;True;True;True;True;True;True;True;True;True;True;True	31;266;336;498;705;1067;1396;1555;2040;2503;2777;2944	41;361;362;456;670;965;1456;1941;2159;2837;2838;3498;3934;4152	46;374;375;471;698;1002;1510;2004;2234;2934;2935;3629;4097;4339	46;375;471;698;1002;1510;2004;2234;2935;3629;4097;4339	1;2;3	327;331;377
V9HWC6	V9HWC6;P23284	Peptidyl-prolyl cis-trans isomerase;Peptidyl-prolyl cis-trans isomerase B	HEL-S-39;PPIB	tr|V9HWC6|V9HWC6_HUMAN Peptidyl-prolyl cis-trans isomerase OS=Homo sapiens OX=9606 GN=HEL-S-39 PE=2 SV=1;sp|P23284|PPIB_HUMAN Peptidyl-prolyl cis-trans isomerase B OS=Homo sapiens OX=9606 GN=PPIB PE=1 SV=2	2	7	7	7	3	6	3	6	3	6	36.1	36.1	36.1	22.742	208	0	26.493	17.8	36.1	0	0	0	0	0	0	3	6	9	895	417;458;520;1293;2815;2965;2996	True;True;True;True;True;True;True	419;460;522;1296;2821;2971;3002	565;621;708;709;1807;3997;3998;4190;4236	587;648;736;737;1867;4161;4162;4378;4429	587;648;737;1867;4162;4378;4429	339;340	93;168
B2R8A2	B2R8A2;A0A024R7M0;Q9BVK6	Transmembrane emp24 domain-containing protein 9	TMED9	tr|B2R8A2|B2R8A2_HUMAN cDNA, FLJ93804, highly similar to Homo sapiens gp25L2 protein (HSGP25L2G), mRNA OS=Homo sapiens OX=9606 PE=2 SV=1;tr|A0A024R7M0|A0A024R7M0_HUMAN Transmembrane emp24 protein transport domain containing 9, isoform CRA_a OS=Homo sapiens	3	2	2	2	2	1	2	1	2	1	9.3	9.3	9.3	25.077	214	0	26.27	9.3	5.1	0	0	0	0	0	0	2	1	3	115	457;2258	True;True	459;2262	620;3172;3173	647;3282;3283	647;3283
Q5VVD0	Q5VVD0;P62913;Q5VVC8;Q08ES8	60S ribosomal protein L11	RPL11	tr|Q5VVD0|Q5VVD0_HUMAN 60S ribosomal protein L11 OS=Homo sapiens OX=9606 GN=RPL11 PE=2 SV=1;sp|P62913|RL11_HUMAN 60S ribosomal protein L11 OS=Homo sapiens OX=9606 GN=RPL11 PE=1 SV=2;tr|Q5VVC8|Q5VVC8_HUMAN 60S ribosomal protein L11 OS=Homo sapiens OX=9606 G	4	4	4	4	2	4	2	4	2	4	20.2	20.2	20.2	20.252	178	0	25.66	12.4	20.2	17870000	32772000	1787000	3277200	0	27368000	3	4	7	950	72;251;914;3000	True;True;True;True	73;253;917;3006	94;341;342;1261;1262;4241	99;354;355;1311;1312;1313;4434	99;354;1311;4434	359	12
A0A384NPU5	A0A384NPU5;Q15084	Protein disulfide-isomerase A6	PDIA6	tr|A0A384NPU5|A0A384NPU5_HUMAN Epididymis secretory sperm binding protein OS=Homo sapiens OX=9606 PE=2 SV=1;sp|Q15084|PDIA6_HUMAN Protein disulfide-isomerase A6 OS=Homo sapiens OX=9606 GN=PDIA6 PE=1 SV=1	2	4	4	4	3	3	3	3	3	3	13.4	13.4	13.4	48.121	440	0	25.341	9.5	10	0	0	0	0	0	0	3	3	6	423	1110;1121;1644;2683	True;True;True;True	1113;1124;1648;2688	1516;1517;1550;2286;3811;3812	1570;1571;1604;2369;3963;3964	1571;1604;2369;3964
D6RA82	D6RA82;P12429	Annexin;Annexin A3	ANXA3	tr|D6RA82|D6RA82_HUMAN Annexin OS=Homo sapiens OX=9606 GN=ANXA3 PE=1 SV=1;sp|P12429|ANXA3_HUMAN Annexin A3 OS=Homo sapiens OX=9606 GN=ANXA3 PE=1 SV=3	5	5	5	5	3	4	3	4	3	4	18.7	18.7	18.7	32.118	284	0	25.023	12.3	14.8	0	4601300	0	242180	0	3842500	3	4	7	735	1012;2037;2177;2397;2498	True;True;True;True;True	1015;2041;2181;2401;2502	1389;2839;3049;3362;3363;3496;3497	1443;2936;3155;3488;3489;3627;3628	1443;2936;3155;3488;3628	262	1
G3V3I1	G3V3I1;G3V295;A0A140VK44;G3V5Z7;P60900;G3V3U4;Q9BZ93	Proteasome subunit alpha type;Proteasome subunit alpha type-6	PSMA6	tr|G3V3I1|G3V3I1_HUMAN Proteasome subunit alpha type OS=Homo sapiens OX=9606 GN=PSMA6 PE=1 SV=1;tr|G3V295|G3V295_HUMAN Proteasome subunit alpha type OS=Homo sapiens OX=9606 GN=PSMA6 PE=1 SV=1;tr|A0A140VK44|A0A140VK44_HUMAN Proteasome subunit alpha type OS=	9	4	4	4	3	3	3	3	3	3	34.5	34.5	34.5	16.645	148	0	24.678	27	23	0	0	0	0	0	0	3	3	6	325	164;1031;1199;1429	True;True;True;True	166;1034;1202;1433	219;220;1414;1677;1678;1989	230;231;1468;1736;1737;2059	231;1468;1736;2059	106;107	80;83
Q59GB4	Q59GB4;A0A1C7CYX9;Q16555;Q8NAN9;Q53ET2;Q86U75	Dihydropyrimidinase-related protein 2	DPYSL2	tr|Q59GB4|Q59GB4_HUMAN Dihydropyrimidinase-related protein 2 (Fragment) OS=Homo sapiens OX=9606 PE=2 SV=1;tr|A0A1C7CYX9|A0A1C7CYX9_HUMAN Dihydropyrimidinase-related protein 2 OS=Homo sapiens OX=9606 GN=DPYSL2 PE=1 SV=1;sp|Q16555|DPYL2_HUMAN Dihydropyrimidi	6	2	2	2	1	2	1	2	1	2	4.1	4.1	4.1	68.183	628	0	24.662	2.5	4.1	0	0	0	0	0	0	1	2	3	347	1444;2561	True;True	1448;2565	2010;2011;3585	2080;2081;3725	2081;3725
Q6NZ55	Q6NZ55;A8K4C8;P26373;J3QSB4	60S ribosomal protein L13	RPL13	tr|Q6NZ55|Q6NZ55_HUMAN 60S ribosomal protein L13 OS=Homo sapiens OX=9606 GN=RPL13 PE=2 SV=1;tr|A8K4C8|A8K4C8_HUMAN 60S ribosomal protein L13 OS=Homo sapiens OX=9606 GN=RPL13 PE=2 SV=1;sp|P26373|RL13_HUMAN 60S ribosomal protein L13 OS=Homo sapiens OX=9606 G	5	7	7	7	4	5	4	5	4	5	25.6	25.6	25.6	24.265	211	0	24.43	15.6	19.4	19925000	37254000	2213900	4139300	0	31110000	6	8	14	503	171;539;1505;2108;2196;2585;2715	True;True;True;True;True;True;True	173;541;1509;2112;2200;2589;2720	232;734;2093;2094;2941;3071;3072;3638;3855;3856	243;763;2167;2168;3040;3177;3178;3780;4007;4008;4009;4010;4011;4012	243;763;2167;3040;3177;3780;4012
J3QR09	J3QR09;J3KTE4;P84098;Q8IWR8;Q53G49	Ribosomal protein L19;60S ribosomal protein L19	RPL19	tr|J3QR09|J3QR09_HUMAN Ribosomal protein L19 OS=Homo sapiens OX=9606 GN=RPL19 PE=1 SV=1;tr|J3KTE4|J3KTE4_HUMAN Ribosomal protein L19 OS=Homo sapiens OX=9606 GN=RPL19 PE=1 SV=1;sp|P84098|RL19_HUMAN 60S ribosomal protein L19 OS=Homo sapiens OX=9606 GN=RPL19	5	6	6	6	4	4	4	4	4	4	22.3	22.3	22.3	23.134	193	0	24.324	17.6	14.5	88315000	127490000	14719000	21249000	88315000	0	6	5	11	818	1214;1373;1559;1584;1808;2759	True;True;True;True;True;True	1217;1377;1563;1588;1812;2765	1697;1919;2168;2199;2515;2516;3916;3917;3918	1756;1981;1982;2243;2276;2606;2607;4074;4075;4076;4077	1756;1981;2243;2276;2606;4077	289;290	73;136
P41091	P41091;Q2VIR3;H7BZU1	Eukaryotic translation initiation factor 2 subunit 3;Putative eukaryotic translation initiation factor 2 subunit 3-like protein	EIF2S3;EIF2S3L	sp|P41091|IF2G_HUMAN Eukaryotic translation initiation factor 2 subunit 3 OS=Homo sapiens OX=9606 GN=EIF2S3 PE=1 SV=3;sp|Q2VIR3|IF2GL_HUMAN Eukaryotic translation initiation factor 2 subunit 3B OS=Homo sapiens OX=9606 GN=EIF2S3B PE=2 SV=2;tr|H7BZU1|H7BZU1_	3	7	7	7	5	5	5	5	5	5	16.7	16.7	16.7	51.109	472	0	24.307	11.7	12.5	0	0	0	0	0	0	5	6	11	917	166;1146;1196;1446;1961;2210;2215	True;True;True;True;True;True;True	168;1149;1199;1450;1965;2214;2219	222;1585;1672;2013;2014;2734;2735;2736;3091;3098;3099	233;1640;1731;2083;2084;2830;2831;2832;3197;3204;3205	233;1640;1731;2083;2830;3197;3204
Q9Y230	Q9Y230;B3KNL2;M0R0Y3;B4DW30	RuvB-like 2	RUVBL2	sp|Q9Y230|RUVB2_HUMAN RuvB-like 2 OS=Homo sapiens OX=9606 GN=RUVBL2 PE=1 SV=3;tr|B3KNL2|B3KNL2_HUMAN RuvB-like helicase OS=Homo sapiens OX=9606 GN=RUVBL2 PE=2 SV=1;tr|M0R0Y3|M0R0Y3_HUMAN RuvB-like helicase OS=Homo sapiens OX=9606 GN=RUVBL2 PE=1 SV=1;tr|B4D	8	8	8	8	2	8	2	8	2	8	19	19	19	51.156	463	0	23.858	5	19	0	0	0	0	0	0	2	9	11	1033	361;459;460;897;1046;1518;2658;2790	True;True;True;True;True;True;True;True	363;461;462;900;1049;1522;2663;2796	491;492;622;623;624;1235;1236;1433;2115;3775;3967	507;508;649;650;651;1283;1284;1487;2189;3923;4130	508;649;651;1284;1487;2189;3923;4130
Q96IR1	Q96IR1;Q53HV1;B2R491;P62701	40S ribosomal protein S4;40S ribosomal protein S4, X isoform	RPS4X	tr|Q96IR1|Q96IR1_HUMAN RPS4X protein (Fragment) OS=Homo sapiens OX=9606 GN=RPS4X PE=2 SV=2;tr|Q53HV1|Q53HV1_HUMAN Ribosomal protein S4, X-linked X isoform variant (Fragment) OS=Homo sapiens OX=9606 PE=2 SV=1;tr|B2R491|B2R491_HUMAN 40S ribosomal protein S4	11	7	7	7	2	6	2	6	2	6	25.9	25.9	25.9	27.259	243	0	23.774	8.2	21.4	0	0	0	0	0	0	3	6	9	536	571;737;1020;1222;1937;1956;3039	True;True;True;True;True;True;True	573;740;1023;1225;1941;1960;3045	781;1009;1398;1399;1708;2703;2704;2728;4295	811;1048;1452;1453;1767;2798;2799;2824;4496	811;1048;1453;1767;2799;2824;4496
V9HW43	V9HW43;P04792;B4DL87;F8WE04	Heat shock protein beta-1	HEL-S-102;HSPB1	tr|V9HW43|V9HW43_HUMAN Heat shock 27 kDa protein OS=Homo sapiens OX=9606 GN=HEL-S-102 PE=2 SV=1;sp|P04792|HSPB1_HUMAN Heat shock protein beta-1 OS=Homo sapiens OX=9606 GN=HSPB1 PE=1 SV=2;tr|B4DL87|B4DL87_HUMAN Heat shock 27 kDa protein OS=Homo sapiens OX=9	5	6	6	6	6	1	6	1	6	1	33.2	33.2	33.2	22.782	205	0	23.497	33.2	4.9	12050000	0	860740	0	12050000	0	6	1	7	862	259;428;1715;2257;2728;3093	True;True;True;True;True;True	261;430;1719;2261;2733;3099	355;580;2387;2388;3171;3870;4373	368;602;2475;2476;3281;4026;4578	368;602;2476;3281;4026;4578
B4E335	B4E335;Q53G99;B4E3A4;P63261;Q8WVW5;B4DVQ0;P60709;Q53G76;Q1KLZ0;Q53GK6;B4DW52;A0A2R8Y793;B3KUD3;Q7Z7J6;I3L3I0;P62736;P68133;P68032;D2JYH4;B7Z6P1;A6NL76;I3L4N8;I3L1U9;A8K3K1;P63267;K7EM38;Q13707;G5E9R0;I3L3R2;A0A2R8YGF8;J3KT65;A1E282;E7EVS6;B3KW67	Actin, cytoplasmic 2;Actin, cytoplasmic 2, N-terminally processed;Actin, cytoplasmic 1;Actin, cytoplasmic 1, N-terminally processed;Actin, aortic smooth muscle;Actin, alpha skeletal muscle;Actin, alpha cardiac muscle 1;Actin, gamma-enteric smooth muscle	ACTG1;ACTB;PS1TP5BP1;ACTA1;ACTA2;ACTC1;ACTG2	tr|B4E335|B4E335_HUMAN cDNA FLJ52842, highly similar to Actin, cytoplasmic 1 OS=Homo sapiens OX=9606 PE=2 SV=1;tr|Q53G99|Q53G99_HUMAN Beta actin variant (Fragment) OS=Homo sapiens OX=9606 PE=2 SV=1;tr|B4E3A4|B4E3A4_HUMAN cDNA FLJ57283, highly similar to Ac	81	9	9	7	5	8	5	8	4	6	28.8	28.8	23.6	39.226	351	0	23.372	16.8	25.9	276670000	399580000	14562000	21031000	229870000	380490000	6	15	21	645	119;351;352;658;1154;1223;1331;1683;2861	True;True;True;True;True;True;True;True;True	121;353;354;660;661;1157;1226;1334;1687;2867	158;480;481;482;904;905;906;1597;1709;1710;1711;1860;2341;4055;4056	167;496;497;498;940;941;942;1652;1768;1769;1770;1920;2428;4223;4224;4225;4226;4227;4228;4229;4230	167;497;498;941;1652;1768;1920;2428;4228	226;227;228;229	44;47;203;301
J3KS60	J3KS60;J3KRE2;J3QW41;A0A0S2Z3D9;J3KTF8;V9HWE8;J3QQX2;J3KRY1;P52565	Rho GDP-dissociation inhibitor 1	ARHGDIA;HEL-S-47e	tr|J3KS60|J3KS60_HUMAN Rho GDP-dissociation inhibitor 1 OS=Homo sapiens OX=9606 GN=ARHGDIA PE=1 SV=1;tr|J3KRE2|J3KRE2_HUMAN Rho GDP-dissociation inhibitor 1 OS=Homo sapiens OX=9606 GN=ARHGDIA PE=1 SV=1;tr|J3QW41|J3QW41_HUMAN cDNA FLJ50748, highly similar t	9	2	2	2	2	2	2	2	2	2	18.5	18.5	18.5	9.9439	92	0	23.271	18.5	18.5	0	0	0	0	0	0	2	2	4	281	2471;2472	True;True	2475;2476	3460;3461;3462;3463	3590;3591;3592;3593	3591;3593
Q8WVC2	Q8WVC2;Q6FGH5;P63220;Q9BYK1	40S ribosomal protein S21	RPS21	tr|Q8WVC2|Q8WVC2_HUMAN 40S ribosomal protein S21 OS=Homo sapiens OX=9606 GN=RPS21 PE=1 SV=1;tr|Q6FGH5|Q6FGH5_HUMAN 40S ribosomal protein S21 (Fragment) OS=Homo sapiens OX=9606 GN=RPS21 PE=2 SV=1;sp|P63220|RS21_HUMAN 40S ribosomal protein S21 OS=Homo sapien	4	2	2	2	2	1	2	1	2	1	34.6	34.6	34.6	8.85	81	0	23.197	34.6	12.3	0	0	0	0	0	0	2	1	3	951	430;2024	True;True	432;2028	583;2815;2816	605;2912;2913	605;2912	360;361	34;62
P07814	P07814;H6WCP5;V9GYZ6;Q3KQZ8;B4DKX5	Bifunctional glutamate/proline--tRNA ligase;Glutamate--tRNA ligase;Proline--tRNA ligase	EPRS	sp|P07814|SYEP_HUMAN Bifunctional glutamate/proline--tRNA ligase OS=Homo sapiens OX=9606 GN=EPRS1 PE=1 SV=5;tr|H6WCP5|H6WCP5_HUMAN Glutamyl-tRNA synthetase OS=Homo sapiens OX=9606 PE=2 SV=1;tr|V9GYZ6|V9GYZ6_HUMAN Glutamyl-tRNA synthetase (Fragment) OS=Homo	6	6	6	6	3	4	3	4	3	4	4.6	4.6	4.6	170.59	1512	0	23.019	2	3.2	0	11954000	0	145780	0	9982900	3	4	7	870	499;810;1119;1465;1502;2870	True;True;True;True;True;True	501;813;1122;1469;1506;2876	673;1109;1547;2040;2088;2089;4067	701;1150;1601;2113;2162;2163;4241	701;1150;1601;2113;2163;4241	320	1474
O00571	O00571;F6S8Q4;A0A2R8Y645;Q59GX6;A0A2R8Y4A4;B5BTY4;A0A2R8YFS5;A0A2U3TZJ9;A0A2R8YFR4;A0A0D9SG12;A0A2R8YCW1;A0A2R8YF78;A0A0D9SFB3;A0A2R8Y5G6;A0A2R8Y7T2;A0A2R8YDT5;Q5S4N1;A0A0D9SF53;A0A024R9A4;O15523;B4DLU5;A0A0J9YVQ7;A0A2R8YDH3;B4E132;A0A087WVZ1	ATP-dependent RNA helicase DDX3X;ATP-dependent RNA helicase DDX3Y	DDX3X;DDX3Y	sp|O00571|DDX3X_HUMAN ATP-dependent RNA helicase DDX3X OS=Homo sapiens OX=9606 GN=DDX3X PE=1 SV=3;tr|F6S8Q4|F6S8Q4_HUMAN RNA helicase OS=Homo sapiens OX=9606 GN=DDX3X PE=1 SV=1;tr|A0A2R8Y645|A0A2R8Y645_HUMAN RNA helicase OS=Homo sapiens OX=9606 GN=DDX3X PE	26	7	7	6	5	5	5	5	4	5	12.2	12.2	10.6	73.243	662	0	22.681	9.2	8.5	0	0	0	0	0	0	5	5	10	260	471;502;928;2034;2273;2940;2943	True;True;True;True;True;True;True	473;504;931;2038;2277;2946;2949	637;678;1283;1284;2834;3191;4154;4155;4159;4160	664;706;1334;1335;2931;3301;4341;4342;4346;4347	664;706;1335;2931;3301;4341;4347	91;92	352;355
B4E380	B4E380;K7EK07;B2R4P9;A8K4Y7;A0A1X8XL64;Q71DI3;Q16695;P84243;P68431;K7EMV3;Q6TXQ4;A0A590UJJ6;B4DEB1;B2R6Y1;K7ES00;Q6NXT2	Histone H3;Histone H3.2;Histone H3.1t;Histone H3.3;Histone H3.1;Histone H3.3C	H3F3B;H3F3A;HIST2H3A;HIST3H3;HIST1H3A;H3F3C	tr|B4E380|B4E380_HUMAN Histone H3 OS=Homo sapiens OX=9606 PE=2 SV=1;tr|K7EK07|K7EK07_HUMAN Histone H3 (Fragment) OS=Homo sapiens OX=9606 GN=H3-3B PE=1 SV=1;tr|B2R4P9|B2R4P9_HUMAN Histone H3 OS=Homo sapiens OX=9606 GN=H3F3B PE=2 SV=1;tr|A8K4Y7|A8K4Y7_HUMAN	16	2	2	1	1	1	1	1	0	1	15.9	15.9	9.7	12.918	113	0	22.503	6.2	9.7	0	0	0	0	0	0	3	1	4	358	642;2356	True;True	644;2360	880;3314;3315;3316	914;3429;3430;3431	914;3429	117	98
F8W7Q4	F8W7Q4;Q96A26	Protein FAM162A	FAM162A	tr|F8W7Q4|F8W7Q4_HUMAN Protein FAM162A OS=Homo sapiens OX=9606 GN=FAM162A PE=1 SV=1;sp|Q96A26|F162A_HUMAN Protein FAM162A OS=Homo sapiens OX=9606 GN=FAM162A PE=1 SV=2	2	1	1	1	1	1	1	1	1	1	7.6	7.6	7.6	16.515	144	0	22.491	7.6	7.6	0	0	0	0	0	0	1	1	2	780	1162	TRUE	1165	1614;1615	1669;1670	1670
Q15365	Q15365;Q53SS8	Poly(rC)-binding protein 1	PCBP1	sp|Q15365|PCBP1_HUMAN Poly(rC)-binding protein 1 OS=Homo sapiens OX=9606 GN=PCBP1 PE=1 SV=2;tr|Q53SS8|Q53SS8_HUMAN Epididymis secretory protein Li 85 OS=Homo sapiens OX=9606 GN=PCBP1 PE=2 SV=1	3	6	6	4	4	3	4	3	3	2	21.9	21.9	13.2	37.497	356	0	22.156	15.7	8.7	0	0	0	0	0	0	4	3	7	983	750;1254;1350;1388;2005;2225	True;True;True;True;True;True	753;1257;1353;1392;2009;2229	1028;1755;1885;1936;2794;3114;3115	1067;1815;1945;1999;2891;3222;3223	1067;1815;1945;1999;2891;3222	139	137
P62750	P62750;K7EMA7;H7BY10;K7EJV9;K7ERT8;A8MUS3	60S ribosomal protein L23a	RPL23A	sp|P62750|RL23A_HUMAN 60S ribosomal protein L23a OS=Homo sapiens OX=9606 GN=RPL23A PE=1 SV=1;tr|K7EMA7|K7EMA7_HUMAN 60S ribosomal protein L23a OS=Homo sapiens OX=9606 GN=RPL23A PE=1 SV=1;tr|H7BY10|H7BY10_HUMAN 60S ribosomal protein L23a (Fragment) OS=Homo	7	3	3	3	3	2	3	2	3	2	24.4	24.4	24.4	17.695	156	0	22.153	24.4	14.7	29271000	0	4878400	0	29271000	0	3	2	5	947	558;1525;3049	True;True;True	560;1529;3055	761;762;2125;4309;4310	791;792;2199;4511;4512	792;2199;4512
V9HW96	V9HW96;P78371;F8VQ14;F5GWF6;B7Z4R3	T-complex protein 1 subunit beta	HEL-S-100n;CCT2	tr|V9HW96|V9HW96_HUMAN CCT-beta OS=Homo sapiens OX=9606 GN=HEL-S-100n PE=2 SV=1;sp|P78371|TCPB_HUMAN T-complex protein 1 subunit beta OS=Homo sapiens OX=9606 GN=CCT2 PE=1 SV=4;tr|F8VQ14|F8VQ14_HUMAN CCT-beta OS=Homo sapiens OX=9606 GN=CCT2 PE=1 SV=1;tr|F5G	6	10	10	10	6	5	6	5	6	5	22.1	22.1	22.1	57.488	535	0	22.126	14.6	9.7	0	0	0	0	0	0	6	6	12	955	21;403;555;920;1177;1369;1798;1848;2846;2847	True;True;True;True;True;True;True;True;True;True	21;405;557;923;1180;1373;1802;1852;2852;2853	27;545;757;1271;1272;1638;1914;2500;2501;2576;4037;4038	30;566;786;1322;1323;1697;1976;2590;2591;2668;4205;4206	30;566;786;1322;1697;1976;2591;2668;4205;4206	364;365;366	62;244;480
A0A0S2Z410	A0A0S2Z410;Q99714;Q5H928;A0A0S2Z434	3-hydroxyacyl-CoA dehydrogenase type-2	HSD17B10	tr|A0A0S2Z410|A0A0S2Z410_HUMAN Epididymis secretory sperm binding protein (Fragment) OS=Homo sapiens OX=9606 GN=HSD17B10 PE=2 SV=1;sp|Q99714|HCD2_HUMAN 3-hydroxyacyl-CoA dehydrogenase type-2 OS=Homo sapiens OX=9606 GN=HSD17B10 PE=1 SV=3;tr|Q5H928|Q5H928_HU	4	7	7	7	6	4	6	4	6	4	34.1	34.1	34.1	26.923	261	0	22.125	30.3	14.9	0	0	0	0	0	0	6	4	10	288	536;986;1094;1516;1968;1978;2898	True;True;True;True;True;True;True	538;989;1097;1520;1972;1982;2904	730;1354;1495;1496;2111;2112;2744;2745;2758;4102	759;1406;1549;1550;2185;2186;2840;2841;2854;4283	759;1406;1550;2186;2841;2854;4283	98;99	136;178
Q14315	Q14315	Filamin-C	FLNC	sp|Q14315|FLNC_HUMAN Filamin-C OS=Homo sapiens OX=9606 GN=FLNC PE=1 SV=3	2	13	10	10	5	11	3	8	3	8	6.1	4.6	4.6	291.02	2725	0	22.027	2.1	5.2	1819500	2508000	12050	16610	0	2094400	3	8	11	977	785;912;1195;1276;1357;1537;2519;2698;2804;2869;2954;3052;3090	True;False;True;False;True;False;True;True;True;True;True;True;True	788;915;1198;1279;1361;1541;2523;2703;2810;2875;2960;3058;3096	1076;1259;1671;1784;1785;1898;2138;2139;3527;3528;3832;3982;4066;4177;4314;4369	1116;1309;1730;1844;1845;1959;2212;2213;3662;3663;3984;4145;4240;4365;4516;4572	1116;1309;1730;1845;1959;2213;3663;3984;4145;4240;4365;4516;4572
H0YMZ1	H0YMZ1;H0YN18;H0YL69;P25789;H0YLS6;H0YLC2;H0YKT8;H0YMI6;H0YMA1;B2RDG0	Proteasome subunit alpha type;Proteasome subunit alpha type-4;Proteasome subunit beta type	PSMA4	tr|H0YMZ1|H0YMZ1_HUMAN Proteasome subunit alpha type (Fragment) OS=Homo sapiens OX=9606 GN=PSMA4 PE=1 SV=8;tr|H0YN18|H0YN18_HUMAN Proteasome endopeptidase complex OS=Homo sapiens OX=9606 GN=PSMA4 PE=1 SV=1;tr|H0YL69|H0YL69_HUMAN Proteasome subunit alpha ty	10	2	2	2	2	2	2	2	2	2	10.5	10.5	10.5	24.526	220	0	21.901	10.5	10.5	0	0	0	0	0	0	3	3	6	797	1814;1915	True;True	1818;1919	2523;2524;2668;2669;2670;2671	2614;2615;2763;2764;2765;2766	2615;2766
H0Y8G5	H0Y8G5;A0A024RDF4;A1LU37;Q14103;H0YA96;D6RAF8;Q12771;B4DTC3;A0A024RDB4;D6RF44	Heterogeneous nuclear ribonucleoprotein D0	HNRNPD;HNRPD	tr|H0Y8G5|H0Y8G5_HUMAN Heterogeneous nuclear ribonucleoprotein D0 (Fragment) OS=Homo sapiens OX=9606 GN=HNRNPD PE=1 SV=8;tr|A0A024RDF4|A0A024RDF4_HUMAN Heterogeneous nuclear ribonucleoprotein D (AU-rich element RNA binding protein 1, 37kDa), isoform CRA_e	13	5	5	5	2	4	2	4	2	4	23.1	23.1	23.1	29.667	260	0	21.824	8.8	19.6	0	0	0	0	0	0	2	5	7	180	742;829;958;1227;1300	True;True;True;True;True	745;832;961;1230;1303	1018;1133;1134;1320;1715;1818;1819	1057;1177;1178;1371;1774;1878;1879	1057;1178;1371;1774;1878	67	88
P60866	P60866;E5RIP1;E5RJX2	40S ribosomal protein S20	RPS20	sp|P60866|RS20_HUMAN 40S ribosomal protein S20 OS=Homo sapiens OX=9606 GN=RPS20 PE=1 SV=1;tr|E5RIP1|E5RIP1_HUMAN 40S ribosomal protein S20 OS=Homo sapiens OX=9606 GN=RPS20 PE=1 SV=1;tr|E5RJX2|E5RJX2_HUMAN 40S ribosomal protein S20 OS=Homo sapiens OX=9606 G	4	3	3	3	2	2	2	2	2	2	22.7	22.7	22.7	13.373	119	0	21.742	19.3	12.6	0	0	0	0	0	0	3	3	6	934	518;1773;2784	True;True;True	520;1777;2790	703;2467;3957;3958;3959;3960	731;2557;4120;4121;4122;4123	731;2557;4121
Q1RMG2	Q1RMG2;A0A384MTQ3;P23526	Adenosylhomocysteinase	AHCY	tr|Q1RMG2|Q1RMG2_HUMAN Adenosylhomocysteinase OS=Homo sapiens OX=9606 GN=AHCY PE=2 SV=1;tr|A0A384MTQ3|A0A384MTQ3_HUMAN Adenosylhomocysteinase OS=Homo sapiens OX=9606 PE=2 SV=1;sp|P23526|SAHH_HUMAN Adenosylhomocysteinase OS=Homo sapiens OX=9606 GN=AHCY PE=1	3	3	3	3	3	3	3	3	3	3	10.1	10.1	10.1	33.811	306	0	21.678	10.1	10.1	0	0	0	0	0	0	3	3	6	400	309;745;1548	True;True;True	311;748;1552	424;425;1021;1022;2154;2155	439;440;1060;1061;2229;2230	440;1060;2230	135	84
A0A0S2Z487	A0A0S2Z487;A0A024R1X8;P14923;C9JTX4;C9J826;C9JK18;C9JKY1	Junction plakoglobin	JUP	tr|A0A0S2Z487|A0A0S2Z487_HUMAN Junction plakoglobin (Fragment) OS=Homo sapiens OX=9606 GN=JUP PE=2 SV=1;tr|A0A024R1X8|A0A024R1X8_HUMAN Junction plakoglobin OS=Homo sapiens OX=9606 GN=JUP PE=3 SV=1;sp|P14923|PLAK_HUMAN Junction plakoglobin OS=Homo sapiens O	11	10	4	4	8	7	4	2	4	2	15.8	6.8	6.8	81.744	745	0	21.569	13.4	10.2	0	0	0	0	0	0	4	2	6	46	114;209;1019;1652;1835;1992;2134;2435;2764;3100	True;False;False;False;False;True;True;False;False;True	115;211;1022;1656;1839;1996;2138;2439;2770;3106	148;149;288;1396;1397;2298;2558;2559;2777;2778;2981;3412;3923;3924;4381	157;158;301;1450;1451;2381;2650;2651;2874;2875;3084;3542;4082;4083;4586	158;301;1450;2381;2650;2874;3084;3542;4082;4586	28;29;30	43;180;193
V9GYY3	V9GYY3;A0A384N5Y3;A0A024R652;F5H2F4;B7Z809;P11586;A0A494C1T2;V9GZ78	C-1-tetrahydrofolate synthase, cytoplasmic;Methylenetetrahydrofolate dehydrogenase;Methenyltetrahydrofolate cyclohydrolase;Formyltetrahydrofolate synthetase;C-1-tetrahydrofolate synthase, cytoplasmic, N-terminally processed	MTHFD1	tr|V9GYY3|V9GYY3_HUMAN C-1-tetrahydrofolate synthase, cytoplasmic OS=Homo sapiens OX=9606 GN=MTHFD1 PE=1 SV=2;tr|A0A384N5Y3|A0A384N5Y3_HUMAN C-1-tetrahydrofolate synthase, cytoplasmic OS=Homo sapiens OX=9606 GN=MTHFD1 PE=1 SV=1;tr|A0A024R652|A0A024R652_HUM	8	8	8	8	4	8	4	8	4	8	8.8	8.8	8.8	99.719	922	0	21.052	4.9	8.8	0	0	0	0	0	0	4	8	12	92	630;735;915;1541;1742;2653;2654;2785	True;True;True;True;True;True;True;True	632;738;918;1545;1746;2658;2659;2791	862;1007;1263;1264;2143;2144;2423;3768;3769;3770;3961;3962	896;1046;1314;1315;2217;2218;2511;3916;3917;3918;4124;4125	896;1046;1315;2218;2511;3916;3918;4125
V9HWF5	V9HWF5;A8K486;P62937;B4DM82;Q71V99;B2RE56;F8WE65;C9J5S7	Peptidyl-prolyl cis-trans isomerase;Peptidyl-prolyl cis-trans isomerase A;Peptidyl-prolyl cis-trans isomerase A, N-terminally processed	HEL-S-69p;PPIA	tr|V9HWF5|V9HWF5_HUMAN Peptidyl-prolyl cis-trans isomerase OS=Homo sapiens OX=9606 GN=HEL-S-69p PE=2 SV=1;tr|A8K486|A8K486_HUMAN Peptidyl-prolyl cis-trans isomerase OS=Homo sapiens OX=9606 PE=2 SV=1;sp|P62937|PPIA_HUMAN Peptidyl-prolyl cis-trans isomerase	9	8	8	6	5	7	5	7	4	6	40	40	27.3	18.012	165	0	20.7	24.8	35.8	8374200	36705000	837420	3670500	0	30652000	5	9	14	501	217;616;816;1342;1431;1540;2975;3088	True;True;True;True;True;True;True;True	219;618;819;1345;1435;1544;2981;3094	297;841;842;1116;1117;1872;1991;2142;4203;4204;4364;4365;4366;4367	310;874;875;1157;1158;1932;2061;2216;4395;4396;4566;4567;4568;4569;4570	310;874;1158;1932;2061;2216;4396;4568	69;168;169	61;136;142
P30049	P30049	ATP synthase subunit delta, mitochondrial	ATP5D	sp|P30049|ATPD_HUMAN ATP synthase subunit delta, mitochondrial OS=Homo sapiens OX=9606 GN=ATP5F1D PE=1 SV=2	1	2	2	2	1	2	1	2	1	2	13.7	13.7	13.7	17.49	168	0	20.692	8.3	13.7	0	0	0	0	0	0	1	2	3	907	249;1275	True;True	251;1278	338;339;1783	351;352;1843	351;1843
B4DMJ6	B4DMJ6;Q59GY2;P36578;H3BM89;Q53G74;H3BU31;B4DMJ2	60S ribosomal protein L4	RPL4	tr|B4DMJ6|B4DMJ6_HUMAN 60S ribosomal protein L4 OS=Homo sapiens OX=9606 PE=2 SV=1;tr|Q59GY2|Q59GY2_HUMAN 60S ribosomal protein L4 (Fragment) OS=Homo sapiens OX=9606 PE=2 SV=1;sp|P36578|RL4_HUMAN 60S ribosomal protein L4 OS=Homo sapiens OX=9606 GN=RPL4 PE=1	10	6	6	6	3	6	3	6	3	6	13.3	13.3	13.3	46.012	414	0	20.376	6.3	13.3	0	18834000	0	1255600	0	15728000	3	7	10	625	0;1371;1667;2098;2443;2887	True;True;True;True;True;True	0;1375;1671;2102;2447;2893	0;1;1916;1917;2318;2925;2926;3425;4087;4088	0;1;1978;1979;2401;3022;3023;3555;4263;4264	0;1978;2401;3023;3555;4264	224	95
Q8TBK5	Q8TBK5;Q8N5Z7;B2R4K7;A0A024RBK3;Q9HBB3;Q02878;F8VZ45;U3KQR5;B4DRX3;F8VZA3;F8VWR1;F8VU16	60S ribosomal protein L6	RPL6	tr|Q8TBK5|Q8TBK5_HUMAN 60S ribosomal protein L6 OS=Homo sapiens OX=9606 GN=RPL6 PE=2 SV=1;tr|Q8N5Z7|Q8N5Z7_HUMAN 60S ribosomal protein L6 OS=Homo sapiens OX=9606 GN=RPL6 PE=2 SV=1;tr|B2R4K7|B2R4K7_HUMAN 60S ribosomal protein L6 OS=Homo sapiens OX=9606 PE=2	14	5	5	5	2	5	2	5	2	5	14.6	14.6	14.6	32.741	288	0	20.361	8.3	14.6	0	27385000	0	2106500	0	22869000	2	6	8	162	116;666;892;1578;2988	True;True;True;True;True	117;118;669;895;1582;2994	151;152;153;916;1229;2191;4224;4225	160;161;162;952;1277;2268;4416;4417	161;952;1277;2268;4417
A0A087WTT1	A0A087WTT1;P11940;A0A024R9C1;B4DQX0;B3KT93;E7EQV3;A0A024R9E2;B4DZW4;E7ERJ7;Q9H361;Q5VX58;Q3ZCS4;Q2VIP3;H0YAR2	Polyadenylate-binding protein;Polyadenylate-binding protein 1;Polyadenylate-binding protein 3	PABPC1;PABPC3	tr|A0A087WTT1|A0A087WTT1_HUMAN Polyadenylate-binding protein OS=Homo sapiens OX=9606 GN=PABPC1 PE=1 SV=1;sp|P11940|PABP1_HUMAN Polyadenylate-binding protein 1 OS=Homo sapiens OX=9606 GN=PABPC1 PE=1 SV=2;tr|A0A024R9C1|A0A024R9C1_HUMAN Polyadenylate-binding	33	8	8	6	3	6	3	6	1	5	18	18	13	58.535	522	0	20.041	6.9	13.2	0	15198000	0	490260	0	12692000	3	6	9	138	185;600;876;961;963;1606;2113;2485	True;True;True;True;True;True;True;True	187;602;879;964;966;1610;2117;2489	255;256;821;1197;1324;1327;2236;2947;3478	266;267;854;1245;1375;1378;2316;3046;3608	266;854;1245;1375;1378;2316;3046;3608	57	47
H0YE40	H0YE40;H0YD13;B4E2X0;H0Y2P0;B4DN59;A8K309;A0A385KNS5;P16070	CD44 antigen	CD44	tr|H0YE40|H0YE40_HUMAN CD44 antigen (Fragment) OS=Homo sapiens OX=9606 GN=CD44 PE=1 SV=1;tr|H0YD13|H0YD13_HUMAN CD44 antigen OS=Homo sapiens OX=9606 GN=CD44 PE=1 SV=2;tr|B4E2X0|B4E2X0_HUMAN cDNA FLJ60041, highly similar to CD44 antigen OS=Homo sapiens OX=9	8	3	3	3	2	3	2	3	2	3	41.5	41.5	41.5	9.105	82	0	20.026	31.7	41.5	0	12739000	0	2123100	0	10638000	2	4	6	431	747;2131;2547	True;True;True	750;2135;2551	1024;1025;2978;3565;3566	1063;1064;3080;3081;3703;3704	1064;3081;3703	161;162;163	49;65;78
F8W7C6	F8W7C6;A0A087WV22;X1WI28;X5D2T3;P27635;H7C123;H7C2C5;Q96L21	60S ribosomal protein L10;60S ribosomal protein L10-like	RPL10;RPL10L	tr|F8W7C6|F8W7C6_HUMAN 60S ribosomal protein L10 OS=Homo sapiens OX=9606 GN=RPL10 PE=1 SV=2;tr|A0A087WV22|A0A087WV22_HUMAN 60S ribosomal protein L10 OS=Homo sapiens OX=9606 GN=RPL10 PE=1 SV=1;tr|X1WI28|X1WI28_HUMAN 60S ribosomal protein L10 (Fragment) OS=H	12	5	5	5	4	4	4	4	4	4	33.7	33.7	33.7	18.565	163	0	19.935	25.8	27.6	0	0	0	0	0	0	5	5	10	204	639;857;906;2947;3080	True;True;True;True;True	641;860;909;2953;3086	874;875;876;877;1173;1247;1248;4165;4166;4353	908;909;910;911;1221;1297;1298;4352;4353;4555	908;1221;1297;4352;4555	73;74	85;133
A0A384ME17	A0A384ME17;P49411	Elongation factor Tu, mitochondrial	TUFM	tr|A0A384ME17|A0A384ME17_HUMAN Elongation factor Tu OS=Homo sapiens OX=9606 GN=TUFM PE=2 SV=1;sp|P49411|EFTU_HUMAN Elongation factor Tu, mitochondrial OS=Homo sapiens OX=9606 GN=TUFM PE=1 SV=2	2	4	4	4	2	4	2	4	2	4	9	9	9	49.874	455	0	19.583	4.8	9	0	0	0	0	0	0	2	4	6	386	69;632;1135;1500	True;True;True;True	70;634;1138;1504	90;91;864;1571;1572;2086	95;96;898;1626;1627;2160	96;898;1627;2160
P08670	P08670;B0YJC4;V9HWE1;B3KRK8;Q53HU8;B0YJC5	Vimentin	VIM;HEL113	sp|P08670|VIME_HUMAN Vimentin OS=Homo sapiens OX=9606 GN=VIM PE=1 SV=4;tr|B0YJC4|B0YJC4_HUMAN Vimentin OS=Homo sapiens OX=9606 GN=VIM PE=1 SV=1;tr|V9HWE1|V9HWE1_HUMAN Vimentin OS=Homo sapiens OX=9606 GN=HEL113 PE=2 SV=1;tr|B3KRK8|B3KRK8_HUMAN Vimentin OS=H	17	5	4	4	3	4	2	4	2	4	12.7	10.7	10.7	53.651	466	0	19.525	7.5	10.7	0	0	0	0	0	0	2	4	6	531	790;1422;1561;1623;2769	True;True;False;True;True	793;1426;1565;1627;2775	1084;1980;2170;2259;2260;3931;3932	1124;2050;2245;2340;2341;4094;4095	1124;2050;2245;2341;4095
B4E0N9	B4E0N9;B4DMG8;B4DMF5;B3KT18;Q53GW3;E9KL48;P00367;Q14400;Q59FQ4;A0A140VK14;P49448	Glutamate dehydrogenase;Glutamate dehydrogenase 1, mitochondrial;Glutamate dehydrogenase 2, mitochondrial	GLUD1;GLUD2	tr|B4E0N9|B4E0N9_HUMAN Glutamate dehydrogenase OS=Homo sapiens OX=9606 PE=2 SV=1;tr|B4DMG8|B4DMG8_HUMAN Glutamate dehydrogenase OS=Homo sapiens OX=9606 PE=2 SV=1;tr|B4DMF5|B4DMF5_HUMAN Glutamate dehydrogenase OS=Homo sapiens OX=9606 PE=2 SV=1;tr|B3KT18|B3K	11	2	2	2	1	1	1	1	1	1	5.7	5.7	5.7	54.258	490	0	19.504	2.4	3.3	0	0	0	0	0	0	1	1	2	590	375;1176	True;True	377;1179	512;1637	530;1696	530;1696
E5RJH3	E5RJH3;E5RI99;A0A024R9D3;P62888	60S ribosomal protein L30	RPL30	tr|E5RJH3|E5RJH3_HUMAN 60S ribosomal protein L30 OS=Homo sapiens OX=9606 GN=RPL30 PE=1 SV=1;tr|E5RI99|E5RI99_HUMAN 60S ribosomal protein L30 (Fragment) OS=Homo sapiens OX=9606 GN=RPL30 PE=1 SV=1;tr|A0A024R9D3|A0A024R9D3_HUMAN 60S ribosomal protein L30 OS=H	4	1	1	1	1	1	1	1	1	1	21.4	21.4	21.4	6.2626	56	0	19.49	21.4	21.4	0	0	0	0	0	0	1	1	2	139	1981	TRUE	1985	2762;2763	2858;2859	2859
E9PBS1	E9PBS1;P22234;D6RF62	Multifunctional protein ADE2;Phosphoribosylaminoimidazole-succinocarboxamide synthase;Phosphoribosylaminoimidazole carboxylase	PAICS	tr|E9PBS1|E9PBS1_HUMAN AIR carboxylase (Fragment) OS=Homo sapiens OX=9606 GN=PAICS PE=1 SV=1;sp|P22234|PUR6_HUMAN Multifunctional protein ADE2 OS=Homo sapiens OX=9606 GN=PAICS PE=1 SV=3;tr|D6RF62|D6RF62_HUMAN AIR carboxylase OS=Homo sapiens OX=9606 GN=PAIC	4	7	7	7	0	7	0	7	0	7	17.7	17.7	17.7	45.651	413	0	19.352	0	17.7	0	0	0	0	0	0	0	8	8	748	49;500;784;1284;1454;3118;3146	True;True;True;True;True;True;True	50;502;787;1287;1458;3125;3153	66;674;1075;1796;2025;4408;4409;4448	71;702;1115;1856;2095;4615;4616;4656	71;702;1115;1856;2095;4615;4656	267;268	244;272
P51659	P51659;A0A0S2Z4J1;B2R659;B4DDM5;A0A2R8YD50;B4DSD0;E7ER27;B4DI68;E7ET17;B3KSP2;A0A2R8Y7L2	Peroxisomal multifunctional enzyme type 2;(3R)-hydroxyacyl-CoA dehydrogenase;Enoyl-CoA hydratase 2	HSD17B4	sp|P51659|DHB4_HUMAN Peroxisomal multifunctional enzyme type 2 OS=Homo sapiens OX=9606 GN=HSD17B4 PE=1 SV=3;tr|A0A0S2Z4J1|A0A0S2Z4J1_HUMAN Epididymis secretory sperm binding protein (Fragment) OS=Homo sapiens OX=9606 GN=HSD17B4 PE=2 SV=1;tr|B2R659|B2R659_H	17	5	5	5	1	4	1	4	1	4	9.4	9.4	9.4	79.685	736	0	19.078	1.9	7.5	0	0	0	0	0	0	1	4	5	293	327;917;1273;1750;3020	True;True;True;True;True	329;920;1276;1754;3026	448;1268;1781;2434;4267	463;1319;1841;2524;4463	463;1319;1841;2524;4463
P07237	P07237;A0A024R8S5;H7BZ94;B4DUA5;B4DLN6;B4DNL5;I3L398;H0Y3Z3;Q96C96;I3L312;I3L4M2	Protein disulfide-isomerase	P4HB	sp|P07237|PDIA1_HUMAN Protein disulfide-isomerase OS=Homo sapiens OX=9606 GN=P4HB PE=1 SV=3;tr|A0A024R8S5|A0A024R8S5_HUMAN Protein disulfide-isomerase OS=Homo sapiens OX=9606 GN=P4HB PE=2 SV=1;tr|H7BZ94|H7BZ94_HUMAN Protein disulfide-isomerase OS=Homo sapi	20	8	8	8	6	5	6	5	6	5	17.1	17.1	17.1	57.116	508	0	18.953	11.4	11.4	132150000	0	3775600	0	132150000	0	6	5	11	129	1217;1361;1607;1787;2014;2076;2142;2701	True;True;True;True;True;True;True;True	1220;1365;1611;1791;2018;2080;2146;2706	1702;1903;2237;2482;2483;2804;2898;2899;2992;2993;3836	1761;1965;2317;2572;2573;2901;2995;2996;3096;3097;3988	1761;1965;2317;2573;2901;2995;3097;3988	55;56	324;425
A0A140VK70	A0A140VK70;P35998;Q75L23	26S protease regulatory subunit 7	PSMC2	tr|A0A140VK70|A0A140VK70_HUMAN 26S proteasome AAA-ATPase subunit RPT1 OS=Homo sapiens OX=9606 PE=2 SV=1;sp|P35998|PRS7_HUMAN 26S proteasome regulatory subunit 7 OS=Homo sapiens OX=9606 GN=PSMC2 PE=1 SV=3;tr|Q75L23|Q75L23_HUMAN 26S proteasome AAA-ATPase sub	4	7	7	7	1	7	1	7	1	7	19.6	19.6	19.6	48.633	433	0	18.899	3	19.6	0	6929300	0	247480	0	5786600	1	7	8	332	182;807;895;1260;1527;1906;2605	True;True;True;True;True;True;True	184;810;898;1263;1531;1910;2610	251;1105;1106;1232;1762;2127;2656;3689	262;1146;1147;1280;1822;2201;2751;3834	262;1147;1280;1822;2201;2751;3834	112	394
A0A024R3Q0	A0A024R3Q0;A0A024R0Y6;P84077;P61204;B4E190;B4DN70;H0YGG7;B4DJC8;B4DEB9;F5H423	ADP-ribosylation factor 1;ADP-ribosylation factor 3	ARF3;ARF1	tr|A0A024R3Q0|A0A024R3Q0_HUMAN ADP-ribosylation factor 1, isoform CRA_a OS=Homo sapiens OX=9606 GN=ARF1 PE=3 SV=1;tr|A0A024R0Y6|A0A024R0Y6_HUMAN ADP-ribosylation factor 3, isoform CRA_b OS=Homo sapiens OX=9606 GN=ARF3 PE=3 SV=1;sp|P84077|ARF1_HUMAN ADP-rib	10	6	6	4	5	3	5	3	3	1	29.3	29.3	17.7	20.697	181	0	18.855	29.3	19.9	45439000	36919000	4543900	3691900	0	30830000	5	3	8	29	406;1374;1749;2213;2214;3040	True;True;True;True;True;True	408;1378;1753;2217;2218;3046	549;550;1920;1921;2433;3096;3097;4296	570;571;1983;1984;2523;3202;3203;4497	570;1983;2523;3202;3203;4497	5;6;7	22;108;134
H0Y9P0	H0Y9P0;D6RF23;H0YAF8;H0YAM7;D6RAC2;J3KPE3;H0Y8W2;E9KL35;D6REE5;P63244	Guanine nucleotide-binding protein subunit beta-2-like 1;Guanine nucleotide-binding protein subunit beta-2-like 1, N-terminally processed	GNB2L1	tr|H0Y9P0|H0Y9P0_HUMAN Receptor of-activated protein C kinase 1 (Fragment) OS=Homo sapiens OX=9606 GN=RACK1 PE=1 SV=1;tr|D6RF23|D6RF23_HUMAN Receptor of-activated protein C kinase 1 OS=Homo sapiens OX=9606 GN=RACK1 PE=1 SV=1;tr|H0YAF8|H0YAF8_HUMAN Receptor	10	1	1	1	1	1	1	1	1	1	19.3	19.3	19.3	8.6506	83	0	18.708	19.3	19.3	0	0	0	0	0	0	1	1	2	736	1351	TRUE	1354	1886;1887	1946;1947	1947
A0A140VJQ2	A0A140VJQ2;A0A0S2Z4G7;A4ZU86;A0A0S2Z491;P06748;E5RGW4;A0A024R3V9;Q9NX34;Q9BTI9	Nucleophosmin	NPM1;hCG_37498	tr|A0A140VJQ2|A0A140VJQ2_HUMAN Testicular tissue protein Li 128 OS=Homo sapiens OX=9606 PE=2 SV=1;tr|A0A0S2Z4G7|A0A0S2Z4G7_HUMAN Nucleophosmin (Fragment) OS=Homo sapiens OX=9606 GN=NPM1 PE=2 SV=1;tr|A4ZU86|A4ZU86_HUMAN Nucleophosmin OS=Homo sapiens OX=9606	9	4	4	4	3	3	3	3	3	3	12.7	12.7	12.7	28.4	259	0	18.602	9.3	7.7	0	20323000	0	1847600	0	16972000	4	3	7	291	1083;1084;2833;2890	True;True;True;True	1086;1087;2839;2896	1476;1477;1478;1479;1480;4023;4091	1530;1531;1532;1533;1534;4191;4269	1532;1533;4191;4269
C9J2Q4	C9J2Q4;B5MCX3;A0A384N6H6;Q15019;B5MD47;C9JZI2;C9IY94;C9IZU3;C9JQJ4;C9J938;H7C310;C9JB25;H7C2Y0	Septin-2	2020-09-02	tr|C9J2Q4|C9J2Q4_HUMAN Septin-2 (Fragment) OS=Homo sapiens OX=9606 GN=SEPTIN2 PE=1 SV=1;tr|B5MCX3|B5MCX3_HUMAN Septin-2 OS=Homo sapiens OX=9606 GN=SEPTIN2 PE=1 SV=1;tr|A0A384N6H6|A0A384N6H6_HUMAN Septin-2 OS=Homo sapiens OX=9606 PE=2 SV=1;sp|Q15019|SEPT2_H	13	2	2	2	0	2	0	2	0	2	13.6	13.6	13.6	21.087	184	0	18.346	0	13.6	0	0	0	0	0	0	0	2	2	413	1359;2832	True;True	1363;2838	1901;4022	1963;4190	1963;4190
F8VZJ2	F8VZJ2;B4DDI8;F8W0W4;A0A024RB41;H0YHX9;Q13765;E9PAV3;F8W1N5;F8VNW4	Nascent polypeptide-associated complex subunit alpha;Nascent polypeptide-associated complex subunit alpha, muscle-specific form	NACA;hCG_2016482	tr|F8VZJ2|F8VZJ2_HUMAN Nascent polypeptide-associated complex subunit alpha OS=Homo sapiens OX=9606 GN=NACA PE=1 SV=1;tr|B4DDI8|B4DDI8_HUMAN cDNA FLJ53704, moderately similar to Nascent polypeptide-associated complex subunit alpha OS=Homo sapiens OX=9606 P	9	2	2	2	2	1	2	1	2	1	20.6	20.6	20.6	15.016	136	0	18.328	20.6	9.6	0	0	0	0	0	0	2	1	3	154	439;1279	True;True	441;1282	595;596;1790	619;620;1850	620;1850	59	106
A0A024R1K7	A0A024R1K7;Q04917;B2R6N6	14-3-3 protein eta	YWHAH	tr|A0A024R1K7|A0A024R1K7_HUMAN Tyrosine 3-monooxygenase/tryptophan 5-monooxygenase activation protein, eta polypeptide, isoform CRA_b OS=Homo sapiens OX=9606 GN=YWHAH PE=3 SV=1;sp|Q04917|1433F_HUMAN 14-3-3 protein eta OS=Homo sapiens OX=9606 GN=YWHAH PE=1	7	5	3	3	5	3	3	1	3	1	20.3	13.4	13.4	28.218	246	0	18.288	20.3	10.6	0	0	0	0	0	0	3	1	4	32	369;515;728;939;1653	True;False;True;True;False	371;517;731;942;1657	504;699;700;999;1298;1299;2299;2300	520;727;728;1036;1349;1350;2382;2383	520;728;1036;1349;2382	8;9	165;223
Q9H0U4	Q9H0U4;Q6FIG4;E9PLD0;Q92928	Ras-related protein Rab-1B;Putative Ras-related protein Rab-1C	RAB1B;RAB1C	sp|Q9H0U4|RAB1B_HUMAN Ras-related protein Rab-1B OS=Homo sapiens OX=9606 GN=RAB1B PE=1 SV=1;tr|Q6FIG4|Q6FIG4_HUMAN RAB1B protein OS=Homo sapiens OX=9606 GN=RAB1B PE=2 SV=1;tr|E9PLD0|E9PLD0_HUMAN Ras-related protein Rab-1B OS=Homo sapiens OX=9606 GN=RAB1B P	25	4	4	2	3	4	3	4	2	2	25.4	25.4	11.9	22.171	201	0	18.19	17.4	25.4	0	0	0	0	0	0	5	5	10	759	591;1633;1829;2027	True;True;True;True	593;1637;1833;2031	810;2272;2273;2545;2546;2547;2820;2821;2822;2823	843;2354;2355;2637;2638;2639;2917;2918;2919;2920	843;2354;2637;2920	273	173
H7C463	H7C463;C9J406;B4DT20;B4DS66;B9A067;B4DQY2;B4DKR1;Q16891;B4E2B5	MICOS complex subunit MIC60	IMMT	tr|H7C463|H7C463_HUMAN MICOS complex subunit MIC60 (Fragment) OS=Homo sapiens OX=9606 GN=IMMT PE=1 SV=1;tr|C9J406|C9J406_HUMAN MICOS complex subunit MIC60 OS=Homo sapiens OX=9606 GN=IMMT PE=1 SV=1;tr|B4DT20|B4DT20_HUMAN MICOS complex subunit MIC60 OS=Homo	10	4	4	4	1	3	1	3	1	3	8.5	8.5	8.5	68.064	613	0	18.136	1.5	7	0	3339800	0	87890	0	2789000	1	4	5	618	340;766;1011;2399	True;True;True;True	342;769;1014;2403	464;465;1049;1388;3365	479;480;1088;1442;3491	480;1088;1442;3491
B2RBR9	B2RBR9;Q14974;J3QR48;B7Z5M1;J3KTM9	Importin subunit beta-1	KPNB1	tr|B2RBR9|B2RBR9_HUMAN cDNA, FLJ95650, highly similar to Homo sapiens karyopherin (importin) beta 1 (KPNB1), mRNA OS=Homo sapiens OX=9606 PE=2 SV=1;sp|Q14974|IMB1_HUMAN Importin subunit beta-1 OS=Homo sapiens OX=9606 GN=KPNB1 PE=1 SV=2;tr|J3QR48|J3QR48_HUM	7	6	6	6	2	5	2	5	2	5	8.6	8.6	8.6	97.183	876	0	18.09	3	7	0	0	0	0	0	0	2	5	7	562	44;233;1486;1822;2834;2986	True;True;True;True;True;True	45;235;1490;1826;2840;2992	60;315;2068;2535;4024;4220;4221	65;328;2142;2627;4192;4412;4413	65;328;2142;2627;4192;4413
Q9BV61	Q9BV61;Q59EK6;Q53FS6;A0A140VJY2;Q12931;Q5CAQ4;I3L0K7;Q8N9Z3;K0A7K7;Q53G55	Heat shock protein 75 kDa, mitochondrial	TRAP1	tr|Q9BV61|Q9BV61_HUMAN TRAP1 protein (Fragment) OS=Homo sapiens OX=9606 GN=TRAP1 PE=2 SV=2;tr|Q59EK6|Q59EK6_HUMAN TNF receptor-associated protein 1 variant (Fragment) OS=Homo sapiens OX=9606 PE=3 SV=1;tr|Q53FS6|Q53FS6_HUMAN TNF receptor-associated protein	11	4	4	4	1	4	1	4	1	4	7.9	7.9	7.9	79.356	699	0	18.032	1.4	7.9	0	0	0	0	0	0	1	4	5	318	103;260;612;690	True;True;True;True	104;262;614;693	136;356;836;946;947	144;369;869;983;984	144;369;869;983
H3BRG4	H3BRG4;P22695	Cytochrome b-c1 complex subunit 2, mitochondrial	UQCRC2	tr|H3BRG4|H3BRG4_HUMAN Cytochrome b-c1 complex subunit 2, mitochondrial OS=Homo sapiens OX=9606 GN=UQCRC2 PE=1 SV=1;sp|P22695|QCR2_HUMAN Cytochrome b-c1 complex subunit 2, mitochondrial OS=Homo sapiens OX=9606 GN=UQCRC2 PE=1 SV=3	2	1	1	1	1	1	1	1	1	1	3.9	3.9	3.9	44.634	412	0	17.778	3.9	3.9	0	0	0	0	0	0	1	1	2	807	2708	TRUE	2713	3845;3846	3997;3998	3998
Q56VL3	Q56VL3	OCIA domain-containing protein 2	OCIAD2	sp|Q56VL3|OCAD2_HUMAN OCIA domain-containing protein 2 OS=Homo sapiens OX=9606 GN=OCIAD2 PE=1 SV=1	1	4	4	4	3	3	3	3	3	3	27.9	27.9	27.9	16.953	154	0	17.717	22.1	18.8	0	0	0	0	0	0	3	4	7	996	835;907;1158;1178	True;True;True;True	838;910;1161;1181	1141;1142;1249;1250;1608;1609;1639	1186;1187;1299;1300;1663;1664;1698	1186;1300;1664;1698
F5H7F6	F5H7F6;F5H6X2;Q6LET6;A0A024RAX2;P10620	Microsomal glutathione S-transferase 1	MGST1	tr|F5H7F6|F5H7F6_HUMAN Microsomal glutathione S-transferase 1 (Fragment) OS=Homo sapiens OX=9606 GN=MGST1 PE=1 SV=1;tr|F5H6X2|F5H6X2_HUMAN Microsomal glutathione S-transferase 1 (Fragment) OS=Homo sapiens OX=9606 GN=MGST1 PE=1 SV=1;tr|Q6LET6|Q6LET6_HUMAN M	5	3	3	3	2	1	2	1	2	1	24.7	24.7	24.7	8.8863	77	0	17.715	18.2	24.7	0	0	0	0	0	0	2	1	3	150	1624;1625;2913	True;True;True	1628;1629;2919	2261;2262;4120	2342;2343;4306	2342;2343;4306
H0YN73	H0YN73;H0YN88;A0A075B716;H3BNC9;P08708;A0A0J9YYC4	40S ribosomal protein S17	RPS17	tr|H0YN73|H0YN73_HUMAN 40S ribosomal protein S17 (Fragment) OS=Homo sapiens OX=9606 GN=RPS17 PE=1 SV=1;tr|H0YN88|H0YN88_HUMAN 40S ribosomal protein S17 OS=Homo sapiens OX=9606 GN=RPS17 PE=1 SV=1;tr|A0A075B716|A0A075B716_HUMAN 40S ribosomal protein S17 OS=H	6	4	4	4	3	4	3	4	3	4	37.3	37.3	37.3	6.7559	59	0	17.607	37.3	37.3	0	14312000	0	4770700	0	11952000	4	7	11	191	1755;1756;2875;2876	True;True;True;True	1759;1760;2881;2882	2440;2441;2442;2443;2444;2445;4073;4074;4075	2530;2531;2532;2533;2534;2535;4247;4248;4249;4250;4251	2531;2533;4247;4251
A0A024QZP7	A0A024QZP7;Q5H9N4;P06493;A0A087WZZ9;I6L9I5;A0A024QZJ8;E5RIU6	Cyclin-dependent kinase 1	CDC2;DKFZp686L20222;CDK1	tr|A0A024QZP7|A0A024QZP7_HUMAN Cell division cycle 2, G1 to S and G2 to M, isoform CRA_a OS=Homo sapiens OX=9606 GN=CDK1 PE=1 SV=1;tr|Q5H9N4|Q5H9N4_HUMAN Uncharacterized protein DKFZp686L20222 OS=Homo sapiens OX=9606 GN=DKFZp686L20222 PE=3 SV=1;sp|P06493|C	7	4	4	4	1	3	1	3	1	3	17.8	17.8	17.8	34.081	297	0	17.473	5.1	12.8	0	0	0	0	0	0	1	3	4	18	470;1579;2114;2537	True;True;True;True	472;1583;2118;2541	636;2192;2948;3552	663;2269;3047;3690	663;2269;3047;3690
B4DY23	B4DY23;Q54A51;B4DNE1;P35613;A0A087WUV8;A0A087X2B5;A8MZ77;I3L192	Basigin	hEMMPRIN;BSG	tr|B4DY23|B4DY23_HUMAN cDNA FLJ61188, highly similar to Basigin OS=Homo sapiens OX=9606 PE=2 SV=1;tr|Q54A51|Q54A51_HUMAN Basigin (Ok blood group), isoform CRA_a OS=Homo sapiens OX=9606 GN=hEMMPRIN PE=2 SV=1;tr|B4DNE1|B4DNE1_HUMAN cDNA FLJ52708, highly simi	10	4	4	4	1	4	1	4	1	4	19.5	19.5	19.5	28.432	262	0	17.452	3.4	19.5	0	0	0	0	0	0	1	4	5	631	824;998;1108;2318	True;True;True;True	827;1001;1111;2322	1127;1128;1372;1514;3258	1170;1171;1424;1568;3370	1170;1424;1568;3370
F8W1R7	F8W1R7;G3V1V0;P60660;G3V1Y7;Q6IBG5;F8VPF3;J3KND3;G8JLA2;F8W1I5;A0A024RB31;B4E368;B7Z6Z4;P14649	Myosin light polypeptide 6;Myosin light chain 6B	MYL6;MYL6B	tr|F8W1R7|F8W1R7_HUMAN Myosin light polypeptide 6 OS=Homo sapiens OX=9606 GN=MYL6 PE=1 SV=1;tr|G3V1V0|G3V1V0_HUMAN Myosin light polypeptide 6 OS=Homo sapiens OX=9606 GN=MYL6 PE=1 SV=1;sp|P60660|MYL6_HUMAN Myosin light polypeptide 6 OS=Homo sapiens OX=9606	13	2	2	2	2	2	2	2	2	2	17.2	17.2	17.2	16.29	145	0	17.451	17.2	17.2	0	0	0	0	0	0	2	2	4	779	200;378	True;True	202;380	276;277;516;517	287;288;536;537	287;537
Q05CK9	Q05CK9;Q59GL1;B2R8Z8;O60506;B7Z645	Heterogeneous nuclear ribonucleoprotein Q	SYNCRIP	tr|Q05CK9|Q05CK9_HUMAN SYNCRIP protein (Fragment) OS=Homo sapiens OX=9606 GN=SYNCRIP PE=2 SV=1;tr|Q59GL1|Q59GL1_HUMAN Synaptotagmin binding, cytoplasmic RNA interacting protein variant (Fragment) OS=Homo sapiens OX=9606 PE=2 SV=1;tr|B2R8Z8|B2R8Z8_HUMAN cDN	7	7	7	6	4	4	4	4	3	4	16.6	16.6	14.8	50.65	453	0	17.224	9.3	9.5	1460000	0	60833	0	1460000	0	3	4	7	556	109;507;541;1856;2112;2731;2842	True;True;True;True;True;True;True	110;509;543;1860;2116;2736;2848	143;685;686;736;2585;2946;3874;4032	152;713;714;765;2678;3045;4030;4200	152;714;765;2678;3045;4030;4200	194;195	230;231
B5MDF5	B5MDF5;P62826;J3KQE5;F5H018	GTP-binding nuclear protein Ran	RAN	tr|B5MDF5|B5MDF5_HUMAN GTP-binding nuclear protein Ran OS=Homo sapiens OX=9606 GN=RAN PE=1 SV=1;sp|P62826|RAN_HUMAN GTP-binding nuclear protein Ran OS=Homo sapiens OX=9606 GN=RAN PE=1 SV=3;tr|J3KQE5|J3KQE5_HUMAN GTP-binding nuclear protein Ran (Fragment) O	9	5	5	5	1	5	1	5	1	5	20.6	20.6	20.6	26.224	233	0	17.068	4.7	20.6	35710000	68757000	3571000	6875700	0	57418000	1	6	7	667	33;1211;1986;2877;2878	True;True;True;True;True	34;1214;1990;2883;2884	44;1691;2769;2770;4076;4077	49;1750;2865;2866;2867;4252;4253	49;1750;2866;4252;4253
Q53XL8	Q53XL8;Q53HB3;P62191	26S protease regulatory subunit 4	PSMC1	tr|Q53XL8|Q53XL8_HUMAN Proteasome (Prosome, macropain) 26S subunit, ATPase, 1 OS=Homo sapiens OX=9606 GN=PSMC1 PE=2 SV=1;tr|Q53HB3|Q53HB3_HUMAN Proteasome 26S ATPase subunit 1 variant (Fragment) OS=Homo sapiens OX=9606 PE=2 SV=1;sp|P62191|PRS4_HUMAN 26S pr	3	7	7	7	1	7	1	7	1	7	17.7	17.7	17.7	49.184	440	0	16.878	2	17.7	0	0	0	0	0	0	1	7	8	940	154;336;1291;1526;2843;2844;3132	True;True;True;True;True;True;True	156;338;1294;1530;2849;2850;3139	207;458;1805;2126;4033;4034;4426;4427	218;473;1865;2200;4201;4202;4633;4634	218;473;1865;2200;4201;4202;4633	355	405
A4D2P1	A4D2P1;A4D2P0;P63000;A4D2P2;P15153;B1AH78;A0A024R9T5;A0A024R1P2;P60763	Ras-related C3 botulinum toxin substrate 1;Ras-related C3 botulinum toxin substrate 2;Ras-related C3 botulinum toxin substrate 3	RAC1;RAC2;hCG_20693;RAC3	tr|A4D2P1|A4D2P1_HUMAN Ras-related C3 botulinum toxin substrate 1 (Rho family, small GTP binding protein Rac1) OS=Homo sapiens OX=9606 GN=RAC1 PE=2 SV=1;tr|A4D2P0|A4D2P0_HUMAN Ras-related C3 botulinum toxin substrate 1 (Rho family, small GTP binding protei	35	4	4	4	3	2	3	2	3	2	24	24	24	21.45	192	0	16.733	19.3	10.9	0	0	0	0	0	0	4	3	7	472	358;389;1190;1690	True;True;True;True	360;391;1193;1694	488;529;1664;2350;2351;2352;2353	504;549;1723;2438;2439;2440;2441	504;549;1723;2438
O00231	O00231;J3QRY4;B4DTS5	26S proteasome non-ATPase regulatory subunit 11	PSMD11	sp|O00231|PSD11_HUMAN 26S proteasome non-ATPase regulatory subunit 11 OS=Homo sapiens OX=9606 GN=PSMD11 PE=1 SV=3;tr|J3QRY4|J3QRY4_HUMAN 26S proteasome non-ATPase regulatory subunit 11 (Fragment) OS=Homo sapiens OX=9606 GN=PSMD11 PE=1 SV=8;tr|B4DTS5|B4DTS5	3	5	5	5	2	5	2	5	2	5	13.7	13.7	13.7	47.463	422	0	16.627	5.7	13.7	0	0	0	0	0	0	2	5	7	838	266;449;731;2690;3069	True;True;True;True;True	268;451;734;2695;3075	364;608;609;1002;3822;4337;4338	377;634;635;1039;3974;4539;4540	377;635;1039;3974;4540
K7EP65	K7EP65;K7EKS7;K7ELC4;K7EMH1;K7ERI7;Q7Z4W8;P35268;K7EJT5	60S ribosomal protein L22	RPL22	tr|K7EP65|K7EP65_HUMAN 60S ribosomal protein L22 (Fragment) OS=Homo sapiens OX=9606 GN=RPL22 PE=1 SV=1;tr|K7EKS7|K7EKS7_HUMAN Uncharacterized protein OS=Homo sapiens OX=9606 PE=1 SV=1;tr|K7ELC4|K7ELC4_HUMAN 60S ribosomal protein L22 (Fragment) OS=Homo sapi	8	5	5	5	5	4	5	4	5	4	56.2	56.2	56.2	5.2389	48	0	16.5	56.2	56.2	0	0	0	0	0	0	6	4	10	824	131;1439;1440;2481;2482	True;True;True;True;True	133;1443;1444;2485;2486	175;176;2002;2003;2004;2005;2006;3473;3474;3475	186;187;2072;2073;2074;2075;2076;3603;3604;3605	186;2073;2074;3603;3604
Q53FT8	Q53FT8;A0A140VK45;P20618	Proteasome subunit beta type;Proteasome subunit beta type-1	PSMB1	tr|Q53FT8|Q53FT8_HUMAN Proteasome subunit beta (Fragment) OS=Homo sapiens OX=9606 PE=2 SV=1;tr|A0A140VK45|A0A140VK45_HUMAN Proteasome subunit beta OS=Homo sapiens OX=9606 PE=2 SV=1;sp|P20618|PSB1_HUMAN Proteasome subunit beta type-1 OS=Homo sapiens OX=9606	4	4	4	4	2	4	2	4	2	4	18.3	18.3	18.3	26.491	241	0	16.415	10	18.3	0	0	0	0	0	0	2	4	6	326	526;611;1925;2139	True;True;True;True	528;613;1929;2143	717;835;2686;2687;2986;2987	745;868;2781;2782;3090;3091	745;868;2782;3090	108	186
Q6IBT3	Q6IBT3;Q53HV2;Q99832;B7Z7I4	T-complex protein 1 subunit eta	CCT7	tr|Q6IBT3|Q6IBT3_HUMAN T-complex protein 1 subunit eta OS=Homo sapiens OX=9606 GN=CCT7 PE=2 SV=1;tr|Q53HV2|Q53HV2_HUMAN T-complex protein 1 subunit eta (Fragment) OS=Homo sapiens OX=9606 PE=2 SV=1;sp|Q99832|TCPH_HUMAN T-complex protein 1 subunit eta OS=Hom	7	7	7	7	3	6	3	6	3	6	13.6	13.6	13.6	59.328	543	0	16.361	5.9	11.2	0	21511000	0	693920	0	17964000	3	8	11	993	82;385;1030;1353;1817;2040;2638	True;True;True;True;True;True;True	83;387;1033;1356;1821;2044;2643	106;524;1413;1889;2527;2528;2842;3738;3739	113;544;1467;1949;2618;2619;2939;3884;3885;3886;3887	113;544;1467;1949;2618;2939;3886	372;373	1;2
H7C125	H7C125;A0A024R7V6;P61019;O75546;Q96K32;B4DUD4;A0A3B3ITL1;Q5HYI5;A0A0A1HAW1;Q8WUD1	Ras-related protein Rab-2A;Ras-related protein Rab-2B	RAB2A;RAB2;DKFZp313C1541;RAB2B	tr|H7C125|H7C125_HUMAN Ras-related protein Rab-2A (Fragment) OS=Homo sapiens OX=9606 GN=RAB2A PE=1 SV=1;tr|A0A024R7V6|A0A024R7V6_HUMAN RAB2, member RAS oncogene family, isoform CRA_a OS=Homo sapiens OX=9606 GN=RAB2 PE=4 SV=1;sp|P61019|RAB2A_HUMAN Ras-relat	10	2	2	2	2	1	2	1	2	1	25	25	25	12.038	104	0	16.353	25	13.5	0	0	0	0	0	0	2	1	3	118	631;2633	True;True	633;2638	863;3732;3733	897;3878;3879	897;3879	53	57
Q53HW2	Q53HW2;P05388;A0A024RBS2;F8VPE8;G3V210;F8VU65;Q6NSF2;A8K4Z4;F8VWS0;F8VWV4;F8VQY6;F8VRK7;F8VW21;Q53HK9;F8VZS0;Q8NHW5;F8VS58	60S acidic ribosomal protein P0;60S acidic ribosomal protein P0-like	RPLP0;RPLP0P6	tr|Q53HW2|Q53HW2_HUMAN 60S acidic ribosomal protein P0 (Fragment) OS=Homo sapiens OX=9606 PE=2 SV=1;sp|P05388|RLA0_HUMAN 60S acidic ribosomal protein P0 OS=Homo sapiens OX=9606 GN=RPLP0 PE=1 SV=1;tr|A0A024RBS2|A0A024RBS2_HUMAN 60S acidic ribosomal protein	18	6	6	6	4	4	4	4	4	4	20.2	20.2	20.2	34.301	317	0	16.329	16.1	14.2	10157000	44450000	781300	3419200	0	37119000	6	4	10	164	381;485;1003;1073;1074;2798	True;True;True;True;True;True	383;487;1006;1076;1077;2804	520;656;1377;1378;1465;1466;3975;3976	540;684;1429;1430;1431;1432;1519;1520;4138;4139	540;684;1429;1519;1520;4138	63	101
B4DIW2	B4DIW2;F5H6X6;B4DSM6;A0A024R592;E9PKU7;B4DZ53;V9HWJ0;B4DJ30;Q14697	Neutral alpha-glucosidase AB	GANAB;HEL-S-164nA	tr|B4DIW2|B4DIW2_HUMAN cDNA FLJ54035, highly similar to Neutral alpha-glucosidase AB OS=Homo sapiens OX=9606 PE=2 SV=1;tr|F5H6X6|F5H6X6_HUMAN Neutral alpha-glucosidase AB OS=Homo sapiens OX=9606 GN=GANAB PE=1 SV=1;tr|B4DSM6|B4DSM6_HUMAN cDNA FLJ54057, high	11	5	5	5	3	5	3	5	3	5	6.6	6.6	6.6	93.991	830	0	16.299	3.7	6.6	0	0	0	0	0	0	4	5	9	81	146;1056;1929;2147;2437	True;True;True;True;True	148;1059;1933;2151;2441	196;197;198;1447;2692;2999;3000;3415;3416	207;208;209;1501;2787;3104;3105;3545;3546	209;1501;2787;3105;3546	43	480
B4DNT8	B4DNT8;A0A0G2JIW1;A8K5I0;A0A1U9X7W4;P0DMV8;P0DMV9;Q59EJ3;B4E388;B4DFN9;B4E1S9;B4DI39;B4DWK5;B4DVU9;V9GZ37;B3KTT5	Heat shock 70 kDa protein 1A;Heat shock 70 kDa protein 1B	HEL-S-103;HSPA1A;HSPA1B	tr|B4DNT8|B4DNT8_HUMAN cDNA FLJ54370, highly similar to Heat shock 70 kDa protein 1 OS=Homo sapiens OX=9606 PE=2 SV=1;tr|A0A0G2JIW1|A0A0G2JIW1_HUMAN Heat shock 70 kDa protein 1B OS=Homo sapiens OX=9606 GN=HSPA1B PE=1 SV=1;tr|A8K5I0|A8K5I0_HUMAN Epididymis	27	9	8	7	5	8	4	7	3	6	15.9	14.4	11.8	67.418	617	0	16.238	10.2	13.9	0	20331000	0	677700	0	16978000	4	7	11	263	257;303;398;1432;1495;1935;1988;1989;2154	True;True;True;False;True;True;True;True;True	259;305;400;1436;1499;1939;1992;1993;2158	352;353;413;414;539;1992;1993;2080;2081;2701;2772;2773;3013	365;366;428;429;559;2062;2063;2154;2155;2796;2869;2870;3118	366;429;559;2063;2155;2796;2869;2870;3118	93	63
A1JUI8	A1JUI8;B4DPJ8;Q59ET3;B2R9K8;A0A024RDL1;P40227;B4DN39	T-complex protein 1 subunit zeta	CCT6A	tr|A1JUI8|A1JUI8_HUMAN Chaperonin subunit 6A (Fragment) OS=Homo sapiens OX=9606 GN=CCT6A PE=2 SV=1;tr|B4DPJ8|B4DPJ8_HUMAN cDNA FLJ52344, highly similar to T-complex protein 1 subunit zeta OS=Homo sapiens OX=9606 PE=2 SV=1;tr|Q59ET3|Q59ET3_HUMAN Chaperonin	7	6	6	6	1	6	1	6	1	6	9.4	9.4	9.4	53.68	488	0	16.052	2.5	9.4	0	0	0	0	0	0	1	6	7	182	1009;1081;1201;1347;1348;2413	True;True;True;True;True;True	1012;1084;1204;1350;1351;2417	1385;1386;1474;1680;1881;1882;3384	1439;1440;1528;1739;1941;1942;3510	1440;1528;1739;1941;1942;3510
H0Y4R1	H0Y4R1;A0A384N6C2;P12268;B7Z1G4;Q6QE17;E7ETK5	Inosine-5-monophosphate dehydrogenase 2	IMPDH2	tr|H0Y4R1|H0Y4R1_HUMAN Inosine-5-monophosphate dehydrogenase 2 (Fragment) OS=Homo sapiens OX=9606 GN=IMPDH2 PE=1 SV=1;tr|A0A384N6C2|A0A384N6C2_HUMAN Inosine-5-monophosphate dehydrogenase OS=Homo sapiens OX=9606 GN=IMPDH PE=2 SV=1;sp|P12268|IMDH2_HUMAN In	16	4	4	4	3	4	3	4	3	4	9.6	9.6	9.6	50.957	470	0	16.043	7.9	9.6	32772000	68969000	1424900	2998700	32772000	0	4	5	9	410	557;2121;2304;2863	True;True;True;True	559;2125;2308;2869	760;2963;2964;3240;3241;4058;4059	789;790;3065;3066;3351;3352;3353;4232;4233	789;3066;3351;4232
Q96GI1	Q96GI1;B4DE30;E7ENZ3;B4DYC8;B7ZAR1;B4DDU6;B4DZT5;B4DXI1;E9PCA1;Q9BU08;V9HW37;P48643;B4DX08;Q9HB74	T-complex protein 1 subunit epsilon	CCT5;HEL-S-69	tr|Q96GI1|Q96GI1_HUMAN Uncharacterized protein (Fragment) OS=Homo sapiens OX=9606 PE=2 SV=1;tr|B4DE30|B4DE30_HUMAN cDNA FLJ51711, highly similar to T-complex protein 1 subunit epsilon OS=Homo sapiens OX=9606 PE=2 SV=1;tr|E7ENZ3|E7ENZ3_HUMAN T-complex prote	15	6	6	6	2	6	2	6	2	6	18.1	18.1	18.1	43.032	387	0	15.912	5.7	18.1	0	4377200	0	198960	0	3655400	2	6	8	600	517;522;1250;1264;1592;2503	True;True;True;True;True;True	519;524;1253;1267;1596;2507	702;711;712;1747;1768;2211;3504;3505	730;739;740;1806;1828;2288;3635;3636	730;739;1806;1828;2288;3636	213	369
P18085	P18085;C9JPM4;C9JAK5	ADP-ribosylation factor 4	ARF4	sp|P18085|ARF4_HUMAN ADP-ribosylation factor 4 OS=Homo sapiens OX=9606 GN=ARF4 PE=1 SV=3;tr|C9JPM4|C9JPM4_HUMAN ADP-ribosylation factor 4 (Fragment) OS=Homo sapiens OX=9606 GN=ARF4 PE=1 SV=1;tr|C9JAK5|C9JAK5_HUMAN ADP-ribosylation factor 4 OS=Homo sapiens	8	3	2	2	3	3	2	2	2	2	15.6	9.4	9.4	20.511	180	0	15.777	15.6	15.6	26015000	39937000	2365000	3630600	0	33351000	3	3	6	889	1374;1400;1753	False;True;True	1378;1404;1757	1920;1921;1955;1956;2437;2438	1983;1984;2018;2019;2020;2021;2527;2528	1983;2020;2528	5	22
V9HWC0	V9HWC0;P26038	Moesin	HEL70;MSN	tr|V9HWC0|V9HWC0_HUMAN Epididymis luminal protein 70 OS=Homo sapiens OX=9606 GN=HEL70 PE=2 SV=1;sp|P26038|MOES_HUMAN Moesin OS=Homo sapiens OX=9606 GN=MSN PE=1 SV=3	4	7	7	5	5	4	5	4	4	3	8.3	8.3	5	67.819	577	0	15.736	5	5.4	36578000	0	1108400	0	36578000	0	5	4	9	900	193;262;263;1467;1576;1632;2101	True;True;True;True;True;True;True	195;264;265;1471;1580;1636;2105	267;358;359;360;2043;2044;2189;2271;2929	278;371;372;373;2116;2117;2266;2353;3026	278;371;372;2117;2266;2353;3026	189	305
A0A140VJZ1	A0A140VJZ1;P45974	Ubiquitin carboxyl-terminal hydrolase 5	USP5	tr|A0A140VJZ1|A0A140VJZ1_HUMAN Ubiquitin carboxyl-terminal hydrolase OS=Homo sapiens OX=9606 PE=2 SV=1;sp|P45974|UBP5_HUMAN Ubiquitin carboxyl-terminal hydrolase 5 OS=Homo sapiens OX=9606 GN=USP5 PE=1 SV=2	2	3	3	3	2	3	2	3	2	3	5	5	5	95.785	858	0	15.547	2.9	5	0	0	0	0	0	0	2	3	5	319	506;2358;2566	True;True;True	508;2362;2570	684;3318;3319;3592;3593	712;3433;3434;3732;3733	712;3434;3733
B4DJI1	B4DJI1;P00338;V9HWB9	L-lactate dehydrogenase;L-lactate dehydrogenase A chain	LDHA;HEL-S-133P	tr|B4DJI1|B4DJI1_HUMAN L-lactate dehydrogenase OS=Homo sapiens OX=9606 PE=2 SV=1;sp|P00338|LDHA_HUMAN L-lactate dehydrogenase A chain OS=Homo sapiens OX=9606 GN=LDHA PE=1 SV=2;tr|V9HWB9|V9HWB9_HUMAN L-lactate dehydrogenase OS=Homo sapiens OX=9606 GN=HEL-S-	23	5	5	5	4	5	4	5	4	5	13.4	13.4	13.4	33.593	305	0	15.476	10.2	13.4	109800000	26402000	6459100	1553000	109800000	0	5	5	10	614	1980;2351;2950;2962;3111	True;True;True;True;True	1984;2355;2956;2968;3117	2760;2761;3305;3306;4170;4171;4186;4187;4396	2856;2857;3419;3420;4357;4358;4359;4374;4375;4602	2856;3420;4357;4375;4602	222	249
P62424	P62424;Q5T8U3	60S ribosomal protein L7a	RPL7A	sp|P62424|RL7A_HUMAN 60S ribosomal protein L7a OS=Homo sapiens OX=9606 GN=RPL7A PE=1 SV=2;tr|Q5T8U3|Q5T8U3_HUMAN 60S ribosomal protein L7a (Fragment) OS=Homo sapiens OX=9606 GN=RPL7A PE=1 SV=1	4	6	6	6	4	3	4	3	4	3	26.3	26.3	26.3	29.995	266	0	15.303	16.5	15.4	0	0	0	0	0	0	4	3	7	946	19;941;2077;2645;2859;3058	True;True;True;True;True;True	19;944;2081;2650;2865;3064	25;1301;2900;3755;4052;4053;4322	28;1352;2997;3903;4220;4221;4524	28;1352;2997;3903;4221;4524
B3KS36	B3KS36;P39023;B4DN06;F8WCR1;H7C3M2;H7C422;Q9NY85;G5E9G0;Q8TBW1;Q96QL0;B5MCW2	60S ribosomal protein L3	RPL3;rpl3	tr|B3KS36|B3KS36_HUMAN cDNA FLJ35376 fis, clone SKMUS2004044, highly similar to Homo sapiens ribosomal protein L3 (RPL3), transcript variant 2, mRNA OS=Homo sapiens OX=9606 PE=2 SV=1;sp|P39023|RL3_HUMAN 60S ribosomal protein L3 OS=Homo sapiens OX=9606 GN=R	13	4	4	4	2	4	2	4	2	4	8.5	8.5	8.5	40.144	354	0	15.296	5.6	8.5	0	0	0	0	0	0	2	4	6	587	106;1185;2821;2822	True;True;True;True	107;1188;2827;2828	139;140;1658;4007;4008;4009	147;148;1717;4172;4173;4174	148;1717;4173;4174	206	340
B4DPJ2	B4DPJ2;Q6ICS0;Q5T0G8;Q59EP1;B7Z6L0;P50995;H0Y6E1	Annexin;Annexin A11	ANXA11	tr|B4DPJ2|B4DPJ2_HUMAN Annexin OS=Homo sapiens OX=9606 PE=2 SV=1;tr|Q6ICS0|Q6ICS0_HUMAN Annexin (Fragment) OS=Homo sapiens OX=9606 GN=ANXA11 PE=2 SV=1;tr|Q5T0G8|Q5T0G8_HUMAN Annexin OS=Homo sapiens OX=9606 GN=ANXA11 PE=2 SV=1;tr|Q59EP1|Q59EP1_HUMAN Annexin	7	4	4	4	0	4	0	4	0	4	11.9	11.9	11.9	45.597	411	0	15.241	0	11.9	0	0	0	0	0	0	0	4	4	637	1140;1760;2387;2412	True;True;True;True	1143;1764;2391;2416	1578;2450;3351;3383	1633;2540;3477;3509	1633;2540;3477;3509
E5RJT0	E5RJT0;Q5BKY2;A0A087WZK9;Q6IB98;Q53HR0;Q53HG0;B3KS98;O15372;E5RGU4	Eukaryotic translation initiation factor 3 subunit H	EIF3H;EIF3S3	tr|E5RJT0|E5RJT0_HUMAN Eukaryotic translation initiation factor 3 subunit H (Fragment) OS=Homo sapiens OX=9606 GN=EIF3H PE=1 SV=1;tr|Q5BKY2|Q5BKY2_HUMAN Eukaryotic translation initiation factor 3 subunit H OS=Homo sapiens OX=9606 GN=EIF3H PE=2 SV=1;tr|A0A0	9	3	3	3	0	3	0	3	0	3	15.6	15.6	15.6	28.375	244	0	15.196	0	15.6	0	0	0	0	0	0	0	3	3	218	419;2372;2631	True;True;True	421;2376;2636	567;3334;3730	589;3455;3876	589;3455;3876
B2R4R9	B2R4R9;P62857	40S ribosomal protein S28	RPS28	tr|B2R4R9|B2R4R9_HUMAN 40S ribosomal protein S28 OS=Homo sapiens OX=9606 GN=RPS28 PE=2 SV=1;sp|P62857|RS28_HUMAN 40S ribosomal protein S28 OS=Homo sapiens OX=9606 GN=RPS28 PE=1 SV=1	2	3	3	3	2	2	2	2	2	2	46.4	46.4	46.4	7.8409	69	0	15.155	30.4	33.3	0	0	0	0	0	0	2	2	4	544	605;2694;2904	True;True;True	607;2699;2910	827;828;3827;4110	860;861;3979;4291	861;3979;4291	186	35
B7Z9L0	B7Z9L0;B7Z2Z8;A8K3C3;P50991;B7Z2F4	T-complex protein 1 subunit delta	CCT4	tr|B7Z9L0|B7Z9L0_HUMAN T-complex protein 1 subunit delta OS=Homo sapiens OX=9606 PE=2 SV=1;tr|B7Z2Z8|B7Z2Z8_HUMAN T-complex protein 1 subunit delta OS=Homo sapiens OX=9606 PE=2 SV=1;tr|A8K3C3|A8K3C3_HUMAN T-complex protein 1 subunit delta OS=Homo sapiens O	5	8	8	8	3	7	3	7	3	7	17.4	17.4	17.4	52.33	483	0	15.054	8.1	14.7	0	29128000	0	1004400	0	24324000	3	7	10	496	402;440;942;1015;1612;1979;2682;2958	True;True;True;True;True;True;True;True	404;442;945;1018;1616;1983;2687;2964	543;544;597;1302;1392;2245;2759;3810;4181;4182	564;565;621;1353;1446;2326;2855;3962;4369;4370	565;621;1353;1446;2326;2855;3962;4369
Q9HB00	Q9HB00;Q08554	Desmocollin-1	DSC1	tr|Q9HB00|Q9HB00_HUMAN Desmocollin 1, isoform CRA_b OS=Homo sapiens OX=9606 GN=DSC1 PE=4 SV=1;sp|Q08554|DSC1_HUMAN Desmocollin-1 OS=Homo sapiens OX=9606 GN=DSC1 PE=1 SV=2	2	3	3	3	3	1	3	1	3	1	4.9	4.9	4.9	93.834	840	0	14.959	4.9	1.8	0	0	0	0	0	0	3	1	4	967	1333;3105;3108	True;True;True	1336;3111;3114	1862;4387;4388;4392	1922;4592;4593;4598	1922;4592;4598
V9HW92	V9HW92;O00151	PDZ and LIM domain protein 1	HEL-S-112;PDLIM1	tr|V9HW92|V9HW92_HUMAN Epididymis secretory protein Li 112 OS=Homo sapiens OX=9606 GN=HEL-S-112 PE=2 SV=1;sp|O00151|PDLI1_HUMAN PDZ and LIM domain protein 1 OS=Homo sapiens OX=9606 GN=PDLIM1 PE=1 SV=4	2	4	4	4	1	3	1	3	1	3	15.2	15.2	15.2	36.071	329	0	14.934	4.9	10.3	0	5199600	0	324970	0	4342100	1	4	5	837	411;1355;2367;2840	True;True;True;True	413;1359;2371;2846	556;1895;3329;4030	577;578;1956;3444;4198	577;1956;3444;4198	298	125
Q96AG4	Q96AG4	Leucine-rich repeat-containing protein 59	LRRC59	sp|Q96AG4|LRC59_HUMAN Leucine-rich repeat-containing protein 59 OS=Homo sapiens OX=9606 GN=LRRC59 PE=1 SV=1	1	7	7	7	3	6	3	6	3	6	23.5	23.5	23.5	34.93	307	0	14.91	12.1	22.8	0	0	0	0	0	0	3	6	9	1014	319;1892;1965;1990;2000;2107;2851	True;True;True;True;True;True;True	321;1896;1969;1994;2004;2111;2857	437;2632;2741;2774;2775;2786;2787;2940;4042	452;2726;2837;2871;2872;2883;2884;3039;4210	452;2726;2837;2872;2884;3039;4210
E5KNY5	E5KNY5;P42704;B4DSR0	Leucine-rich PPR motif-containing protein, mitochondrial	LRPPRC	tr|E5KNY5|E5KNY5_HUMAN Leucine-rich PPR-motif containing OS=Homo sapiens OX=9606 GN=LRPPRC PE=4 SV=1;sp|P42704|LPPRC_HUMAN Leucine-rich PPR motif-containing protein, mitochondrial OS=Homo sapiens OX=9606 GN=LRPPRC PE=1 SV=3;tr|B4DSR0|B4DSR0_HUMAN cDNA FLJ6	6	14	14	14	4	12	4	12	4	12	10.1	10.1	10.1	157.9	1394	0	14.855	3.4	8.3	0	1290100	0	14334	0	1077300	4	12	16	741	661;878;940;973;1397;1531;1627;1880;2016;2377;2436;2532;2829;2959	True;True;True;True;True;True;True;True;True;True;True;True;True;True	664;881;943;976;1401;1535;1631;1884;2020;2381;2440;2536;2835;2965	910;1199;1300;1340;1951;1952;2131;2264;2617;2806;3340;3413;3414;3545;4018;4183	946;1247;1351;1392;2014;2015;2205;2345;2710;2903;3466;3543;3544;3683;4186;4371	946;1247;1351;1392;2014;2205;2345;2710;2903;3466;3544;3683;4186;4371	263	188
Q969H8	Q969H8;M0QXF7;M0QYN0	Myeloid-derived growth factor	MYDGF	sp|Q969H8|MYDGF_HUMAN Myeloid-derived growth factor OS=Homo sapiens OX=9606 GN=MYDGF PE=1 SV=1;tr|M0QXF7|M0QXF7_HUMAN Myeloid-derived growth factor (Fragment) OS=Homo sapiens OX=9606 GN=MYDGF PE=1 SV=1;tr|M0QYN0|M0QYN0_HUMAN Myeloid-derived growth factor O	3	2	2	2	2	2	2	2	2	2	15	15	15	18.795	173	0	14.852	15	15	0	0	0	0	0	0	2	2	4	1013	741;2639	True;True	744;2644	1016;1017;3740;3741	1055;1056;3888;3889	1056;3889
E9PP50	E9PP50;V9HWI5;P23528;E9PS23;B4E112;E9PQB7;G3V1A4;E9PK25;E9PLJ3	Cofilin-1	CFL1;HEL-S-15	tr|E9PP50|E9PP50_HUMAN Cofilin, non-muscle isoform (Fragment) OS=Homo sapiens OX=9606 GN=CFL1 PE=1 SV=8;tr|V9HWI5|V9HWI5_HUMAN Cofilin, non-muscle isoform OS=Homo sapiens OX=9606 GN=HEL-S-15 PE=2 SV=1;sp|P23528|COF1_HUMAN Cofilin-1 OS=Homo sapiens OX=9606	11	8	8	8	4	5	4	5	4	5	44	44	44	17.777	159	0	14.834	23.3	33.3	0	2992700	0	299270	0	2499200	5	7	12	763	282;283;360;744;1474;1608;2096;2582	True;True;True;True;True;True;True;True	284;285;362;747;1478;1612;2100;2586	385;386;387;388;490;1020;2052;2238;2239;2240;2923;3633	400;401;402;403;506;1059;2126;2318;2319;2320;3020;3775	402;403;506;1059;2126;2320;3020;3775	274	18
H0YM70	H0YM70;Q86SZ7;Q6FHK9;Q2TNB3;A0A087X1Z3;Q9UL46;H0YKU2	Proteasome activator complex subunit 2	PSME2	tr|H0YM70|H0YM70_HUMAN Proteasome activator complex subunit 2 OS=Homo sapiens OX=9606 GN=PSME2 PE=1 SV=1;tr|Q86SZ7|Q86SZ7_HUMAN Full-length cDNA clone CS0DJ015YJ12 of T cells (Jurkat cell line) of Homo sapiens (human) OS=Homo sapiens OX=9606 GN=PSME2 PE=2	7	2	2	2	2	2	2	2	2	2	11.4	11.4	11.4	26.011	228	0	14.812	11.4	11.4	0	0	0	0	0	0	2	2	4	226	1277;2738	True;True	1280;2743	1786;1787;3883;3884	1846;1847;4039;4040	1847;4040
B4DWN1	B4DWN1;A8K7T4;A0A384NPY7;Q12907;D6RBV2	Vesicular integral-membrane protein VIP36	LMAN2	tr|B4DWN1|B4DWN1_HUMAN cDNA FLJ52285, highly similar to Vesicular integral-membrane protein VIP36 OS=Homo sapiens OX=9606 PE=2 SV=1;tr|A8K7T4|A8K7T4_HUMAN cDNA FLJ75774, highly similar to Homo sapiens lectin, mannose-binding 2 (LMAN2), mRNA OS=Homo sapiens	7	5	5	5	1	5	1	5	1	5	11.9	11.9	11.9	32.577	285	0	14.782	3.9	11.9	0	0	0	0	0	0	2	6	8	424	431;493;1289;2157;2543	True;True;True;True;True	433;495;1292;2161;2547	584;667;1803;3016;3017;3018;3019;3561	606;695;1863;3121;3122;3123;3124;3699	606;695;1863;3123;3699
G3XAN4	G3XAN4;Q6FHU7;Q6FHL3;A8K032;Q15629	Translocating chain-associated membrane protein;Translocating chain-associated membrane protein 1	TRAM1	tr|G3XAN4|G3XAN4_HUMAN Translocating chain-associated membrane protein 1 OS=Homo sapiens OX=9606 GN=TRAM1 PE=1 SV=1;tr|Q6FHU7|Q6FHU7_HUMAN TRAM1 protein (Fragment) OS=Homo sapiens OX=9606 GN=TRAM1 PE=2 SV=1;tr|Q6FHL3|Q6FHL3_HUMAN Translocating chain-associ	5	1	1	1	1	1	1	1	1	1	3.8	3.8	3.8	33.435	288	0	14.729	3.8	3.8	0	0	0	0	0	0	1	1	2	485	638	TRUE	640	872;873	906;907	907
P02788	P02788;Q2TUW9;A0A161I202;W8QEY1;Q5EK51;A8K494;B3VMW0;B7ZAL5;E7EQB2;V9HWI4;E7ER44;B3KSL2;B2MV14;Q19KS2	Lactotransferrin;Lactoferricin-H;Kaliocin-1;Lactoferroxin-A;Lactoferroxin-B;Lactoferroxin-C	LTF;HEL110	sp|P02788|TRFL_HUMAN Lactotransferrin OS=Homo sapiens OX=9606 GN=LTF PE=1 SV=6;tr|Q2TUW9|Q2TUW9_HUMAN Lactotransferrin OS=Homo sapiens OX=9606 PE=2 SV=1;tr|A0A161I202|A0A161I202_HUMAN Lactotransferrin OS=Homo sapiens OX=9606 GN=LTF PE=2 SV=1;tr|W8QEY1|W8QE	18	5	5	5	3	3	3	3	3	3	8.6	8.6	8.6	78.181	710	0	14.648	5.1	5.4	0	0	0	0	0	0	3	3	6	340	513;869;1512;2123;2289	True;True;True;True;True	515;872;1516;2127;2293	697;1189;2104;2967;2968;3217	725;1237;2178;3069;3070;3328	725;1237;2178;3069;3328
Q01518	Q01518;B2RDY9;D3DPU2;B4DNA3;B4DNW7;B4DI38;B4DUZ8;B4DNY3;Q5T0R9;Q5T0R1;Q5T0R2;Q5T0R3;Q5T0R4;Q5T0R5;Q5T0R6;Q5T0R7	Adenylyl cyclase-associated protein 1;Adenylyl cyclase-associated protein	CAP1	sp|Q01518|CAP1_HUMAN Adenylyl cyclase-associated protein 1 OS=Homo sapiens OX=9606 GN=CAP1 PE=1 SV=5;tr|B2RDY9|B2RDY9_HUMAN Adenylyl cyclase-associated protein OS=Homo sapiens OX=9606 PE=2 SV=1;tr|D3DPU2|D3DPU2_HUMAN Adenylyl cyclase-associated protein OS=	18	8	8	8	7	4	7	4	7	4	14.7	14.7	14.7	51.901	475	0	14.421	13.9	10.9	0	0	0	0	0	0	7	4	11	569	61;355;388;1490;1491;1700;1922;2162	True;True;True;True;True;True;True;True	62;357;390;1494;1495;1704;1926;2166	80;485;528;2073;2074;2075;2369;2679;2680;3027;3028	85;501;548;2147;2148;2149;2457;2774;2775;3132;3133	85;501;548;2147;2149;2457;2775;3133	199;200	4;27
A0A0A0MSI0	A0A0A0MSI0;B2R4P2;A0A384NPQ2;Q06830;A0A0A0MRQ5	Peroxiredoxin-1	PRDX1	tr|A0A0A0MSI0|A0A0A0MSI0_HUMAN Peroxiredoxin-1 (Fragment) OS=Homo sapiens OX=9606 GN=PRDX1 PE=1 SV=1;tr|B2R4P2|B2R4P2_HUMAN cDNA, FLJ92164, highly similar to Homo sapiens peroxiredoxin 1 (PRDX1), mRNA OS=Homo sapiens OX=9606 PE=2 SV=1;tr|A0A384NPQ2|A0A384N	5	5	5	3	4	4	4	4	2	2	30.4	30.4	17	18.976	171	0	14.227	25.7	24.6	100750000	87505000	7750300	6731200	0	73074000	5	5	10	244	53;305;1044;1991;2241	True;True;True;True;True	54;307;1047;1995;2245	70;417;418;1430;1431;2776;3150;3151	75;432;433;1484;1485;2873;3258;3259;3260;3261	75;432;1484;2873;3260	88	21
P38919	P38919;A0A024R8W0;I3L3H2	Eukaryotic initiation factor 4A-III;Eukaryotic initiation factor 4A-III, N-terminally processed	EIF4A3;DDX48	sp|P38919|IF4A3_HUMAN Eukaryotic initiation factor 4A-III OS=Homo sapiens OX=9606 GN=EIF4A3 PE=1 SV=4;tr|A0A024R8W0|A0A024R8W0_HUMAN RNA helicase OS=Homo sapiens OX=9606 GN=DDX48 PE=3 SV=1;tr|I3L3H2|I3L3H2_HUMAN RNA helicase OS=Homo sapiens OX=9606 GN=EIF4	3	5	5	5	3	4	3	4	3	4	10.7	10.7	10.7	46.871	411	0	14.22	7.5	8.3	0	0	0	0	0	0	3	4	7	133	529;761;1098;1520;2299	True;True;True;True;True	531;764;1101;1524;2303	720;721;1044;1500;2118;2119;3231	748;749;1083;1554;2192;2193;3342	749;1083;1554;2193;3342
P27348	P27348;B4DMT8;E9PG15	14-3-3 protein theta	YWHAQ	sp|P27348|1433T_HUMAN 14-3-3 protein theta OS=Homo sapiens OX=9606 GN=YWHAQ PE=1 SV=1;tr|B4DMT8|B4DMT8_HUMAN cDNA FLJ52118, highly similar to 14-3-3 protein theta OS=Homo sapiens OX=9606 PE=2 SV=1;tr|E9PG15|E9PG15_HUMAN 14-3-3 protein theta (Fragment) OS=H	5	7	3	3	6	6	2	2	2	2	25.3	14.3	14.3	27.764	245	0	14.162	20.4	19.6	0	0	0	0	0	0	2	2	4	901	370;515;708;1488;1653;2017;2460	True;False;False;False;False;True;True	372;517;711;1492;1657;2021;2464	505;699;700;972;973;2070;2071;2299;2300;2807;2808;3447	521;727;728;1009;1010;2144;2145;2382;2383;2904;2905;3577	521;728;1009;2145;2382;2905;3577	8;237;342	1;160;218
A0A140VJQ4	A0A140VJQ4;P04181	Ornithine aminotransferase, mitochondrial;Ornithine aminotransferase, hepatic form;Ornithine aminotransferase, renal form	OAT	tr|A0A140VJQ4|A0A140VJQ4_HUMAN Ornithine--oxo-acid aminotransferase OS=Homo sapiens OX=9606 PE=2 SV=1;sp|P04181|OAT_HUMAN Ornithine aminotransferase, mitochondrial OS=Homo sapiens OX=9606 GN=OAT PE=1 SV=1	2	3	3	3	0	3	0	3	0	3	5.9	5.9	5.9	48.534	439	0	14.001	0	5.9	0	0	0	0	0	0	0	3	3	313	1618;2555;2831	True;True;True	1622;2559;2837	2252;3577;4021	2333;3715;4189	2333;3715;4189
B2RDX5	B2RDX5;Q5M7Z9;Q53GX7;P26639;B4DKZ9;B3KTN2	Threonine--tRNA ligase, cytoplasmic	TARS	tr|B2RDX5|B2RDX5_HUMAN Threonyl-tRNA synthetase OS=Homo sapiens OX=9606 PE=2 SV=1;tr|Q5M7Z9|Q5M7Z9_HUMAN Threonyl-tRNA synthetase (Fragment) OS=Homo sapiens OX=9606 GN=TARS PE=2 SV=1;tr|Q53GX7|Q53GX7_HUMAN Threonyl-tRNA synthetase (Fragment) OS=Homo sapien	13	6	6	6	3	6	3	6	3	6	7.5	7.5	7.5	82.113	711	0	13.781	4.4	7.5	0	2481000	0	60512	0	2071800	3	6	9	568	60;80;976;1646;2025;2072	True;True;True;True;True;True	61;81;979;1650;2029;2076	79;103;104;1343;2289;2290;2817;2892;2893	84;110;111;1395;2372;2373;2914;2989;2990	84;111;1395;2373;2914;2990	197;198	1;279
V9HWH9	V9HWH9;B2R5H0;P31949	Protein S100;Protein S100-A11;Protein S100-A11, N-terminally processed	HEL-S-43;S100A11	tr|V9HWH9|V9HWH9_HUMAN Protein S100 OS=Homo sapiens OX=9606 GN=HEL-S-43 PE=2 SV=1;tr|B2R5H0|B2R5H0_HUMAN Protein S100 OS=Homo sapiens OX=9606 PE=2 SV=1;sp|P31949|S10AB_HUMAN Protein S100-A11 OS=Homo sapiens OX=9606 GN=S100A11 PE=1 SV=2	3	3	3	3	2	3	2	3	2	3	33.3	33.3	33.3	11.74	105	0	13.681	24.8	33.3	0	0	0	0	0	0	3	4	7	546	1424;2152;2661	True;True;True	1428;2156;2666	1982;3007;3008;3009;3010;3779;3780	2052;3112;3113;3114;3115;3927;3928	2052;3114;3927	187	43
K7EQJ5	K7EQJ5;P62841;K7EM56;A0A0B4J2B4;S4R417;K7ELC2;K7EJ78	40S ribosomal protein S15	RPS15	tr|K7EQJ5|K7EQJ5_HUMAN 40S ribosomal protein S15 OS=Homo sapiens OX=9606 GN=RPS15 PE=1 SV=2;sp|P62841|RS15_HUMAN 40S ribosomal protein S15 OS=Homo sapiens OX=9606 GN=RPS15 PE=1 SV=2;tr|K7EM56|K7EM56_HUMAN 40S ribosomal protein S15 OS=Homo sapiens OX=9606 G	8	4	4	4	4	4	4	4	4	4	23.4	23.4	23.4	16.57	141	0	13.62	23.4	23.4	5690400	45674000	948390	7612300	0	38141000	6	4	10	829	95;1180;1482;2197	True;True;True;True	96;1183;1486;2201	122;123;124;1650;1651;2062;2063;3073;3074	129;130;131;132;1709;1710;2136;2137;3179;3180	129;1709;2136;3180	295	70
A0A384NYT8	A0A384NYT8;Q5SU16;P07437;B4DY90;Q5JP53;B7ZAF0;Q6LC01;Q5ST81;B4DQN9;B4E052;Q9BUU9;B4DMU8;B4DXZ5;Q96B85;Q1KSF8;B7ZAK1;B2RBD5;Q53G92;Q13509;Q9BV28;A0A0B4J269	Tubulin beta chain;Tubulin beta-3 chain	TUBB;XTP3TPATP1;TUBB3	tr|A0A384NYT8|A0A384NYT8_HUMAN Tubulin beta chain (Fragment) OS=Homo sapiens OX=9606 PE=2 SV=1;tr|Q5SU16|Q5SU16_HUMAN Tubulin beta chain OS=Homo sapiens OX=9606 GN=TUBB PE=2 SV=1;sp|P07437|TBB5_HUMAN Tubulin beta chain OS=Homo sapiens OX=9606 GN=TUBB PE=1	23	13	2	1	7	12	0	2	0	1	27.4	6.8	3.4	49.468	442	0	13.422	14.9	25.1	0	0	0	0	0	0	0	2	2	427	161;220;769;867;868;1382;1414;1547;1678;1763;2046;2136;2640	True;True;False;False;False;False;False;False;False;False;False;False;False	163;222;772;870;871;1386;1418;1551;1682;1767;2050;2140;2645	215;301;1053;1054;1185;1186;1187;1188;1929;1971;2152;2153;2333;2334;2335;2455;2456;2851;2983;3742;3743;3744;3745;3746;3747;3748;3749	226;314;1092;1093;1233;1234;1235;1236;1992;2036;2227;2228;2420;2421;2422;2545;2546;2948;3086;3087;3890;3891;3892;3893;3894;3895;3896;3897	226;314;1093;1235;1236;1992;2036;2228;2422;2546;2948;3087;3895	148;149;150;151;152;153;154;155;156;157	72;163;256;266;298;299;320;322;329;387
P51148	P51148;A0A024R1U4;K7ERQ8;K7ERI8	Ras-related protein Rab-5C	RAB5C	sp|P51148|RAB5C_HUMAN Ras-related protein Rab-5C OS=Homo sapiens OX=9606 GN=RAB5C PE=1 SV=2;tr|A0A024R1U4|A0A024R1U4_HUMAN RAB5C, member RAS oncogene family, isoform CRA_a OS=Homo sapiens OX=9606 GN=RAB5C PE=4 SV=1;tr|K7ERQ8|K7ERQ8_HUMAN PCAF_N domain-cont	18	4	4	3	2	3	2	3	2	2	22.7	22.7	17.6	23.482	216	0	13.342	12	17.1	0	2111800	0	191980	0	1763500	2	4	6	42	1138;1985;2073;2209	True;True;True;True	1141;1989;2077;2213	1576;2768;2894;2895;3089;3090	1631;2864;2991;2992;3195;3196	1631;2864;2991;3195
P19338	P19338;B3KTP9;Q9BQ02;B3KM80;Q6ZS99;H7BY16	Nucleolin	NCL	sp|P19338|NUCL_HUMAN Nucleolin OS=Homo sapiens OX=9606 GN=NCL PE=1 SV=3;tr|B3KTP9|B3KTP9_HUMAN Nucleolin OS=Homo sapiens OX=9606 PE=2 SV=1;tr|Q9BQ02|Q9BQ02_HUMAN Nucleolin OS=Homo sapiens OX=9606 PE=2 SV=1;tr|B3KM80|B3KM80_HUMAN Nucleolin OS=Homo sapiens O	10	8	8	8	7	6	7	6	7	6	11	11	11	76.613	710	0	13.342	10	8.5	0	0	0	0	0	0	7	6	13	890	222;556;773;962;1451;1711;2068;2865	True;True;True;True;True;True;True;True	224;558;776;965;1455;1715;2072;2871	303;758;759;1058;1059;1325;1326;2021;2022;2383;2884;2885;4062	316;787;788;1097;1098;1376;1377;2091;2092;2471;2981;2982;4236	316;787;1098;1376;2092;2471;2981;4236
P31944	P31944;B2CIS9;A9UFC0	Caspase-14;Caspase-14 subunit p17, mature form;Caspase-14 subunit p10, mature form;Caspase-14 subunit p20, intermediate form;Caspase-14 subunit p8, intermediate form	CASP14	sp|P31944|CASPE_HUMAN Caspase-14 OS=Homo sapiens OX=9606 GN=CASP14 PE=1 SV=2;tr|B2CIS9|B2CIS9_HUMAN Caspase 14, apoptosis-related cysteine peptidase OS=Homo sapiens OX=9606 GN=CASP14 PE=2 SV=1;tr|A9UFC0|A9UFC0_HUMAN Caspase 14 OS=Homo sapiens OX=9606 GN=CA	3	6	6	6	6	1	6	1	6	1	22.7	22.7	22.7	27.679	242	0	13.329	22.7	4.5	2790800	0	186050	0	2790800	0	6	1	7	535	498;870;1613;1712;2007;2301	True;True;True;True;True;True	500;873;1617;1716;2011;2305	672;1190;2246;2247;2384;2796;3234	700;1238;2327;2328;2472;2893;3345	700;1238;2328;2472;2893;3345	181	213
B3KP88	B3KP88;B4DDG4;B4DVE1;A0A0S2Z3Y1;Q08380;B4DI70;B4DWA8;K7EP36	Galectin-3-binding protein	LGALS3BP	tr|B3KP88|B3KP88_HUMAN Galectin-3-binding protein OS=Homo sapiens OX=9606 PE=2 SV=1;tr|B4DDG4|B4DDG4_HUMAN cDNA FLJ54583, highly similar to Galectin-3-binding protein OS=Homo sapiens OX=9606 PE=2 SV=1;tr|B4DVE1|B4DVE1_HUMAN Galectin-3-binding protein OS=Ho	15	4	4	4	2	3	2	3	2	3	9.6	9.6	9.6	54.17	481	0	13.305	5.2	6.9	0	17078000	0	853880	0	14261000	2	3	5	287	285;1647;2314;2383	True;True;True;True	287;1651;2318;2387	390;391;2291;3254;3346	405;406;2374;3366;3472	405;2374;3366;3472
K7EMN2	K7EMN2;K7EM49;K7EPF6;B4DL86;B4E2U0;P52209	6-phosphogluconate dehydrogenase, decarboxylating	PGD	tr|K7EMN2|K7EMN2_HUMAN 6-phosphogluconate dehydrogenase, decarboxylating (Fragment) OS=Homo sapiens OX=9606 GN=PGD PE=1 SV=1;tr|K7EM49|K7EM49_HUMAN Phosphogluconate dehydrogenase (NADP(+)-dependent, decarboxylating) (Fragment) OS=Homo sapiens OX=9606 GN=PG	6	1	1	1	0	1	0	1	0	1	10.6	10.6	10.6	17.293	160	0	13.294	0	10.6	0	0	0	0	0	0	0	1	1	620	1018	TRUE	1021	1395	1449	1449
B2R4M6	B2R4M6;P06702	Protein S100;Protein S100-A9	S100A9	tr|B2R4M6|B2R4M6_HUMAN Protein S100 OS=Homo sapiens OX=9606 PE=2 SV=1;sp|P06702|S10A9_HUMAN Protein S100-A9 OS=Homo sapiens OX=9606 GN=S100A9 PE=1 SV=1	2	4	4	4	2	2	2	2	2	2	27.2	27.2	27.2	13.21	114	0	13.265	15.8	18.4	0	0	0	0	0	0	2	2	4	542	1478;1479;1741;2644	True;True;True;True	1482;1483;1745;2649	2058;2059;2422;3754	2132;2133;2510;3902	2132;2133;2510;3902	185	5
Q6N030	Q6N030;P01860;Q5EBM2;Q8NF17;A0A5J6KJ24;A0A4W9A917;A0A286YES1;P01859;Q6N093;Q6MZX7;Q68CN4;Q6MZU6;A0A286YEY4;A0A286YFJ8;P01861	Ig gamma-3 chain C region;Ig gamma-2 chain C region;Ig gamma-4 chain C region	DKFZp686I15212;IGHG3;FLJ00385;IGHG2;DKFZp686I04196;DKFZp686M24218;DKFZp686E23209;DKFZp686C15213;IGHG4	tr|Q6N030|Q6N030_HUMAN Uncharacterized protein OS=Homo sapiens OX=9606 GN=DKFZp686I15212 PE=1 SV=1;sp|P01860|IGHG3_HUMAN Immunoglobulin heavy constant gamma 3 OS=Homo sapiens OX=9606 GN=IGHG3 PE=1 SV=2;tr|Q5EBM2|Q5EBM2_HUMAN Uncharacterized protein OS=Homo	20	3	3	1	3	1	3	1	1	1	6.9	6.9	2.3	57.019	518	0	13.25	6.9	2.3	0	0	0	0	0	0	3	1	4	361	1085;2156;2600	True;True;True	1088;2160;2605	1481;1482;3015;3683	1535;1536;3120;3828	1535;3120;3828
Q05DH1	Q05DH1;A0A0K0K1K4;O14818;H0UI83	Proteasome subunit alpha type;Proteasome subunit alpha type-7	PSMA7;hCG_41772	tr|Q05DH1|Q05DH1_HUMAN Proteasome subunit alpha type (Fragment) OS=Homo sapiens OX=9606 GN=PSMA7 PE=2 SV=1;tr|A0A0K0K1K4|A0A0K0K1K4_HUMAN Proteasome subunit alpha type OS=Homo sapiens OX=9606 GN=HEL-S-276 PE=2 SV=1;sp|O14818|PSA7_HUMAN Proteasome subunit a	8	4	4	4	2	3	2	3	2	3	13.4	13.4	13.4	26.713	238	0	13.239	9.7	13	9973600	13663000	712400	975930	0	11410000	2	5	7	274	206;1096;1097;1375	True;True;True;True	208;1099;1100;1379	284;285;1498;1499;1922	295;296;297;298;1552;1553;1985	296;1552;1553;1985
A0A0S2Z575	A0A0S2Z575;A0A0S2Z583;Q8TC12;H0YIZ8;G3V2G6;G3V234;B3KQ19;H0YJ46	Retinol dehydrogenase 11	RDH11	tr|A0A0S2Z575|A0A0S2Z575_HUMAN Retinol dehydrogenase 11 isoform 2 OS=Homo sapiens OX=9606 GN=RDH11 PE=2 SV=1;tr|A0A0S2Z583|A0A0S2Z583_HUMAN Retinol dehydrogenase 11 isoform 1 (Fragment) OS=Homo sapiens OX=9606 GN=RDH11 PE=2 SV=1;sp|Q8TC12|RDH11_HUMAN Retin	8	3	3	3	1	2	1	2	1	2	15.2	15.2	15.2	26.332	237	0	12.854	5.1	10.1	0	0	0	0	0	0	1	2	3	299	655;1325;1666	True;True;True	657;1328;1670	899;1853;2317	935;1913;2400	935;1913;2400
A0A384NPX8	A0A384NPX8;A0A384MTZ1;P47985;P0C7P4	Cytochrome b-c1 complex subunit Rieske, mitochondrial;Cytochrome b-c1 complex subunit 11;Putative cytochrome b-c1 complex subunit Rieske-like protein 1	UQCRFS1;UQCRFS1P1	tr|A0A384NPX8|A0A384NPX8_HUMAN Cytochrome b-c1 complex subunit Rieske, mitochondrial OS=Homo sapiens OX=9606 PE=2 SV=1;tr|A0A384MTZ1|A0A384MTZ1_HUMAN Cytochrome b-c1 complex subunit Rieske, mitochondrial OS=Homo sapiens OX=9606 PE=2 SV=1;sp|P47985|UCRI_HUM	4	3	3	3	1	3	1	3	1	3	11.3	11.3	11.3	29.692	274	0	12.728	3.3	11.3	0	3620400	0	258600	0	3023300	1	2	3	404	645;1920;2323	True;True;True	647;1924;2327	885;2677;3264;3265	919;2772;3376;3377	919;2772;3377
A0A024R7I3	A0A024R7I3;P61006	Ras-related protein Rab-8A	RAB8A	tr|A0A024R7I3|A0A024R7I3_HUMAN RAB8A, member RAS oncogene family, isoform CRA_a OS=Homo sapiens OX=9606 GN=RAB8A PE=4 SV=1;sp|P61006|RAB8A_HUMAN Ras-related protein Rab-8A OS=Homo sapiens OX=9606 GN=RAB8A PE=1 SV=1	2	3	2	2	3	2	2	1	2	1	17.9	12.6	12.6	23.668	207	0	12.657	17.9	12.1	0	0	0	0	0	0	2	1	3	113	1708;1829;2092	True;False;True	1712;1833;2096	2379;2380;2545;2546;2547;2918	2467;2468;2637;2638;2639;3015	2468;2637;3015
A0A0A0MR02	A0A0A0MR02;A0A024QZT0;A0A024QZN9;P45880;Q5JSD2;Q5JSD1;B4DKM5	Voltage-dependent anion-selective channel protein 2	VDAC2	tr|A0A0A0MR02|A0A0A0MR02_HUMAN Outer mitochondrial membrane protein porin 2 (Fragment) OS=Homo sapiens OX=9606 GN=VDAC2 PE=1 SV=1;tr|A0A024QZT0|A0A024QZT0_HUMAN Outer mitochondrial membrane protein porin 2 OS=Homo sapiens OX=9606 GN=VDAC2 PE=2 SV=1;tr|A0A0	7	4	4	4	1	4	1	4	1	4	11.7	11.7	11.7	30.348	282	0	12.638	4.6	11.7	0	0	0	0	0	0	1	4	5	17	317;1953;1954;1960	True;True;True;True	319;1957;1958;1964	435;2723;2724;2725;2733	450;2819;2820;2821;2829	450;2820;2821;2829
Q13838	Q13838;B4DX78;O00148;A0A024RCM3;Q5STU3;A0A0G2JJZ9;A0A024R7H0;Q59G92;F6WLT2;F6TRA5;A0A0A0MT12;F6S4E6;F6R6M7;K7EPJ3;F6QYI9;A0A0G2JJL7;K7EQN7;Q7KYK3;K7EN69	Spliceosome RNA helicase DDX39B;ATP-dependent RNA helicase DDX39A	DDX39B;DDX39A;hCG_2005638;DDX39;BAT1	sp|Q13838|DX39B_HUMAN Spliceosome RNA helicase DDX39B OS=Homo sapiens OX=9606 GN=DDX39B PE=1 SV=1;tr|B4DX78|B4DX78_HUMAN RNA helicase OS=Homo sapiens OX=9606 PE=2 SV=1;sp|O00148|DX39A_HUMAN ATP-dependent RNA helicase DDX39A OS=Homo sapiens OX=9606 GN=DDX39	46	3	3	2	2	2	2	2	1	2	7.5	7.5	5.6	48.991	428	0	12.625	5.1	5.6	0	0	0	0	0	0	3	2	5	174	415;670;1037	True;True;True	417;673;1040	562;920;1421;1422;1423	584;956;1475;1476;1477	584;956;1477
M0R2S1	M0R2S1;P62987;Q3MIH3;P0CG47;Q5PY61;Q9UFQ0;Q96C32;Q96MH4;L8B196;Q96H31;A8K674;F5GXK7;L8B4R0;L8B4J3;L8B4Z6;L8B4M0;Q66K58;J3QKN0;Q5U5U6;F5H747;L8B4I8;J3QS39;P0CG48;Q59EM9;Q5UGI3;B4DV12;F5H265;F5H388;F5H2Z3;F5GYU3;F5H6Q2;M0R1M6;J3QTR3;Q49A90;F5GZ39;M0R1V7	Ubiquitin-60S ribosomal protein L40;Ubiquitin;60S ribosomal protein L40;Polyubiquitin-B;Ubiquitin;Polyubiquitin-C;Ubiquitin	UBA52;UBB;UBC;DKFZp434K0435;UbC;RPS27A	tr|M0R2S1|M0R2S1_HUMAN 60S ribosomal protein L40 (Fragment) OS=Homo sapiens OX=9606 GN=UBA52 PE=1 SV=1;sp|P62987|RL40_HUMAN Ubiquitin-60S ribosomal protein L40 OS=Homo sapiens OX=9606 GN=UBA52 PE=1 SV=2;tr|Q3MIH3|Q3MIH3_HUMAN 60S ribosomal protein L40 OS=H	37	5	5	1	3	4	3	4	1	0	31.9	31.9	7.2	15.476	138	0	12.615	23.2	24.6	0	0	0	0	0	0	3	6	9	836	382;610;751;1395;1776	True;True;True;True;True	384;612;754;1399;1780	521;833;834;1029;1030;1946;1947;1948;2470	541;866;867;1068;1069;2009;2010;2011;2560	541;866;1069;2009;2560
H7BZJ3	H7BZJ3		PDIA3	tr|H7BZJ3|H7BZJ3_HUMAN Protein disulfide-isomerase A3 (Fragment) OS=Homo sapiens OX=9606 GN=PDIA3 PE=1 SV=1	1	2	1	1	1	1	1	0	1	0	21.1	11.4	11.4	13.519	123	0	12.554	11.4	9.8	0	0	0	0	0	0	1	0	1	810	2388;2882	True;False	2392;2888	3352;4082	3478;4258	3478;4258
C9JMM0	C9JMM0;B8ZZ43;S4R2Y4;A4D177;Q13185	Chromobox protein homolog 3	CBX3	tr|C9JMM0|C9JMM0_HUMAN Chromobox protein homolog 3 (Fragment) OS=Homo sapiens OX=9606 GN=CBX3 PE=1 SV=1;tr|B8ZZ43|B8ZZ43_HUMAN Chromobox homolog 3 (HP1 gamma homolog, Drosophila), isoform CRA_b OS=Homo sapiens OX=9606 GN=CBX3 PE=1 SV=1;tr|S4R2Y4|S4R2Y4_HUM	5	1	1	1	1	1	1	1	1	1	22.6	22.6	22.6	7.2211	62	0	12.528	22.6	22.6	0	0	0	0	0	0	1	1	2	468	1621	TRUE	1625	2256;2257	2337;2338	2338
P28070	P28070;A0A140VK46;B4DFL3	Proteasome subunit beta type-4	PSMB4	sp|P28070|PSB4_HUMAN Proteasome subunit beta type-4 OS=Homo sapiens OX=9606 GN=PSMB4 PE=1 SV=4;tr|A0A140VK46|A0A140VK46_HUMAN Proteasome subunit beta OS=Homo sapiens OX=9606 PE=2 SV=1;tr|B4DFL3|B4DFL3_HUMAN Proteasome subunit beta type-4 OS=Homo sapiens OX	3	2	2	2	1	2	1	2	1	2	11.4	11.4	11.4	29.204	264	0	12.52	5.7	11.4	0	0	0	0	0	0	1	2	3	327	779;2792	True;True	782;2798	1069;1070;3969	1109;1110;4132	1109;4132	109	50
A0A024R8S3	A0A024R8S3;P61956	Small ubiquitin-related modifier;Small ubiquitin-related modifier 2	SUMO2	tr|A0A024R8S3|A0A024R8S3_HUMAN Small ubiquitin-related modifier OS=Homo sapiens OX=9606 GN=SUMO2 PE=3 SV=1;sp|P61956|SUMO2_HUMAN Small ubiquitin-related modifier 2 OS=Homo sapiens OX=9606 GN=SUMO2 PE=1 SV=3	6	3	3	3	2	3	2	3	2	3	27.4	27.4	27.4	10.871	95	0	12.48	23.2	27.4	0	0	0	0	0	0	2	3	5	128	624;2665;2853	True;True;True	626;2670;2859	852;3784;3785;4045;4046	886;3933;3934;4213;4214	886;3934;4213
B3KSI4	B3KSI4;V9HWD9;Q53EM5;P29401;B3KPZ8;A0A0K0K1H9;A0A0B4J1R6;B4E022;B4DVU1	Transketolase	HEL107;TKT	tr|B3KSI4|B3KSI4_HUMAN cDNA FLJ36348 fis, clone THYMU2007025, highly similar to TRANSKETOLASE OS=Homo sapiens OX=9606 PE=2 SV=1;tr|V9HWD9|V9HWD9_HUMAN Epididymis luminal protein 107 OS=Homo sapiens OX=9606 GN=HEL107 PE=2 SV=1;tr|Q53EM5|Q53EM5_HUMAN Transke	14	4	4	4	4	3	4	3	4	3	7.6	7.6	7.6	58.981	540	0	12.446	7.6	5.9	0	0	0	0	0	0	4	3	7	589	347;1878;2168;2991	True;True;True;True	349;1882;2172;2997	474;2614;2615;3036;3037;4229;4230	490;2707;2708;3142;3143;4422;4423	490;2707;3143;4423
B4DKN9	B4DKN9;P61586;A0A024R324;P08134;Q5JR05;A0A024R0C8;Q5JR08;C9JX21;E9PQH6;C9JNR4;Q5JR07;Q9BVT0	Transforming protein RhoA;Rho-related GTP-binding protein RhoC	RHOA;RHOC;ARHA	tr|B4DKN9|B4DKN9_HUMAN cDNA FLJ57740, highly similar to Transforming protein RhoA OS=Homo sapiens OX=9606 PE=2 SV=1;sp|P61586|RHOA_HUMAN Transforming protein RhoA OS=Homo sapiens OX=9606 GN=RHOA PE=1 SV=1;tr|A0A024R324|A0A024R324_HUMAN Epididymis secretory	18	3	3	3	3	2	3	2	3	2	21.4	21.4	21.4	19.57	173	0	12.262	21.4	13.3	25851000	0	3693100	0	25851000	0	3	2	5	55	1164;1983;2033	True;True;True	1167;1987;2037	1617;2765;2766;2832;2833	1672;2861;2862;2929;2930	1672;2862;2930	34	114
B3KPA6	B3KPA6;B4DEA8;P49748;B3KPX1;Q53HR2;J3QRJ8;G3V1M7	Very long-chain specific acyl-CoA dehydrogenase, mitochondrial	ACADVL	tr|B3KPA6|B3KPA6_HUMAN Acyl-Coenzyme A dehydrogenase, very long chain, isoform CRA_e OS=Homo sapiens OX=9606 GN=ACADVL PE=2 SV=1;tr|B4DEA8|B4DEA8_HUMAN cDNA FLJ56425, highly similar to Very-long-chain specific acyl-CoAdehydrogenase, mitochondrial OS=Homo s	9	4	4	4	1	4	1	4	1	4	8.5	8.5	8.5	62.581	579	0	12.255	2.2	8.5	0	0	0	0	0	0	1	4	5	582	194;1329;2517;2788	True;True;True;True	196;1332;2521;2794	268;1858;3524;3525;3965	279;1918;3659;3660;4128	279;1918;3660;4128
F8WDD7	F8WDD7;Q9H7Z5;H7C0A3;F8WCF6;A0A0A6YYG9;P59998	Actin-related protein 2/3 complex subunit 4	ARPC4;ARPC4-TTLL3	tr|F8WDD7|F8WDD7_HUMAN Actin-related protein 2/3 complex subunit 4 OS=Homo sapiens OX=9606 GN=ARPC4 PE=3 SV=1;tr|Q9H7Z5|Q9H7Z5_HUMAN cDNA FLJ14048 fis, clone HEMBA1006650, weakly similar to ARP2/3 COMPLEX 20 KD SUBUNIT OS=Homo sapiens OX=9606 PE=2 SV=1;tr|	7	3	3	3	2	3	2	3	2	3	27.4	27.4	27.4	13.057	113	0	12.177	17.7	27.4	6601300	32159000	1100200	5359900	0	26856000	3	3	6	250	689;1216;3007	True;True;True	692;1219;3013	944;945;1699;1700;1701;4250	980;981;982;1758;1759;1760;4443	982;1759;4443
A0A1X7SBZ2	A0A1X7SBZ2;A0A5H1ZRQ2;Q59F66;Q92841;B4DZQ7	Probable ATP-dependent RNA helicase DDX17	DDX17	tr|A0A1X7SBZ2|A0A1X7SBZ2_HUMAN RNA helicase OS=Homo sapiens OX=9606 GN=DDX17 PE=1 SV=1;tr|A0A5H1ZRQ2|A0A5H1ZRQ2_HUMAN RNA helicase OS=Homo sapiens OX=9606 GN=DDX17 PE=1 SV=1;tr|Q59F66|Q59F66_HUMAN RNA helicase (Fragment) OS=Homo sapiens OX=9606 PE=2 SV=1;s	8	6	5	2	5	4	4	4	2	1	9.9	8.4	3.6	80.253	729	0	12.171	8.5	6.7	0	0	0	0	0	0	4	5	9	357	243;933;1542;2034;2577;2995	True;True;True;False;True;True	245;936;1546;2038;2581;3001	328;329;1291;1292;2145;2146;2834;3608;3609;4235	341;342;1342;1343;2219;2220;2931;3750;3751;4428	342;1343;2220;2931;3751;4428	91;92	330;333
H6VRG2	H6VRG2		KRT1	tr|H6VRG2|H6VRG2_HUMAN Cytokeratin-1 OS=Homo sapiens OX=9606 GN=KRT1 PE=3 SV=1	1	39	1	0	30	28	1	1	0	0	46	1.9	0	66.065	644	0	12.169	41	33.4	1950600000	735230000	62921000	23717000	0	613980000	5	4	9	809	67;271;523;524;848;880;955;990;1111;1286;1287;1590;1662;1858;1859;1911;1912;2045;2104;2105;2110;2115;2161;2238;2239;2344;2345;2346;2386;2477;2523;2559;2751;2765;2766;2814;2894;2895;3149	False;False;False;False;False;False;False;False;False;False;False;False;False;False;False;False;False;False;False;False;False;True;False;False;False;False;False;False;False;False;False;False;False;False;False;False;False;False;False	68;273;525;526;851;883;958;993;1114;1289;1290;1594;1666;1862;1863;1915;1916;2049;2108;2109;2114;2119;2165;2242;2243;2348;2349;2350;2390;2481;2527;2563;2756;2771;2772;2820;2900;2901;3156	87;369;713;714;1160;1201;1202;1203;1204;1205;1206;1207;1208;1317;1359;1518;1519;1520;1521;1522;1523;1524;1525;1526;1527;1528;1529;1530;1531;1532;1533;1798;1799;1800;1801;2207;2208;2312;2588;2589;2663;2664;2665;2848;2849;2850;2934;2935;2936;2937;2943;2944;2949;2950;2951;2952;2953;2954;3023;3024;3025;3026;3145;3146;3147;3148;3296;3297;3298;3299;3300;3349;3350;3468;3533;3534;3582;3583;3904;3925;3926…	92;382;741;742;1205;1249;1250;1251;1252;1253;1254;1255;1256;1368;1411;1572;1573;1574;1575;1576;1577;1578;1579;1580;1581;1582;1583;1584;1585;1586;1587;1858;1859;1860;1861;2284;2285;2395;2681;2682;2758;2759;2760;2945;2946;2947;3031;3032;3033;3034;3035;3036;3042;3043;3048;3049;3050;3051;3052;3053;3054;3055;3056;3128;3129;3130;3131;3253;3254;3255;3256;3410;3411;3412;3413;3414;3475;3476;3598;3670;3671…	92;382;741;742;1205;1249;1368;1411;1583;1859;1860;2284;2395;2681;2682;2758;2760;2946;3032;3034;3042;3049;3128;3253;3256;3410;3412;3414;3476;3598;3671;3721;4062;4087;4090;4160;4278;4279;4659	249;250	296;493
H0YC04	H0YC04;Q59HF3;A0A140VK65;P21281	V-type proton ATPase subunit B, brain isoform	ATP6V1B2	tr|H0YC04|H0YC04_HUMAN V-type proton ATPase subunit B, brain isoform (Fragment) OS=Homo sapiens OX=9606 GN=ATP6V1B2 PE=1 SV=1;tr|Q59HF3|Q59HF3_HUMAN ATPase, H+ transporting, lysosomal 56/58kD, V1 subunit B, isoform 2 variant (Fragment) OS=Homo sapiens OX=9	4	1	1	1	0	1	0	1	0	1	7.5	7.5	7.5	21.003	199	0	12.069	0	7.5	0	0	0	0	0	0	0	1	1	330	374	TRUE	376	511	529	529
E9PJT1	E9PJT1;E9PK13;B5BU72;A0A024R5L7;A8K5U9;A0A024R5P1;Q13492	Phosphatidylinositol-binding clathrin assembly protein	PICALM	tr|E9PJT1|E9PJT1_HUMAN Phosphatidylinositol-binding clathrin assembly protein OS=Homo sapiens OX=9606 GN=PICALM PE=1 SV=1;tr|E9PK13|E9PK13_HUMAN Phosphatidylinositol-binding clathrin assembly protein OS=Homo sapiens OX=9606 GN=PICALM PE=1 SV=1;tr|B5BU72|B5	7	1	1	1	1	1	1	1	1	1	31.2	31.2	31.2	5.225	48	0	12.069	31.2	31.2	0	0	0	0	0	0	1	1	2	85	1428	TRUE	1432	1987;1988	2057;2058	2058
F5H282	F5H282;E7EQR6;P17987;F5GZ03;E7ERF2	T-complex protein 1 subunit alpha	TCP1	tr|F5H282|F5H282_HUMAN T-complex protein 1 subunit alpha OS=Homo sapiens OX=9606 GN=TCP1 PE=1 SV=1;tr|E7EQR6|E7EQR6_HUMAN T-complex protein 1 subunit alpha OS=Homo sapiens OX=9606 GN=TCP1 PE=1 SV=1;sp|P17987|TCPA_HUMAN T-complex protein 1 subunit alpha OS=	5	6	6	6	2	6	2	6	2	6	19	19	19	36.456	332	0	12.012	6	19	0	0	0	0	0	0	2	6	8	746	101;727;799;1245;1261;2504	True;True;True;True;True;True	102;730;802;1248;1264;2508	133;997;998;1097;1740;1763;1764;3506	141;1034;1035;1138;1799;1823;1824;3637	141;1034;1138;1799;1824;3637
P17301	P17301;E7EMF1;E7ESP4;E9PB77	Integrin alpha-2	ITGA2	sp|P17301|ITA2_HUMAN Integrin alpha-2 OS=Homo sapiens OX=9606 GN=ITGA2 PE=1 SV=1;tr|E7EMF1|E7EMF1_HUMAN Integrin alpha-2 OS=Homo sapiens OX=9606 GN=ITGA2 PE=1 SV=1;tr|E7ESP4|E7ESP4_HUMAN Integrin alpha-2 OS=Homo sapiens OX=9606 GN=ITGA2 PE=1 SV=1;tr|E9PB77	6	7	7	7	3	6	3	6	3	6	6.5	6.5	6.5	129.29	1181	0	11.971	2.8	5.4	0	8762100	0	194710	0	7317100	3	6	9	886	113;153;356;899;1318;1367;2800	True;True;True;True;True;True;True	114;155;358;902;1321;1371;2806	147;206;486;1238;1843;1844;1911;1912;3978	156;217;502;1286;1903;1904;1973;1974;4141	156;217;502;1286;1904;1973;4141
A0A087WYB4	A0A087WYB4;Q9UJZ1;F2Z2I8;Q6ZNW0	Stomatin-like protein 2, mitochondrial	STOML2	tr|A0A087WYB4|A0A087WYB4_HUMAN Stomatin-like protein 2, mitochondrial OS=Homo sapiens OX=9606 GN=STOML2 PE=1 SV=1;sp|Q9UJZ1|STML2_HUMAN Stomatin-like protein 2, mitochondrial OS=Homo sapiens OX=9606 GN=STOML2 PE=1 SV=1;tr|F2Z2I8|F2Z2I8_HUMAN Stomatin-like	4	3	3	3	2	2	2	2	2	2	11.9	11.9	11.9	33.409	310	0	11.965	8.4	8.7	0	0	0	0	0	0	2	2	4	215	246;330;739	True;True;True	248;332;742	333;334;452;1011	346;347;467;1050	347;467;1050
Q96HE7	Q96HE7	ERO1-like protein alpha	ERO1L	sp|Q96HE7|ERO1A_HUMAN ERO1-like protein alpha OS=Homo sapiens OX=9606 GN=ERO1A PE=1 SV=2	7	4	4	4	2	2	2	2	2	2	10.5	10.5	10.5	54.392	468	0	11.941	5.6	4.9	0	0	0	0	0	0	2	2	4	1016	813;1732;1900;2218	True;True;True;True	816;1736;1904;2222	1112;2410;2645;3102	1153;2498;2739;3208	1153;2498;2739;3208
C9J9K3	C9J9K3;A0A024R2L6;A0A0C4DG17;P08865;A0A024R7P5;Q96RS2;F8WD59	40S ribosomal protein SA	RPSA;LOC388524	tr|C9J9K3|C9J9K3_HUMAN 40S ribosomal protein SA (Fragment) OS=Homo sapiens OX=9606 GN=RPSA PE=1 SV=8;tr|A0A024R2L6|A0A024R2L6_HUMAN 40S ribosomal protein SA OS=Homo sapiens OX=9606 GN=RPSA PE=3 SV=1;tr|A0A0C4DG17|A0A0C4DG17_HUMAN 40S ribosomal protein SA O	7	4	4	4	3	3	3	3	3	3	21.3	21.3	21.3	29.404	263	0	11.902	18.3	14.4	20403000	59209000	1569500	4554600	0	49445000	4	4	8	53	168;787;885;1850	True;True;True;True	170;790;888;1854	224;225;226;1078;1079;1220;2578	235;236;237;1118;1119;1268;2670;2671	235;1118;1268;2670
Q13409	Q13409;A0A140VKE9;B4DPZ3;E7EQL5;E9PGG1;Q59GU5;E7EV09;E7EMU4;E7ESD3;Q53SA6;E7ETL8;E7ET01;E7ERH4;E7ERR6;E7EUM4;E7EU01;E7EQU2	Cytoplasmic dynein 1 intermediate chain 2	DYNC1I2;DNCI2	sp|Q13409|DC1I2_HUMAN Cytoplasmic dynein 1 intermediate chain 2 OS=Homo sapiens OX=9606 GN=DYNC1I2 PE=1 SV=3;tr|A0A140VKE9|A0A140VKE9_HUMAN Testis tissue sperm-binding protein Li 66n OS=Homo sapiens OX=9606 PE=2 SV=1;tr|B4DPZ3|B4DPZ3_HUMAN cDNA FLJ53290, h	17	2	2	2	1	2	1	2	1	2	4.4	4.4	4.4	71.456	638	0	11.902	2.2	4.4	0	0	0	0	0	0	1	2	3	337	465;566	True;True	467;568	629;630;774	656;657;804	657;804
Q5T7C4	Q5T7C4;B7Z965;Q59GW1;A0A024RDR0;P09429;Q9NYD7;B3KQ05;A0A286R9D9;Q75MM1;B2RPK0	High mobility group protein B1;Putative high mobility group protein B1-like 1	HMGB1;HMG1;WUGSC:H_NH0244E06.1;HMGB1P1	tr|Q5T7C4|Q5T7C4_HUMAN High mobility group protein B1 OS=Homo sapiens OX=9606 GN=HMGB1 PE=1 SV=1;tr|B7Z965|B7Z965_HUMAN cDNA FLJ56337, highly similar to High mobility group protein B1 OS=Homo sapiens OX=9606 PE=2 SV=1;tr|Q59GW1|Q59GW1_HUMAN High-mobility g	10	4	4	4	1	4	1	4	1	4	17.7	17.7	17.7	18.311	158	0	11.82	8.2	17.7	0	0	0	0	0	0	1	4	5	186	949;950;1219;1523	True;True;True;True	952;953;1222;1527	1310;1311;1704;1705;2123	1361;1362;1763;1764;2197	1361;1362;1764;2197
B4DLP4	B4DLP4;A0A024R2Q4;P61313;E7EX53;A0A2R8Y738;A0A2R8YEM3;E7EQV9	Ribosomal protein L15;60S ribosomal protein L15	RPL15	tr|B4DLP4|B4DLP4_HUMAN Ribosomal protein L15 OS=Homo sapiens OX=9606 PE=2 SV=1;tr|A0A024R2Q4|A0A024R2Q4_HUMAN Ribosomal protein L15 OS=Homo sapiens OX=9606 GN=RPL15 PE=3 SV=1;sp|P61313|RL15_HUMAN 60S ribosomal protein L15 OS=Homo sapiens OX=9606 GN=RPL15 P	11	5	5	5	4	3	4	3	4	3	22.6	22.6	22.6	19.338	164	0	11.701	18.3	15.2	45240000	52998000	5655000	6624800	44964000	44534000	6	4	10	54	244;837;1002;2254;2515	True;True;True;True;True	246;840;1005;2258;2519	330;331;1144;1376;3167;3521;3522	343;344;1189;1428;3277;3652;3653;3654;3655;3656;3657	343;1189;1428;3277;3654
B4DY09	B4DY09;Q53FG3;F4ZW62;Q12905;F4ZW63	Interleukin enhancer-binding factor 2	ILF2	tr|B4DY09|B4DY09_HUMAN Interleukin enhancer-binding factor 2 OS=Homo sapiens OX=9606 GN=ILF2 PE=1 SV=1;tr|Q53FG3|Q53FG3_HUMAN Interleukin enhancer binding factor 2 variant (Fragment) OS=Homo sapiens OX=9606 PE=2 SV=1;tr|F4ZW62|F4ZW62_HUMAN NF45 OS=Homo sap	7	5	5	5	1	5	1	5	1	5	16.2	16.2	16.2	38.91	352	0	11.698	2.8	16.2	7672100	16161000	451300	950620	0	13495000	2	6	8	648	1370;1379;1549;2977;3021	True;True;True;True;True	1374;1383;1553;2983;3027	1915;1926;2156;4206;4268;4269	1977;1989;2231;4398;4464;4465;4466;4467	1977;1989;2231;4398;4466
Q12792	Q12792;F8VS81	Twinfilin-1	TWF1	sp|Q12792|TWF1_HUMAN Twinfilin-1 OS=Homo sapiens OX=9606 GN=TWF1 PE=1 SV=3;tr|F8VS81|F8VS81_HUMAN Twinfilin-1 (Fragment) OS=Homo sapiens OX=9606 GN=TWF1 PE=1 SV=1	3	3	3	3	2	2	2	2	2	2	11.1	11.1	11.1	40.282	350	0	11.431	7.4	7.4	0	0	0	0	0	0	2	2	4	971	1225;1386;2455	True;True;True	1228;1390;2459	1713;1933;1934;3441	1772;1996;1997;3571	1772;1997;3571
B4DUQ1	B4DUQ1;B4DFF1;A0A024R228;Q5EC54;P61978;Q5T6W2	Heterogeneous nuclear ribonucleoprotein K	HNRPK;HNRNPK	tr|B4DUQ1|B4DUQ1_HUMAN Heterogeneous nuclear ribonucleoprotein K OS=Homo sapiens OX=9606 PE=2 SV=1;tr|B4DFF1|B4DFF1_HUMAN Heterogeneous nuclear ribonucleoprotein K OS=Homo sapiens OX=9606 PE=2 SV=1;tr|A0A024R228|A0A024R228_HUMAN Heterogeneous nuclear ribon	8	6	6	6	4	5	4	5	4	5	14.8	14.8	14.8	48.51	439	0	11.351	9.8	12.8	0	0	0	0	0	0	4	5	9	48	1107;1266;1339;1725;2127;3137	True;True;True;True;True;True	1110;1269;1342;1729;2131;3144	1513;1771;1868;1869;2402;2403;2973;4435;4436	1567;1831;1928;1929;2490;2491;3075;4642;4643	1567;1831;1928;2491;3075;4642
B4DRD7	B4DRD7;H3BRU6;F8VZX2;A0A384N6B9;Q15366;F8W0G4;F8VXH9;B4DLC0;F8W1G6;J3QT27;Q5MJP6;E9PFP8;P57721	Poly(rC)-binding protein 2;Poly(rC)-binding protein 3	PCBP2;PCBP3	tr|B4DRD7|B4DRD7_HUMAN cDNA FLJ54752, highly similar to Poly(rC)-binding protein 2 OS=Homo sapiens OX=9606 PE=2 SV=1;tr|H3BRU6|H3BRU6_HUMAN Poly(rC)-binding protein 2 (Fragment) OS=Homo sapiens OX=9606 GN=PCBP2 PE=1 SV=1;tr|F8VZX2|F8VZX2_HUMAN Poly(rC)-bin	16	5	3	3	3	4	2	3	2	3	24.5	13.5	13.5	29.737	282	0	11.342	16.7	17.4	0	0	0	0	0	0	2	3	5	409	750;1255;1349;1388;2004	False;True;True;False;True	753;1258;1352;1392;2008	1028;1756;1883;1884;1936;2792;2793	1067;1816;1943;1944;1999;2889;2890	1067;1816;1944;1999;2890	139	99
C9JC03	C9JC03;B4DZH9;B4DMV9;B4DR44;B4DTR4;B2R5U3;A0A024R571;Q9H4M9;C9J2Z4;C9JDQ8	EH domain-containing protein 1	EHD1	tr|C9JC03|C9JC03_HUMAN EH domain-containing protein 1 (Fragment) OS=Homo sapiens OX=9606 GN=EHD1 PE=1 SV=1;tr|B4DZH9|B4DZH9_HUMAN cDNA FLJ55166, highly similar to EH-domain-containing protein 1 OS=Homo sapiens OX=9606 PE=2 SV=1;tr|B4DMV9|B4DMV9_HUMAN cDNA	13	4	4	4	0	4	0	4	0	4	14.2	14.2	14.2	42.737	374	0	11.338	0	14.2	0	0	0	0	0	0	0	4	4	80	636;1341;1555;1563	True;True;True;True	638;1344;1559;1567	870;1871;2163;2173	904;1931;2238;2248	904;1931;2238;2248
C9JXC1	C9JXC1;B3KS26;A0A286YFD6;D6W4Z6;P31350;Q8N6S3	Ribonucleoside-diphosphate reductase subunit M2	RRM2;hCG_23833	tr|C9JXC1|C9JXC1_HUMAN Ribonucleoside-diphosphate reductase subunit M2 (Fragment) OS=Homo sapiens OX=9606 GN=RRM2 PE=1 SV=1;tr|B3KS26|B3KS26_HUMAN cDNA FLJ16813 fis, clone THYMU3030231, highly similar to Ribonucleoside-diphosphate reductase M2 subunit OS=H	6	2	2	2	0	2	0	2	0	2	8.3	8.3	8.3	33.789	289	0	11.294	0	8.3	0	0	0	0	0	0	0	2	2	365	879;1290	True;True	882;1293	1200;1804	1248;1864	1248;1864
A0A024QYX0	A0A024QYX0;Q15125	3-beta-hydroxysteroid-Delta(8),Delta(7)-isomerase	EBP	tr|A0A024QYX0|A0A024QYX0_HUMAN Emopamil binding protein OS=Homo sapiens OX=9606 GN=EBP PE=2 SV=1;sp|Q15125|EBP_HUMAN 3-beta-hydroxysteroid-Delta(8),Delta(7)-isomerase OS=Homo sapiens OX=9606 GN=EBP PE=1 SV=3	2	1	1	1	1	1	1	1	1	1	5.2	5.2	5.2	26.352	230	0	11.264	5.2	5.2	15564000	26643000	2594000	4440500	0	22249000	1	1	2	6	1212	TRUE	1215	1692;1693	1751;1752	1751
Q02790	Q02790;B2R9U2	Peptidyl-prolyl cis-trans isomerase FKBP4;Peptidyl-prolyl cis-trans isomerase FKBP4, N-terminally processed	FKBP4	sp|Q02790|FKBP4_HUMAN Peptidyl-prolyl cis-trans isomerase FKBP4 OS=Homo sapiens OX=9606 GN=FKBP4 PE=1 SV=3;tr|B2R9U2|B2R9U2_HUMAN Peptidylprolyl isomerase OS=Homo sapiens OX=9606 PE=2 SV=1	4	4	4	4	2	3	2	3	2	3	10.5	10.5	10.5	51.804	459	0	11.258	5.2	8.5	0	0	0	0	0	0	2	3	5	962	192;454;2310;2791	True;True;True;True	194;456;2314;2797	266;617;3247;3248;3968	277;644;3359;3360;4131	277;644;3359;4131
K7EL96	K7EL96;K7ERZ3;A0A140VJN8;O60664	Perilipin-3	PLIN3	tr|K7EL96|K7EL96_HUMAN Perilipin-3 (Fragment) OS=Homo sapiens OX=9606 GN=PLIN3 PE=1 SV=8;tr|K7ERZ3|K7ERZ3_HUMAN Perilipin-3 (Fragment) OS=Homo sapiens OX=9606 GN=PLIN3 PE=1 SV=1;tr|A0A140VJN8|A0A140VJN8_HUMAN Perilipin OS=Homo sapiens OX=9606 PE=2 SV=1;sp|	4	2	2	2	0	2	0	2	0	2	16.9	16.9	16.9	17.962	172	0	11.185	0	16.9	0	0	0	0	0	0	0	2	2	310	521;2617	True;True	523;2622	710;3707	738;3852	738;3852	103	146
A0A1B0GV93	A0A1B0GV93;B4DWS6;B3KQJ0;D3DR22;Q53GQ0	Very-long-chain 3-oxoacyl-CoA reductase	HSD17B12	tr|A0A1B0GV93|A0A1B0GV93_HUMAN Very-long-chain 3-oxoacyl-CoA reductase OS=Homo sapiens OX=9606 GN=HSD17B12 PE=1 SV=1;tr|B4DWS6|B4DWS6_HUMAN cDNA FLJ61181, highly similar to Homo sapiens hydroxysteroid (17-beta) dehydrogenase 12 (HSD17B12), mRNA OS=Homo sap	5	1	1	1	1	1	1	1	1	1	5.1	5.1	5.1	30.361	276	0	10.985	5.1	5.1	0	0	0	0	0	0	2	1	3	345	1583	TRUE	1587	2196;2197;2198	2273;2274;2275	2274
A0A024R231	A0A024R231;Q9Y2T3;B3KUM3;Q5SZC6	Guanine deaminase	GDA	tr|A0A024R231|A0A024R231_HUMAN Guanine deaminase OS=Homo sapiens OX=9606 GN=GDA PE=3 SV=1;sp|Q9Y2T3|GUAD_HUMAN Guanine deaminase OS=Homo sapiens OX=9606 GN=GDA PE=1 SV=1;tr|B3KUM3|B3KUM3_HUMAN Guanine deaminase OS=Homo sapiens OX=9606 PE=2 SV=1;tr|Q5SZC6|Q	4	2	2	2	0	2	0	2	0	2	5.1	5.1	5.1	51.002	454	0	10.939	0	5.1	0	0	0	0	0	0	0	3	3	49	433;764	True;True	435;767	587;588;1047	610;611;1086	611;1086
A0A590UJL8	A0A590UJL8;Q5TEC6	Histone H3	HIST2H3PS2	tr|A0A590UJL8|A0A590UJL8_HUMAN H3.2 histone (putative) (Fragment) OS=Homo sapiens OX=9606 GN=H3-2 PE=1 SV=1;tr|Q5TEC6|Q5TEC6_HUMAN Histone H3 OS=Homo sapiens OX=9606 GN=H3-2 PE=1 SV=1	2	2	1	1	2	1	1	1	1	1	22.8	13.9	13.9	9.0435	79	0	10.934	22.8	13.9	0	304490000	0	76123000	0	254280000	1	2	3	451	643;2356	True;False	645;2360	881;882;883;3314;3315;3316	915;916;917;3429;3430;3431	916;3429	117	64
M0QZC5	M0QZC5;P62280;M0R1H6	40S ribosomal protein S11	RPS11	tr|M0QZC5|M0QZC5_HUMAN 40S ribosomal protein S11 OS=Homo sapiens OX=9606 GN=RPS11 PE=1 SV=1;sp|P62280|RS11_HUMAN 40S ribosomal protein S11 OS=Homo sapiens OX=9606 GN=RPS11 PE=1 SV=3;tr|M0R1H6|M0R1H6_HUMAN 40S ribosomal protein S11 OS=Homo sapiens OX=9606 G	4	5	5	5	3	3	3	3	3	3	34.7	34.7	34.7	13.997	118	0	10.757	28.8	23.7	0	2144400	0	238270	0	1790800	3	2	5	834	56;384;2140;3010;3011	True;True;True;True;True	57;386;2144;3016;3017	73;523;2988;2989;4255;4256	78;543;3092;3093;4451;4452	78;543;3092;4451;4452	297	109
B4DL14	B4DL14;Q8TAS0;P36542;B4DFE6	ATP synthase subunit gamma;ATP synthase subunit gamma, mitochondrial	ATP5C1	tr|B4DL14|B4DL14_HUMAN ATP synthase subunit gamma OS=Homo sapiens OX=9606 PE=2 SV=1;tr|Q8TAS0|Q8TAS0_HUMAN ATP synthase subunit gamma (Fragment) OS=Homo sapiens OX=9606 PE=2 SV=1;sp|P36542|ATPG_HUMAN ATP synthase subunit gamma, mitochondrial OS=Homo sapien	4	2	2	2	1	2	1	2	1	2	8.8	8.8	8.8	27.512	250	0	10.46	4.4	8.8	0	0	0	0	0	0	1	2	3	619	2416;2704	True;True	2420;2709	3387;3840;3841	3513;3992;3993	3513;3993
B4DM22	B4DM22;Q59EG8;Q13200;Q13041;Q9NSM5	26S proteasome non-ATPase regulatory subunit 2	PSMD2;DKFZp564A2282	tr|B4DM22|B4DM22_HUMAN 26S proteasome non-ATPase regulatory subunit 2 OS=Homo sapiens OX=9606 PE=2 SV=1;tr|Q59EG8|Q59EG8_HUMAN 26S proteasome non-ATPase regulatory subunit 2 (Fragment) OS=Homo sapiens OX=9606 PE=2 SV=1;sp|Q13200|PSMD2_HUMAN 26S proteasome	6	4	4	4	3	4	3	4	3	4	5.7	5.7	5.7	99.313	900	0	10.404	4	5.7	0	11675000	0	243220	0	9749200	3	4	7	623	830;1864;2427;2941	True;True;True;True	833;1868;2431;2947	1135;1136;2596;2597;3399;4156;4157	1179;1180;2689;2690;3525;4343;4344	1180;2690;3525;4344
E5RK69	E5RK69;A0A0S2Z377;A8K3Q7;A0A0S2Z2Z6;P08133;B7Z582;Q6ZP35;E7EMC6	Annexin;Annexin A6	ANXA6	tr|E5RK69|E5RK69_HUMAN Annexin OS=Homo sapiens OX=9606 GN=ANXA6 PE=1 SV=1;tr|A0A0S2Z377|A0A0S2Z377_HUMAN Annexin (Fragment) OS=Homo sapiens OX=9606 GN=ANXA6 PE=2 SV=1;tr|A8K3Q7|A8K3Q7_HUMAN Annexin OS=Homo sapiens OX=9606 PE=2 SV=1;tr|A0A0S2Z2Z6|A0A0S2Z2Z6	16	5	5	5	2	5	2	5	2	5	14.6	14.6	14.6	51.776	460	0	10.307	7	14.6	0	0	0	0	0	0	2	5	7	279	203;965;1050;1133;2398	True;True;True;True;True	205;968;1053;1136;2402	281;1329;1439;1440;1567;1568;3364	292;1380;1493;1494;1622;1623;3490	292;1380;1494;1623;3490
O75390	O75390;A0A024RB75;B4DJV2;B3KTN4;A0A0C4DGI3;Q0QEL2	Citrate synthase, mitochondrial;Citrate synthase	CS	sp|O75390|CISY_HUMAN Citrate synthase, mitochondrial OS=Homo sapiens OX=9606 GN=CS PE=1 SV=2;tr|A0A024RB75|A0A024RB75_HUMAN Citrate synthase OS=Homo sapiens OX=9606 GN=CS PE=3 SV=1;tr|B4DJV2|B4DJV2_HUMAN Citrate synthase OS=Homo sapiens OX=9606 GN=CS PE=1	21	4	4	4	1	4	1	4	1	4	9	9	9	51.712	466	0	10.274	2.4	9	0	0	0	0	0	0	1	4	5	156	199;777;967;1450	True;True;True;True	201;780;970;1454	275;1066;1331;2019;2020	286;1106;1382;2089;2090	286;1106;1382;2090
M0R0F0	M0R0F0;Q53G25;A0A024R4Q8;M0R0R2;P46782;M0QZN2	40S ribosomal protein S5;40S ribosomal protein S5, N-terminally processed	RPS5	tr|M0R0F0|M0R0F0_HUMAN 40S ribosomal protein S5 (Fragment) OS=Homo sapiens OX=9606 GN=RPS5 PE=1 SV=1;tr|Q53G25|Q53G25_HUMAN Ribosomal protein S5 variant (Fragment) OS=Homo sapiens OX=9606 PE=2 SV=1;tr|A0A024R4Q8|A0A024R4Q8_HUMAN Ribosomal protein S5, isofo	6	4	4	4	2	4	2	4	2	4	17.5	17.5	17.5	22.391	200	0	10.221	9.5	17.5	0	0	0	0	0	0	2	4	6	72	1466;2211;2340;2706	True;True;True;True	1470;2215;2344;2711	2041;2042;3092;3093;3288;3843	2114;2115;3198;3199;3401;3995	2114;3198;3401;3995
B7Z1V9	B7Z1V9;B7Z1H4;B7Z4B2;E9PLK3;B7Z899;P55786;H0YDG0	Puromycin-sensitive aminopeptidase	NPEPPS	tr|B7Z1V9|B7Z1V9_HUMAN cDNA FLJ53310, highly similar to Puromycin-sensitive aminopeptidase OS=Homo sapiens OX=9606 PE=2 SV=1;tr|B7Z1H4|B7Z1H4_HUMAN cDNA FLJ56052, highly similar to Puromycin-sensitive aminopeptidase OS=Homo sapiens OX=9606 PE=2 SV=1;tr|B7Z	8	3	3	3	2	2	2	2	2	2	8	8	8	53.152	473	0	10.185	5.5	5.3	0	0	0	0	0	0	2	2	4	669	98;1752;3004	True;True;True	99;1756;3010	127;128;2436;4246	135;136;2526;4439	136;2526;4439
A0A384P5S9	A0A384P5S9;A0A024R889;A0A0D9SF54;A0A0D9SGF6;Q13813;B4DGT1	Spectrin alpha chain, non-erythrocytic 1	SPTAN1	tr|A0A384P5S9|A0A384P5S9_HUMAN Epididymis secretory sperm binding protein OS=Homo sapiens OX=9606 PE=2 SV=1;tr|A0A024R889|A0A024R889_HUMAN Spectrin, alpha, non-erythrocytic 1 (Alpha-fodrin), isoform CRA_g OS=Homo sapiens OX=9606 GN=SPTAN1 PE=3 SV=1;tr|A0A0	11	5	5	5	0	5	0	5	0	5	2.1	2.1	2.1	282.28	2452	0	10.03	0	2.1	0	0	0	0	0	0	0	5	5	124	1719;1734;2514;2565;3001	True;True;True;True;True	1723;1738;2518;2569;3007	2393;2412;3520;3591;4242	2481;2500;3651;3731;4435	2481;2500;3651;3731;4435
V9HW89	V9HW89;Q00796;A0A6I8PRA7;H0YKB3;A0A6I8PIS1;B4DKI2	Sorbitol dehydrogenase	HEL-S-95n;SORD	tr|V9HW89|V9HW89_HUMAN Epididymis secretory sperm binding protein Li 95n OS=Homo sapiens OX=9606 GN=HEL-S-95n PE=2 SV=1;sp|Q00796|DHSO_HUMAN Sorbitol dehydrogenase OS=Homo sapiens OX=9606 GN=SORD PE=1 SV=4;tr|A0A6I8PRA7|A0A6I8PRA7_HUMAN Sorbitol dehydrogen	6	2	2	2	1	1	1	1	1	1	8.4	8.4	8.4	38.311	357	0	9.9954	5.6	2.8	0	0	0	0	0	0	1	1	2	959	2;188	True;True	2;190	4;259	4;270	4;270
O95831	O95831;A0A140VK04;E9PMA0	Apoptosis-inducing factor 1, mitochondrial	AIFM1	sp|O95831|AIFM1_HUMAN Apoptosis-inducing factor 1, mitochondrial OS=Homo sapiens OX=9606 GN=AIFM1 PE=1 SV=1;tr|A0A140VK04|A0A140VK04_HUMAN Testicular secretory protein Li 4 OS=Homo sapiens OX=9606 PE=2 SV=1;tr|E9PMA0|E9PMA0_HUMAN Apoptosis-inducing factor	3	4	4	4	1	3	1	3	1	3	7.8	7.8	7.8	66.9	613	0	9.9808	1.8	6	0	0	0	0	0	0	1	3	4	854	201;1416;2348;2369	True;True;True;True	203;1420;2352;2373	278;1973;3302;3331	289;2038;3416;3446	289;2038;3416;3446
Q09028	Q09028;E9PNS2;E9PIC4;E9PNS6;Q5JP01;E9PC52;Q6FHQ0;A8K6A2;Q16576	Histone-binding protein RBBP4;Histone-binding protein RBBP7	RBBP4;RBBP7	sp|Q09028|RBBP4_HUMAN Histone-binding protein RBBP4 OS=Homo sapiens OX=9606 GN=RBBP4 PE=1 SV=3;tr|E9PNS2|E9PNS2_HUMAN Histone-binding protein RBBP4 OS=Homo sapiens OX=9606 GN=RBBP4 PE=1 SV=1;tr|E9PIC4|E9PIC4_HUMAN Histone-binding protein RBBP4 OS=Homo sapi	9	2	2	2	1	2	1	2	1	2	5.4	5.4	5.4	47.655	425	0	9.9224	3.3	5.4	0	13094000	0	935320	0	10935000	1	2	3	969	57;1387	True;True	58;1391	74;75;1935	79;80;1998	80;1998
Q0QF37	Q0QF37;Q75MT9;Q6FHZ0;A0A024R4K3;P40926;G3XAL0;B3KTM1	Malate dehydrogenase;Malate dehydrogenase, mitochondrial	MDH2	tr|Q0QF37|Q0QF37_HUMAN Malate dehydrogenase (Fragment) OS=Homo sapiens OX=9606 GN=MDH2 PE=2 SV=1;tr|Q75MT9|Q75MT9_HUMAN Malate dehydrogenase (Fragment) OS=Homo sapiens OX=9606 GN=MDH2 PE=3 SV=1;tr|Q6FHZ0|Q6FHZ0_HUMAN Malate dehydrogenase OS=Homo sapiens OX	7	7	7	7	6	6	6	6	6	6	25.9	25.9	25.9	31.969	305	0	9.911	21.3	21.6	33703000	32649000	1872400	1813800	33703000	0	6	6	12	70	239;625;925;1298;1396;2716;2884	True;True;True;True;True;True;True	241;627;928;1301;1400;2721;2890	322;323;853;854;1280;1815;1816;1949;1950;3857;3858;4084	335;336;887;888;1331;1875;1876;2012;2013;4013;4014;4260	336;887;1331;1875;2012;4014;4260
A0A1L1UHR1	A0A1L1UHR1;P21796;C9JI87	Voltage-dependent anion-selective channel protein 1	VDAC1	tr|A0A1L1UHR1|A0A1L1UHR1_HUMAN Voltage-dependent anion-selective channel protein 1 OS=Homo sapiens OX=9606 PE=2 SV=1;sp|P21796|VDAC1_HUMAN Voltage-dependent anion-selective channel protein 1 OS=Homo sapiens OX=9606 GN=VDAC1 PE=1 SV=2;tr|C9JI87|C9JI87_HUMAN	5	3	3	3	1	3	1	3	1	3	8.5	8.5	8.5	30.772	283	0	9.9016	4.6	8.5	0	0	0	0	0	0	1	4	5	348	1951;1952;1959	True;True;True	1955;1956;1963	2720;2721;2722;2731;2732	2816;2817;2818;2827;2828	2817;2818;2828
A0A499FI48	A0A499FI48;A0A090N8Y2;P13667	Protein disulfide-isomerase A4	ERP70;PDIA4	tr|A0A499FI48|A0A499FI48_HUMAN Protein disulfide-isomerase OS=Homo sapiens OX=9606 GN=PDIA4 PE=1 SV=1;tr|A0A090N8Y2|A0A090N8Y2_HUMAN Protein disulfide-isomerase A4 OS=Homo sapiens OX=9606 GN=ERP70 PE=2 SV=1;sp|P13667|PDIA4_HUMAN Protein disulfide-isomerase	3	6	6	6	2	5	2	5	2	5	11.3	11.3	11.3	73.06	646	0	9.9003	4	9.1	0	0	0	0	0	0	2	5	7	233	794;836;1263;2010;2881;3094	True;True;True;True;True;True	797;839;1266;2014;2887;3100	1088;1143;1766;1767;2799;4081;4374	1129;1188;1826;1827;2896;4257;4579	1129;1188;1827;2896;4257;4579	84;85;86	358;489;584
A0A140VK69	A0A140VK69;P17174;B7Z1I2;Q2TU84	Aspartate aminotransferase, cytoplasmic;Aspartate aminotransferase	GOT1;GIG18	tr|A0A140VK69|A0A140VK69_HUMAN Aspartate aminotransferase OS=Homo sapiens OX=9606 PE=2 SV=1;sp|P17174|AATC_HUMAN Aspartate aminotransferase, cytoplasmic OS=Homo sapiens OX=9606 GN=GOT1 PE=1 SV=3;tr|B7Z1I2|B7Z1I2_HUMAN Aspartate aminotransferase OS=Homo sap	4	2	2	2	0	2	0	2	0	2	6.1	6.1	6.1	46.247	413	0	9.8135	0	6.1	0	0	0	0	0	0	0	2	2	331	1663;2937	True;True	1667;2943	2313;4151	2396;4338	2396;4338
V9GYR2	V9GYR2;B7Z9S8;A6NGH2;Q6LEU2;A3KLL5;P05026	Sodium/potassium-transporting ATPase subunit beta-1	ATP1B1	tr|V9GYR2|V9GYR2_HUMAN Sodium/potassium-transporting ATPase subunit beta (Fragment) OS=Homo sapiens OX=9606 GN=ATP1B1 PE=1 SV=1;tr|B7Z9S8|B7Z9S8_HUMAN Sodium/potassium-transporting ATPase subunit beta OS=Homo sapiens OX=9606 PE=2 SV=1;tr|A6NGH2|A6NGH2_HUMA	6	2	2	2	0	2	0	2	0	2	19.2	19.2	19.2	15.125	130	0	9.7228	0	19.2	0	0	0	0	0	0	0	2	2	466	2664;2862	True;True	2669;2868	3783;4057	3932;4231	3932;4231
Q53R19	Q53R19;O15144;Q9BXV5;A0A024R408	Actin-related protein 2/3 complex subunit 2	ARPC2	tr|Q53R19|Q53R19_HUMAN Arp2/3 complex 34 kDa subunit OS=Homo sapiens OX=9606 GN=ARPC2 PE=2 SV=1;sp|O15144|ARPC2_HUMAN Actin-related protein 2/3 complex subunit 2 OS=Homo sapiens OX=9606 GN=ARPC2 PE=1 SV=1;tr|Q9BXV5|Q9BXV5_HUMAN Arp2/3 complex 34 kDa subuni	7	4	4	4	2	4	2	4	2	4	14.7	14.7	14.7	34.333	300	0	9.706	8	14.7	0	0	0	0	0	0	2	5	7	841	492;508;693;2064	True;True;True;True	494;510;696;2068	666;687;688;689;950;951;2878	694;715;716;717;987;988;2975	694;717;988;2975	299	115
K7EMD0	K7EMD0;K7EPX6;K7EKR3;K7ENH2;B3KQ25;K7ESG5;K9J957;V9HWJ8;Q6FHK7;A0A024R203;P61289	Proteasome activator complex subunit 3	PSME3;HEL-S-283	tr|K7EMD0|K7EMD0_HUMAN Proteasome activator complex subunit 3 (Fragment) OS=Homo sapiens OX=9606 GN=PSME3 PE=1 SV=1;tr|K7EPX6|K7EPX6_HUMAN Proteasome activator complex subunit 3 (Fragment) OS=Homo sapiens OX=9606 GN=PSME3 PE=1 SV=8;tr|K7EKR3|K7EKR3_HUMAN P	11	2	2	2	1	2	1	2	1	2	25	25	25	10.935	96	0	9.69	13.5	25	0	0	0	0	0	0	1	2	3	47	2320;2531	True;True	2324;2535	3260;3261;3544	3372;3373;3682	3373;3682
P56537	P56537;B7ZBH1;A0A0U1RQV5	Eukaryotic translation initiation factor 6	EIF6	sp|P56537|IF6_HUMAN Eukaryotic translation initiation factor 6 OS=Homo sapiens OX=9606 GN=EIF6 PE=1 SV=1;tr|B7ZBH1|B7ZBH1_HUMAN Eukaryotic translation initiation factor 6 (Fragment) OS=Homo sapiens OX=9606 GN=EIF6 PE=1 SV=1;tr|A0A0U1RQV5|A0A0U1RQV5_HUMAN U	3	2	2	2	2	2	2	2	2	2	9.8	9.8	9.8	26.599	245	0	9.664	9.8	9.8	0	0	0	0	0	0	2	2	4	931	1861;2163	True;True	1865;2167	2591;2592;3029;3030	2684;2685;3134;3135	2685;3134	354	236
P16403	P16403;Q4VB24;B2R984;A3R0T8;P10412;P16402;A3R0T7	Histone H1.2;Histone H1.4;Histone H1.3	HIST1H1C;HIST1H1E;HIST1H1D	sp|P16403|H12_HUMAN Histone H1.2 OS=Homo sapiens OX=9606 GN=H1-2 PE=1 SV=2;tr|Q4VB24|Q4VB24_HUMAN Histone cluster 1, H1e OS=Homo sapiens OX=9606 GN=HIST1H1E PE=2 SV=1;tr|B2R984|B2R984_HUMAN cDNA, FLJ94268, highly similar to Homo sapiens histone 1, H1e (HIS	7	6	6	5	2	6	2	6	2	5	21.6	21.6	18.3	21.364	213	0	9.5858	10.8	21.6	0	13556000	0	1506300	0	11321000	2	5	7	885	281;1128;1470;2411;2451;2452	True;True;True;True;True;True	283;1131;1474;2415;2455;2456	384;1560;2047;2048;3382;3436;3437;3438	399;1615;2121;2122;3508;3566;3567;3568	399;1615;2121;3508;3566;3568
B4DIC4	B4DIC4;B4DJI4;A0A024R1S8;Q14847;C9J9W2;A8K1D2;F6S2S5	LIM and SH3 domain protein 1	LASP1	tr|B4DIC4|B4DIC4_HUMAN cDNA FLJ52195, highly similar to LIM and SH3 domain protein 1 OS=Homo sapiens OX=9606 PE=2 SV=1;tr|B4DJI4|B4DJI4_HUMAN cDNA FLJ58065, highly similar to LIM and SH3 domain protein 1 OS=Homo sapiens OX=9606 PE=2 SV=1;tr|A0A024R1S8|A0A0	8	4	4	4	3	4	3	4	3	4	38.4	38.4	38.4	14.598	125	0	9.3494	31.2	38.4	0	0	0	0	0	0	3	4	7	38	47;971;1801;2267	True;True;True;True	48;974;1805;2271	63;1336;1337;2505;2506;3182;3183	68;1387;1388;2595;2596;3292;3293	68;1387;2595;3293	19	64
B5BUB1	B5BUB1;A0A384MTR5;Q9Y265;E7ETR0;B3KRS7	RuvB-like 1	RUVBL1	tr|B5BUB1|B5BUB1_HUMAN RuvB-like helicase (Fragment) OS=Homo sapiens OX=9606 GN=RUVBL1 PE=2 SV=1;tr|A0A384MTR5|A0A384MTR5_HUMAN RuvB-like helicase OS=Homo sapiens OX=9606 PE=2 SV=1;sp|Q9Y265|RUVB1_HUMAN RuvB-like 1 OS=Homo sapiens OX=9606 GN=RUVBL1 PE=1 SV	5	6	6	6	2	5	2	5	2	5	14.9	14.9	14.9	50.215	456	0	9.2985	4.6	12.7	0	4557300	0	207150	0	3805700	2	5	7	402	362;543;1047;1694;2204;2723	True;True;True;True;True;True	364;545;1050;1698;2208;2728	493;738;1434;2360;2361;3084;3865	509;767;1488;2448;2449;3190;4021	509;767;1488;2449;3190;4021
Q6PIX2	Q6PIX2;Q9BSV4;Q86VG2;A0A384N5Z8;P23246	Splicing factor, proline- and glutamine-rich	SFPQ	tr|Q6PIX2|Q6PIX2_HUMAN SFPQ protein (Fragment) OS=Homo sapiens OX=9606 GN=SFPQ PE=2 SV=1;tr|Q9BSV4|Q9BSV4_HUMAN SFPQ protein (Fragment) OS=Homo sapiens OX=9606 GN=SFPQ PE=2 SV=2;tr|Q86VG2|Q86VG2_HUMAN Splicing factor proline/glutamine-rich (Polypyrimidine	5	3	3	3	1	3	1	3	1	3	7.6	7.6	7.6	55.469	525	0	9.2366	2.3	7.6	0	0	0	0	0	0	1	3	4	405	800;1027;1727	True;True;True	803;1030;1731	1098;1409;1410;2405	1139;1463;1464;2493	1139;1463;2493
A0A024R9N6	A0A024R9N6;A8K9B9;Q9H223	EH domain-containing protein 4	EHD4	tr|A0A024R9N6|A0A024R9N6_HUMAN EH-domain containing 4, isoform CRA_a OS=Homo sapiens OX=9606 GN=EHD4 PE=4 SV=1;tr|A8K9B9|A8K9B9_HUMAN cDNA FLJ77391, highly similar to Homo sapiens EH-domain containing 4 (EHD4), mRNA OS=Homo sapiens OX=9606 PE=2 SV=1;sp|Q9H	3	4	4	4	0	4	0	4	0	4	9.2	9.2	9.2	61.174	541	0	9.2063	0	9.2	0	0	0	0	0	0	0	4	4	141	120;1716;2475;2968	True;True;True;True	122;1720;2479;2974	159;2389;3466;4194	168;2477;3596;4385	168;2477;3596;4385
A0A0J9YWF7	A0A0J9YWF7;A0A1B0GUY0;A0A1B0GV49;A0A1B0GTY9;A0A1B0GTJ4;A0A384MDZ8;A0A1B0GUA1;A0A1B0GTG2;A0A1B0GW82;A0A1B0GW77;P49419;A0A1B0GVU0;H0YHM6	Alpha-aminoadipic semialdehyde dehydrogenase	ALDH7A1	tr|A0A0J9YWF7|A0A0J9YWF7_HUMAN Alpha-aminoadipic semialdehyde dehydrogenase OS=Homo sapiens OX=9606 GN=ALDH7A1 PE=1 SV=1;tr|A0A1B0GUY0|A0A1B0GUY0_HUMAN Alpha-aminoadipic semialdehyde dehydrogenase (Fragment) OS=Homo sapiens OX=9606 GN=ALDH7A1 PE=1 SV=1;tr|	13	2	2	2	1	2	1	2	1	2	9.5	9.5	9.5	32.085	294	0	9.1529	4.8	9.5	0	0	0	0	0	0	1	2	3	267	919;3044	True;True	922;3050	1270;4301;4302	1321;4502;4503	1321;4503
H9ZYJ2	H9ZYJ2;P10599	Thioredoxin	TXN	tr|H9ZYJ2|H9ZYJ2_HUMAN Thioredoxin OS=Homo sapiens OX=9606 GN=TXN PE=2 SV=1;sp|P10599|THIO_HUMAN Thioredoxin OS=Homo sapiens OX=9606 GN=TXN PE=1 SV=3	2	4	4	4	4	2	4	2	4	2	42.9	42.9	42.9	11.737	105	0	9.1347	42.9	21	31498000	8800400	4499800	1257200	0	7349100	5	1	6	812	662;2031;2626;2930	True;True;True;True	665;2035;2631;2936	911;2829;3722;3723;4141;4142	947;2926;3867;3868;4327;4328;4329	947;2926;3868;4327	285	37
P05141	P05141;Q6NVC0	ADP/ATP translocase 2;ADP/ATP translocase 2, N-terminally processed	SLC25A5	sp|P05141|ADT2_HUMAN ADP/ATP translocase 2 OS=Homo sapiens OX=9606 GN=SLC25A5 PE=1 SV=7;tr|Q6NVC0|Q6NVC0_HUMAN SLC25A5 protein (Fragment) OS=Homo sapiens OX=9606 GN=SLC25A5 PE=2 SV=1	10	6	6	3	4	6	4	6	3	3	16.8	16.8	10.7	32.852	298	0	9.1326	14.1	16.8	0	126600000	0	6663000	0	105720000	4	6	10	866	414;1068;1833;2233;2234;2648	True;True;True;True;True;True	416;1071;1837;2237;2238;2653	560;561;1460;2555;2556;3138;3139;3140;3759;3760	582;583;1514;2647;2648;3246;3247;3248;3907;3908	582;1514;2647;3246;3248;3908
V9HW80	V9HW80;P55072;Q96IF9;Q9HAP1	Transitional endoplasmic reticulum ATPase	HEL-S-70;VCP	tr|V9HW80|V9HW80_HUMAN 15S Mg(2+)-ATPase p97 subunit OS=Homo sapiens OX=9606 GN=HEL-S-70 PE=2 SV=1;sp|P55072|TERA_HUMAN Transitional endoplasmic reticulum ATPase OS=Homo sapiens OX=9606 GN=VCP PE=1 SV=4;tr|Q96IF9|Q96IF9_HUMAN VCP protein (Fragment) OS=Homo	8	7	7	7	4	5	4	5	4	5	7.8	7.8	7.8	89.321	806	0	9.0749	4.6	5.7	0	0	0	0	0	0	4	5	9	929	525;743;770;1501;1655;1656;1733	True;True;True;True;True;True;True	527;746;773;1505;1659;1660;1737	715;716;1019;1055;2087;2302;2303;2304;2411	743;744;1058;1094;2161;2385;2386;2387;2499	744;1058;1094;2161;2385;2387;2499
A0A384MDW7	A0A384MDW7;P30084	Enoyl-CoA hydratase, mitochondrial	ECHS1	tr|A0A384MDW7|A0A384MDW7_HUMAN Enoyl Coenzyme A hydratase, short chain, 1, mitochondrial OS=Homo sapiens OX=9606 GN=ECHS1 PE=2 SV=1;sp|P30084|ECHM_HUMAN Enoyl-CoA hydratase, mitochondrial OS=Homo sapiens OX=9606 GN=ECHS1 PE=1 SV=4	2	5	5	5	3	3	3	3	3	3	21.7	21.7	21.7	31.399	290	0	8.9224	12.8	13.1	0	0	0	0	0	0	3	3	6	384	96;617;1034;1262;2487	True;True;True;True;True	97;619;1037;1265;2491	125;843;1418;1765;3480;3481	133;876;1472;1825;3610;3611	133;876;1472;1825;3610	126;127;128	189;191;276
B4DDX2	B4DDX2;B2R7B5;Q07666;B4E043	KH domain-containing, RNA-binding, signal transduction-associated protein 1	KHDRBS1	tr|B4DDX2|B4DDX2_HUMAN cDNA FLJ54590, highly similar to KH domain-containing, RNA-binding, signaltransduction-associated protein 1 OS=Homo sapiens OX=9606 PE=2 SV=1;tr|B2R7B5|B2R7B5_HUMAN cDNA, FLJ93365, highly similar to Homo sapiens KH domain containing,	6	3	3	3	1	3	1	3	1	3	7.8	7.8	7.8	46.459	423	0	8.9146	3.3	7.8	0	0	0	0	0	0	1	3	4	550	1366;2331;2446	True;True;True	1370;2335;2450	1910;3276;3429;3430	1972;3389;3559;3560	1972;3389;3560	191	21
P05556	P05556	Integrin beta-1	ITGB1	sp|P05556|ITB1_HUMAN Integrin beta-1 OS=Homo sapiens OX=9606 GN=ITGB1 PE=1 SV=2	2	5	5	5	1	4	1	4	1	4	7.1	7.1	7.1	88.414	798	0	8.8566	1.4	5.8	0	21254000	0	625110	0	17749000	1	5	6	867	456;803;1008;2374;2502	True;True;True;True;True	458;806;1011;2378;2506	619;1101;1384;3337;3503	646;1142;1438;3462;3463;3634	646;1142;1438;3462;3634	315;316	170;173
K7EN27	K7EN27;K7ELW0;V9HWC2;Q99497	Protein deglycase DJ-1	PARK7;HEL-S-67p	tr|K7EN27|K7EN27_HUMAN Maillard deglycase (Fragment) OS=Homo sapiens OX=9606 GN=PARK7 PE=1 SV=1;tr|K7ELW0|K7ELW0_HUMAN Parkinson disease protein 7 OS=Homo sapiens OX=9606 GN=PARK7 PE=1 SV=1;tr|V9HWC2|V9HWC2_HUMAN Maillard deglycase OS=Homo sapiens OX=9606	4	1	1	1	1	1	1	1	1	1	9.4	9.4	9.4	17.002	160	0	8.8411	9.4	9.4	0	0	0	0	0	0	1	1	2	825	538	TRUE	540	732;733	761;762	761
F5H6I7	F5H6I7;B4DXC4;Q6DD88	Atlastin-3	ATL3	tr|F5H6I7|F5H6I7_HUMAN Atlastin-3 OS=Homo sapiens OX=9606 GN=ATL3 PE=1 SV=1;tr|B4DXC4|B4DXC4_HUMAN cDNA FLJ58636, moderately similar to Atlastin OS=Homo sapiens OX=9606 PE=2 SV=1;sp|Q6DD88|ATLA3_HUMAN Atlastin-3 OS=Homo sapiens OX=9606 GN=ATL3 PE=1 SV=1	4	3	3	3	2	3	2	3	2	3	8	8	8	58.772	523	0	8.8112	5.7	8	0	0	0	0	0	0	2	4	6	647	181;635;2525	True;True;True	183;637;2529	250;867;868;869;3536;3537	261;901;902;903;3673;3674	261;903;3674	230	325
A0A0C4DFV9	A0A0C4DFV9;B2RCX0;A0A024R895;Q5VXV3;A0A087X027;Q01105;P0DME0	Protein SET;Protein SETSIP	SET;SETSIP	tr|A0A0C4DFV9|A0A0C4DFV9_HUMAN Protein SET OS=Homo sapiens OX=9606 GN=SET PE=1 SV=1;tr|B2RCX0|B2RCX0_HUMAN cDNA, FLJ96345, Homo sapiens SET translocation (myeloid leukemia-associated) (SET),mRNA OS=Homo sapiens OX=9606 PE=2 SV=1;tr|A0A024R895|A0A024R895_HU	7	2	2	2	1	2	1	2	1	2	8.6	8.6	8.6	31.124	266	0	8.8057	4.9	8.6	0	0	0	0	0	0	1	2	3	125	595;2912	True;True	597;2918	814;815;4119	847;848;4305	848;4305
Q08188	Q08188;A0A494C0J7;B4DQ50	Protein-glutamine gamma-glutamyltransferase E;Protein-glutamine gamma-glutamyltransferase E 50 kDa catalytic chain;Protein-glutamine gamma-glutamyltransferase E 27 kDa non-catalytic chain	TGM3	sp|Q08188|TGM3_HUMAN Protein-glutamine gamma-glutamyltransferase E OS=Homo sapiens OX=9606 GN=TGM3 PE=1 SV=4;tr|A0A494C0J7|A0A494C0J7_HUMAN TGc domain-containing protein OS=Homo sapiens OX=9606 PE=3 SV=1;tr|B4DQ50|B4DQ50_HUMAN cDNA FLJ56823, highly similar	3	6	6	6	6	1	6	1	6	1	8.5	8.5	8.5	76.631	693	0	8.7987	8.5	1.3	0	0	0	0	0	0	6	1	7	447	390;391;1272;2170;2549;3053	True;True;True;True;True;True	392;393;1275;2174;2553;3059	530;531;1779;1780;3039;3568;4315	550;551;1839;1840;3145;3706;4517	550;551;1839;3145;3706;4517
A0A3B3ISC6	A0A3B3ISC6;A0A3B3IT15;A0A3B3IS84;P53621;A0A3B3ITI7	Coatomer subunit alpha;Xenin;Proxenin	COPA	tr|A0A3B3ISC6|A0A3B3ISC6_HUMAN Coatomer subunit alpha (Fragment) OS=Homo sapiens OX=9606 GN=COPA PE=1 SV=1;tr|A0A3B3IT15|A0A3B3IT15_HUMAN Coatomer subunit alpha OS=Homo sapiens OX=9606 GN=COPA PE=1 SV=1;tr|A0A3B3IS84|A0A3B3IS84_HUMAN Coatomer subunit alpha	9	6	6	6	2	4	2	4	2	4	7.6	7.6	7.6	114.87	1024	0	8.7867	2.5	5.1	0	0	0	0	0	0	2	5	7	436	959;1025;1819;2135;3030;3119	True;True;True;True;True;True	962;1028;1823;2139;3036;3126	1321;1406;2530;2531;2982;4283;4410	1372;1460;2621;2622;3085;4483;4617	1372;1460;2622;3085;4483;4617
C9J1E7	C9J1E7;A0A087WYD1;A0A087WU93;A0A087WZQ6;B4DWG4;A0A087X253;H0UID5;H0UID4;H0UID3;Q68DI0;A8K916;A8K0G3;A0A140VJE8;P63010;Q10567;K7ERB2	AP complex subunit beta;AP-2 complex subunit beta;AP-1 complex subunit beta-1	AP1B1;AP2B1;DKFZp781K0743	tr|C9J1E7|C9J1E7_HUMAN AP-1 complex subunit beta-1 (Fragment) OS=Homo sapiens OX=9606 GN=AP1B1 PE=1 SV=1;tr|A0A087WYD1|A0A087WYD1_HUMAN AP-2 complex subunit beta (Fragment) OS=Homo sapiens OX=9606 GN=AP2B1 PE=1 SV=1;tr|A0A087WU93|A0A087WU93_HUMAN AP-2 comp	16	2	2	2	1	1	1	1	1	1	4	4	4	65.314	578	0	8.7492	1.6	2.4	0	0	0	0	0	0	1	1	2	199	1609;1930	True;True	1613;1934	2241;2693	2321;2788	2321;2788
A0A024QYX7	A0A024QYX7;B3KNZ4;B4DRU0;B4DVU3;B4E2Z6;B4DDN4;B4DVQ5;A1KYQ7;A0A024QYU9;Q99613;B5ME19	Eukaryotic translation initiation factor 3 subunit C;Eukaryotic translation initiation factor 3 subunit C-like protein	EIF3C;EIF3CL	tr|A0A024QYX7|A0A024QYX7_HUMAN Eukaryotic translation initiation factor 3 subunit C OS=Homo sapiens OX=9606 GN=EIF3S8 PE=3 SV=1;tr|B3KNZ4|B3KNZ4_HUMAN Eukaryotic translation initiation factor 3 subunit C OS=Homo sapiens OX=9606 GN=EIF3C PE=2 SV=1;tr|B4DRU0	11	2	2	2	1	1	1	1	1	1	4	4	4	69.267	597	0	8.6817	1.7	2.3	0	0	0	0	0	0	1	1	2	4	399;1759	True;True	401;1763	540;2449	560;2539	560;2539
Q02750	Q02750;P36507;B4DFY5;A4QPA9;	Dual specificity mitogen-activated protein kinase kinase 1	MAP2K1	tr|B4DFY5|B4DFY5_HUMAN Mitogen-activated protein kinase kinase 1, isoform CRA_d OS=Homo sapiens OX=9606 GN=MAP2K1 PE=2 SV=1;tr|A4QPA9|A4QPA9_HUMAN Mitogen-activated protein kinase kinase 1 OS=Homo sapiens OX=9606 GN=MAP2K1 PE=2 SV=1;sp|Q02750|MP2K1_HUMAN D	8	3	3	3	0	3	0	3	0	3	8.9	8.9	8.9	41.378	371	0	8.6265	0	8.9	0	0	0	0	0	0	0	3	3	473	531;1552;2322	True;True;True	533;1556;2326	723;2160;3263	751;2235;3375	751;2235;3375
P47929	P47929	Galectin-7	LGALS7	sp|P47929|LEG7_HUMAN Galectin-7 OS=Homo sapiens OX=9606 GN=LGALS7 PE=1 SV=2	1	1	1	1	1	0	1	0	1	0	10.3	10.3	10.3	15.075	136	0	8.5395	10.3	0	0	0	0	0	0	0	1	0	1	921	1973	TRUE	1977	2752	2848	2848
Q9UF24	Q9UF24;Q53FM7;O75489;E9PS48	NADH dehydrogenase [ubiquinone] iron-sulfur protein 3, mitochondrial	DKFZp586K0821;NDUFS3	tr|Q9UF24|Q9UF24_HUMAN Complex I-30kD (Fragment) OS=Homo sapiens OX=9606 GN=DKFZp586K0821 PE=2 SV=1;tr|Q53FM7|Q53FM7_HUMAN Complex I-30kD (Fragment) OS=Homo sapiens OX=9606 PE=2 SV=1;sp|O75489|NDUS3_HUMAN NADH dehydrogenase [ubiquinone] iron-sulfur protein	4	2	2	2	2	0	2	0	2	0	12.6	12.6	12.6	22.218	190	0	8.5226	12.6	0	0	0	0	0	0	0	2	0	2	849	1698;2520	True;True	1702;2524	2366;3529	2454;3664	2454;3664
Q6IPH7	Q6IPH7;A8K3Q9;A8K7N0;P50914	60S ribosomal protein L14	RPL14	tr|Q6IPH7|Q6IPH7_HUMAN 60S ribosomal protein L14 OS=Homo sapiens OX=9606 GN=RPL14 PE=2 SV=1;tr|A8K3Q9|A8K3Q9_HUMAN 60S ribosomal protein L14 OS=Homo sapiens OX=9606 PE=2 SV=1;tr|A8K7N0|A8K7N0_HUMAN 60S ribosomal protein L14 OS=Homo sapiens OX=9606 PE=2 SV=	7	3	3	3	1	2	1	2	1	2	17.7	17.7	17.7	23.787	220	0	8.5115	4.5	13.2	0	17599000	0	2933100	0	14697000	1	5	6	1000	383;1123;1464	True;True;True	385;1126;1468	522;1552;2039	542;1606;2109;2110;2111;2112	542;1606;2110	374	55
P01876	P01876;Q9UP60;Q6MZW0;A0A286YEY1;Q6N090;Q96K68;Q8NCL6;Q6N092;Q7Z374;Q8WY24;Q96DK0;Q6ZW64;Q6ZVX0;A0A0G2JMB2;Q6MZX9;Q6P089;Q6MZV6;Q9NPP6;Q7Z379;Q6N041;Q6N091;A0A286YEY5;P01877	Ig alpha-1 chain C region;Ig alpha-2 chain C region	IGHA1;SNC73;DKFZp686J11235;DKFZp686G21220;DKFZp686K18196;DKFZp686C02218;DKFZp686M08189;IGH@;DKFZp686L19235;DKFZp686K04218;DKFZp686O16217;DKFZp686C02220;IGHA2	sp|P01876|IGHA1_HUMAN Immunoglobulin heavy constant alpha 1 OS=Homo sapiens OX=9606 GN=IGHA1 PE=1 SV=2;tr|Q9UP60|Q9UP60_HUMAN SNC73 protein OS=Homo sapiens OX=9606 GN=SNC73 PE=2 SV=1;tr|Q6MZW0|Q6MZW0_HUMAN Uncharacterized protein DKFZp686J11235 (Fragment)	24	4	4	4	3	2	3	2	3	2	13.9	13.9	13.9	37.654	353	0	8.5039	11	5.4	6979200	21287000	436200	1330400	0	17776000	5	4	9	363	968;1506;2373;2783	True;True;True;True	971;1510;2377;2789	1332;2095;3335;3336;3956	1383;2169;3456;3457;3458;3459;3460;3461;4119	1383;2169;3460;4119	119	314
V9HWF2	V9HWF2;A0A5K1VW95;P40925;B8ZZ51;B9A041	Malate dehydrogenase;Malate dehydrogenase, cytoplasmic	HEL-S-32;MDH1	tr|V9HWF2|V9HWF2_HUMAN Malate dehydrogenase OS=Homo sapiens OX=9606 GN=HEL-S-32 PE=2 SV=1;tr|A0A5K1VW95|A0A5K1VW95_HUMAN Malate dehydrogenase OS=Homo sapiens OX=9606 GN=MDH1 PE=1 SV=1;sp|P40925|MDHC_HUMAN Malate dehydrogenase, cytoplasmic OS=Homo sapiens O	8	3	3	3	0	3	0	3	0	3	10.5	10.5	10.5	36.426	334	0	8.5002	0	10.5	0	0	0	0	0	0	0	3	3	457	530;889;945	True;True;True	532;892;948	722;1226;1306	750;1274;1357	750;1274;1357
Q59FU3	Q59FU3;B4E0X8;B4DWL1;A0A1Z1G4M2;A0A384MDX9;E9PEB5;B4DT31;Q96AE4	Far upstream element-binding protein 1	FUBP1	tr|Q59FU3|Q59FU3_HUMAN Far upstream element-binding protein variant (Fragment) OS=Homo sapiens OX=9606 PE=2 SV=1;tr|B4E0X8|B4E0X8_HUMAN cDNA FLJ61021, highly similar to Far upstream element-binding protein 1 OS=Homo sapiens OX=9606 PE=2 SV=1;tr|B4DWL1|B4DW	11	4	3	3	2	2	1	2	1	2	8.3	6.5	6.5	52.064	493	0	8.475	3.7	4.7	0	0	0	0	0	0	1	2	3	359	1256;1308;1536;2474	True;True;False;True	1259;1311;1540;2478	1757;1830;2137;3465	1817;1890;2211;3595	1817;1890;2211;3595
F8WBR5	F8WBR5;M0QZ52;G3V479;Q9BRL5;P0DP25;P0DP24;P0DP23;B4DJ51;B2RDW0;A8K1M2;E7EMB3		CALM2;CALM3;CALM1	tr|F8WBR5|F8WBR5_HUMAN Calmodulin OS=Homo sapiens OX=9606 GN=CALM2 PE=1 SV=1;tr|M0QZ52|M0QZ52_HUMAN Calmodulin OS=Homo sapiens OX=9606 GN=CALM1 PE=1 SV=1;tr|G3V479|G3V479_HUMAN Calmodulin OS=Homo sapiens OX=9606 GN=CALM1 PE=1 SV=1;tr|Q9BRL5|Q9BRL5_HUMAN Ca	11	2	2	2	1	1	1	1	1	1	46.2	46.2	46.2	7.372	65	0	8.4232	26.2	20	0	0	0	0	0	0	1	1	2	567	63;547	True;True	64;549	82;744	87;773	87;773
B7Z9E5	B7Z9E5;B4DMJ7;B4DJA4;B4DKL5;Q6P6D7;Q6FHU2;Q6FHK8;Q53G35;Q0D2Q6;P18669;A4D2J6;P15259;B7ZW15	Phosphoglycerate mutase;Phosphoglycerate mutase 1;Phosphoglycerate mutase 2	hCG_2015269;PGAM1;PGAM2	tr|B7Z9E5|B7Z9E5_HUMAN cDNA, FLJ78809, highly similar to Phosphoglycerate mutase 1 OS=Homo sapiens OX=9606 PE=2 SV=1;tr|B4DMJ7|B4DMJ7_HUMAN HCG2015269, isoform CRA_c OS=Homo sapiens OX=9606 GN=hCG_2015269 PE=2 SV=1;tr|B4DJA4|B4DJA4_HUMAN cDNA FLJ53048, hig	13	4	4	4	3	4	3	4	3	4	31	31	31	14.55	129	0	8.2956	30.2	31	0	0	0	0	0	0	3	4	7	612	224;1463;2122;3006	True;True;True;True	226;1467;2126;3012	305;306;2038;2965;2966;4248;4249	318;319;2108;3067;3068;4441;4442	319;2108;3068;4442	220;221	105;118
Q00839	Q00839;A0A1W2PPS1;B4DLR3;B3KX72;A0A1X7SBS1;A0A1W2PP35;Q96BA7;A0A1W2PPH7;Q5RI18;A0A1W2PPL4;A0A1W2PP34;A0A1W2PQL0;Q7Z4Q5;A0A1W2PQ74;A0A1W2PRZ7;A0A1W2PQD4	Heterogeneous nuclear ribonucleoprotein U	HNRNPU;HNRPU	sp|Q00839|HNRPU_HUMAN Heterogeneous nuclear ribonucleoprotein U OS=Homo sapiens OX=9606 GN=HNRNPU PE=1 SV=6;tr|A0A1W2PPS1|A0A1W2PPS1_HUMAN Heterogeneous nuclear ribonucleoprotein U OS=Homo sapiens OX=9606 GN=HNRNPU PE=1 SV=1;tr|B4DLR3|B4DLR3_HUMAN cDNA FLJ	19	7	7	7	1	7	1	7	1	7	9.5	9.5	9.5	90.583	825	0	8.0891	1.1	9.5	0	13193000	0	356560	0	11017000	1	7	8	352	478;1869;2009;2078;2081;2574;3087	True;True;True;True;True;True;True	480;1873;2013;2082;2085;2578;3093	645;646;2602;2798;2901;2904;3603;4363	672;673;2695;2895;2998;3001;3745;4565	673;2695;2895;2998;3001;3745;4565	116	593
Q9H9B4	Q9H9B4;D6RAE9;D6RDG7;S4R2X2;D6RFI0	Sideroflexin-1	SFXN1	sp|Q9H9B4|SFXN1_HUMAN Sideroflexin-1 OS=Homo sapiens OX=9606 GN=SFXN1 PE=1 SV=4;tr|D6RAE9|D6RAE9_HUMAN Sideroflexin-1 OS=Homo sapiens OX=9606 GN=SFXN1 PE=1 SV=1;tr|D6RDG7|D6RDG7_HUMAN Sideroflexin-1 (Fragment) OS=Homo sapiens OX=9606 GN=SFXN1 PE=1 SV=1;tr|	5	3	3	3	1	2	1	2	1	2	10.6	10.6	10.6	35.619	322	0	8.087	3.4	7.1	0	0	0	0	0	0	1	2	3	1024	235;2097;2206	True;True;True	237;2101;2210	317;2924;3086	330;3021;3192	330;3021;3192
P31947	P31947	14-3-3 protein sigma	SFN	sp|P31947|1433S_HUMAN 14-3-3 protein sigma OS=Homo sapiens OX=9606 GN=SFN PE=1 SV=1	3	4	2	2	4	4	2	2	2	2	15.7	8.9	8.9	27.774	248	0	8.0396	15.7	15.7	19816000	56021000	1238500	3501300	0	46783000	2	4	6	911	515;921;1653;3026	False;True;False;True	517;924;1657;3032	699;700;1273;1274;2299;2300;4277;4278	727;728;1324;1325;2382;2383;4475;4476;4477;4478	728;1324;2382;4478	8	220
J3KPG2	J3KPG2;E9PJF7;A0A0P1J1R0;Q5W0H4;A0A0B4J2C3;P13693;Q9UP43;A0A024RDY2;B4DKJ4;B4DLD6;Q9NXW1;Q56UQ5	Translationally-controlled tumor protein;TPT1-like protein	TPT1	tr|J3KPG2|J3KPG2_HUMAN Translationally-controlled tumor protein OS=Homo sapiens OX=9606 GN=TPT1 PE=1 SV=1;tr|E9PJF7|E9PJF7_HUMAN Translationally-controlled tumor protein (Fragment) OS=Homo sapiens OX=9606 GN=TPT1 PE=1 SV=1;tr|A0A0P1J1R0|A0A0P1J1R0_HUMAN Tr	12	2	2	2	1	2	1	2	1	2	16.2	16.2	16.2	18.108	160	0	8.0357	8.1	16.2	0	0	0	0	0	0	1	2	3	255	641;2978	True;True	643;2984	879;4207;4208	913;4399;4400	913;4400	89	103
A0A087X0X3	A0A087X0X3;P52272;M0R019;B4DEG4;Q59ES8;M0QYQ7;M0R0N3;M0R2T0;Q7KYM9	Heterogeneous nuclear ribonucleoprotein M	HNRNPM;ORF	tr|A0A087X0X3|A0A087X0X3_HUMAN Heterogeneous nuclear ribonucleoprotein M OS=Homo sapiens OX=9606 GN=HNRNPM PE=1 SV=1;sp|P52272|HNRPM_HUMAN Heterogeneous nuclear ribonucleoprotein M OS=Homo sapiens OX=9606 GN=HNRNPM PE=1 SV=3;tr|M0R019|M0R019_HUMAN Heteroge	14	5	5	5	2	5	2	5	2	5	7.8	7.8	7.8	77.569	730	0	8.0174	3.6	7.8	0	31491000	0	670020	0	26298000	2	5	7	221	55;102;1385;2026;2974	True;True;True;True;True	56;103;1389;2030;2980	72;134;135;1932;2818;2819;4202	77;142;143;1995;2915;2916;4394	77;143;1995;2916;4394	78;79	607;611
Q15046	Q15046;H3BRC9;J3KRL2;H3BPV7;Q6ZTI3	Lysine--tRNA ligase	KARS	sp|Q15046|SYK_HUMAN Lysine--tRNA ligase OS=Homo sapiens OX=9606 GN=KARS1 PE=1 SV=3;tr|H3BRC9|H3BRC9_HUMAN Lysine--tRNA ligase OS=Homo sapiens OX=9606 GN=KARS1 PE=1 SV=1;tr|J3KRL2|J3KRL2_HUMAN Lysine--tRNA ligase (Fragment) OS=Homo sapiens OX=9606 GN=KARS1	5	2	2	1	0	2	0	2	0	1	3.7	3.7	1.5	68.047	597	0	7.9673	0	3.7	0	0	0	0	0	0	0	2	2	980	45;2309	True;True	46;2313	61;3246	66;3358	66;3358
B0YIW5	B0YIW5;Q6MZV5;B0YIW6;P48444;Q6P1Q5	Coatomer subunit delta	ARCN1;DKFZp686M09245	tr|B0YIW5|B0YIW5_HUMAN Coatomer subunit delta OS=Homo sapiens OX=9606 GN=ARCN1 PE=2 SV=1;tr|Q6MZV5|Q6MZV5_HUMAN Coatomer subunit delta OS=Homo sapiens OX=9606 GN=DKFZp686M09245 PE=2 SV=1;tr|B0YIW6|B0YIW6_HUMAN Coatomer subunit delta OS=Homo sapiens OX=9606	5	3	3	3	0	3	0	3	0	3	5.9	5.9	5.9	57.21	511	0	7.9328	0	5.9	0	0	0	0	0	0	0	3	3	530	715;1768;2164	True;True;True	718;1772;2168	980;2462;3031	1017;2552;3136	1017;2552;3136
A0A384P5V3	A0A384P5V3;A0A087WTP3;Q92945;B4DV73	Far upstream element-binding protein 2	KHSRP	tr|A0A384P5V3|A0A384P5V3_HUMAN Epididymis secretory sperm binding protein OS=Homo sapiens OX=9606 PE=2 SV=1;tr|A0A087WTP3|A0A087WTP3_HUMAN Far upstream element-binding protein 2 OS=Homo sapiens OX=9606 GN=KHSRP PE=1 SV=1;sp|Q92945|FUBP2_HUMAN Far upstream	8	5	5	4	3	4	3	4	2	4	8	8	6.8	72.896	710	0	7.9247	4.2	6.8	0	0	0	0	0	0	3	4	7	196	165;1118;1306;1536;3070	True;True;True;True;True	167;1121;1309;1540;3076	221;1545;1546;1825;1826;2137;4339	232;1599;1600;1885;1886;2211;4541	232;1600;1885;2211;4541
C9K025	C9K025;P18077	60S ribosomal protein L35a	RPL35A	tr|C9K025|C9K025_HUMAN 60S ribosomal protein L35a (Fragment) OS=Homo sapiens OX=9606 GN=RPL35A PE=1 SV=1;sp|P18077|RL35A_HUMAN 60S ribosomal protein L35a OS=Homo sapiens OX=9606 GN=RPL35A PE=1 SV=2	2	1	1	1	1	1	1	1	1	1	12.8	12.8	12.8	10.645	94	0	7.8208	12.8	12.8	0	51701000	0	8616800	0	43175000	1	2	3	699	2146	TRUE	2150	2997;2998	3101;3102;3103	3101
Q8WV80	Q8WV80;Q05DJ2	Purine nucleoside phosphorylase	MTAP	tr|Q8WV80|Q8WV80_HUMAN MTAP protein OS=Homo sapiens OX=9606 PE=2 SV=1;tr|Q05DJ2|Q05DJ2_HUMAN Purine nucleoside phosphorylase OS=Homo sapiens OX=9606 GN=MTAP PE=2 SV=1	2	2	2	1	1	2	1	2	0	1	17.5	17.5	5.8	16.966	154	0	7.7673	11.7	17.5	0	0	0	0	0	0	1	2	3	964	1312;2179	True;True	1315;2183	1835;1836;3051	1895;1896;3157	1895;3157
B3KTA3	B3KTA3;A0A384MEG1;Q16658;C9JFC0;A0A0A0MSB2;B3KTM9	Fascin	FSCN1	tr|B3KTA3|B3KTA3_HUMAN Fascin OS=Homo sapiens OX=9606 PE=2 SV=1;tr|A0A384MEG1|A0A384MEG1_HUMAN Fascin OS=Homo sapiens OX=9606 PE=2 SV=1;sp|Q16658|FSCN1_HUMAN Fascin OS=Homo sapiens OX=9606 GN=FSCN1 PE=1 SV=3;tr|C9JFC0|C9JFC0_HUMAN Fascin (Fragment) OS=Homo	7	6	6	6	3	4	3	4	3	4	12.7	12.7	12.7	52.276	472	0	7.7536	6.8	8.1	0	5692500	0	210830	0	4753700	3	5	8	389	851;948;1783;1918;3107;3154	True;True;True;True;True;True	854;951;1787;1922;3113;3161	1165;1166;1309;2477;2674;4391;4456	1210;1211;1360;2567;2769;4596;4597;4664	1211;1360;2567;2769;4596;4664
P12081	P12081;Q52NV4;B3KWE1;B4DDD8;B4E1C5;E7ETE2;B4DEA2	Histidine--tRNA ligase, cytoplasmic	HARS;HRS	sp|P12081|HARS1_HUMAN Histidine--tRNA ligase, cytoplasmic OS=Homo sapiens OX=9606 GN=HARS1 PE=1 SV=2;tr|Q52NV4|Q52NV4_HUMAN Histidine--tRNA ligase, cytoplasmic OS=Homo sapiens OX=9606 GN=HRS PE=2 SV=1;tr|B3KWE1|B3KWE1_HUMAN Histidine--tRNA ligase OS=Homo s	17	3	3	3	1	2	1	2	1	2	6.5	6.5	6.5	57.41	509	0	7.7509	2.8	3.7	0	0	0	0	0	0	1	2	3	595	1038;1171;2303	True;True;True	1041;1174;2307	1424;1628;3239	1478;1684;3350	1478;1684;3350
Q5HYM2	Q5HYM2;Q53FR4;Q96QK1	Vacuolar protein sorting-associated protein 35	DKFZp686O2462;VPS35	tr|Q5HYM2|Q5HYM2_HUMAN Uncharacterized protein DKFZp686O2462 (Fragment) OS=Homo sapiens OX=9606 GN=DKFZp686O2462 PE=3 SV=1;tr|Q53FR4|Q53FR4_HUMAN Vacuolar protein sorting 35 variant (Fragment) OS=Homo sapiens OX=9606 PE=2 SV=1;sp|Q96QK1|VPS35_HUMAN Vacuola	3	3	3	3	1	2	1	2	1	2	4.8	4.8	4.8	72.044	626	0	7.7119	1.4	3.4	0	0	0	0	0	0	1	2	3	989	46;83;1381	True;True;True	47;84;1385	62;107;1928	67;114;1991	67;114;1991
U3KQ84	U3KQ84;A0A0C4DGS1;A0A024RAD5;P39656	Dolichyl-diphosphooligosaccharide--protein glycosyltransferase 48 kDa subunit	DDOST	tr|U3KQ84|U3KQ84_HUMAN Dolichyl-diphosphooligosaccharide--protein glycosyltransferase 48 kDa subunit (Fragment) OS=Homo sapiens OX=9606 GN=DDOST PE=1 SV=8;tr|A0A0C4DGS1|A0A0C4DGS1_HUMAN Dolichyl-diphosphooligosaccharide--protein glycosyltransferase 48 kDa	4	2	2	2	0	2	0	2	0	2	16.2	16.2	16.2	17.105	154	0	7.6973	0	16.2	0	0	0	0	0	0	0	2	2	147	680;2624	True;True	683;2629	932;3719	968;3864	968;3864
D6RG13	D6RG13;D6RAT0;Q6NXR8;A8K4W0;P61247;D6RGE0;D6RED7;D6RAS7;D6R9B6;B7Z3M5;H0Y8L7;D6RB09;E9PFI5;H0Y9Y4	40S ribosomal protein S3a	RPS3A	tr|D6RG13|D6RG13_HUMAN 40S ribosomal protein S3a (Fragment) OS=Homo sapiens OX=9606 GN=RPS3A PE=1 SV=1;tr|D6RAT0|D6RAT0_HUMAN 40S ribosomal protein S3a OS=Homo sapiens OX=9606 GN=RPS3A PE=1 SV=1;tr|Q6NXR8|Q6NXR8_HUMAN 40S ribosomal protein S3a OS=Homo sapi	14	2	2	2	2	1	2	1	2	1	9.9	9.9	9.9	25.608	223	0	7.679	9.9	4	0	0	0	0	0	0	2	1	3	507	1786;1854	True;True	1790;1858	2480;2481;2582	2570;2571;2675	2571;2675	170	209
Q53QE9	Q53QE9;A0A140VKE1;B2RAN1;A0A087WYS1;E7EUC7;B4DUP2;Q16851;C9JTZ5;C9JUW1;C9JWG0;C9JVG3;C9JQU9;C9JNZ1;D6W5E6	UTP--glucose-1-phosphate uridylyltransferase	UGP2	tr|Q53QE9|Q53QE9_HUMAN UTP--glucose-1-phosphate uridylyltransferase (Fragment) OS=Homo sapiens OX=9606 GN=UGP2 PE=3 SV=1;tr|A0A140VKE1|A0A140VKE1_HUMAN UTP--glucose-1-phosphate uridylyltransferase OS=Homo sapiens OX=9606 PE=2 SV=1;tr|B2RAN1|B2RAN1_HUMAN UT	14	2	2	2	0	2	0	2	0	2	5.5	5.5	5.5	49.221	438	0	7.6215	0	5.5	0	0	0	0	0	0	0	2	2	217	1058;2420	True;True	1061;2424	1449;3391	1503;3517	1503;3517
Q9Y266	Q9Y266;A0A0A0MSS4;A0A0A0MSU9;Q9H2R7	Nuclear migration protein nudC	NUDC;NPD011	sp|Q9Y266|NUDC_HUMAN Nuclear migration protein nudC OS=Homo sapiens OX=9606 GN=NUDC PE=1 SV=1;tr|A0A0A0MSS4|A0A0A0MSS4_HUMAN Nuclear migration protein nudC (Fragment) OS=Homo sapiens OX=9606 GN=NUDC PE=1 SV=1;tr|A0A0A0MSU9|A0A0A0MSU9_HUMAN Nuclear migratio	4	5	5	5	0	5	0	5	0	5	16.3	16.3	16.3	38.242	331	0	7.6098	0	16.3	0	28713000	0	1367300	0	23978000	0	4	4	1034	394;1789;1921;1999;2414	True;True;True;True;True	396;1793;1925;2003;2418	534;2485;2678;2785;3385	554;2575;2773;2882;3511	554;2575;2773;2882;3511
P30041	P30041;V9HWC7;A4UCS6	Peroxiredoxin-6	PRDX6;HEL-S-128m	sp|P30041|PRDX6_HUMAN Peroxiredoxin-6 OS=Homo sapiens OX=9606 GN=PRDX6 PE=1 SV=3;tr|V9HWC7|V9HWC7_HUMAN Epididymis secretory sperm binding protein Li 128m OS=Homo sapiens OX=9606 GN=HEL-S-128m PE=2 SV=1;tr|A4UCS6|A4UCS6_HUMAN Peroxiredoxin 6 (Fragment) OS=	3	2	2	2	2	2	2	2	2	2	9.4	9.4	9.4	25.035	224	0	7.4761	9.4	9.4	0	0	0	0	0	0	2	2	4	905	420;1874	True;True	422;1878	568;569;2607;2608	590;591;2700;2701	590;2700
Q9NVF8	Q9NVF8;B4DWC4;Q6FIC5;Q9Y696	Chloride intracellular channel protein;Chloride intracellular channel protein 4	CLIC4	tr|Q9NVF8|Q9NVF8_HUMAN cDNA FLJ10762 fis, clone NT2RP4000008, moderately similar to CHLORINE CHANNEL PROTEIN P64 OS=Homo sapiens OX=9606 PE=2 SV=1;tr|B4DWC4|B4DWC4_HUMAN Chloride intracellular channel protein OS=Homo sapiens OX=9606 PE=2 SV=1;tr|Q6FIC5|Q6F	4	2	2	2	0	2	0	2	0	2	13.5	13.5	13.5	23.394	208	0	7.4085	0	13.5	0	8805700	0	800520	0	7353600	0	3	3	646	135;2167	True;True	137;2171	182;3035	193;3140;3141	193;3140
I4AY87	I4AY87;P14174	Macrophage migration inhibitory factor	MIF	tr|I4AY87|I4AY87_HUMAN Epididymis secretory sperm binding protein (Fragment) OS=Homo sapiens OX=9606 GN=MIF PE=2 SV=1;sp|P14174|MIF_HUMAN Macrophage migration inhibitory factor OS=Homo sapiens OX=9606 GN=MIF PE=1 SV=4	2	3	3	2	2	3	2	3	2	2	23.5	23.5	17.4	12.476	115	0	7.2742	17.4	23.5	0	0	0	0	0	0	2	3	5	814	1305;1813;2200	True;True;True	1308;1817;2204	1824;2521;2522;3079;3080	1884;2612;2613;3185;3186	1884;2612;3185	286	3
C9J3L8	C9J3L8;C9J5W0;B2R6N9;A0A3B3IRT8;E9PAL7;C9IZQ1;P43307	Translocon-associated protein subunit alpha	SSR1	tr|C9J3L8|C9J3L8_HUMAN Signal sequence receptor subunit alpha OS=Homo sapiens OX=9606 GN=SSR1 PE=1 SV=1;tr|C9J5W0|C9J5W0_HUMAN Signal sequence receptor subunit alpha OS=Homo sapiens OX=9606 GN=SSR1 PE=1 SV=1;tr|B2R6N9|B2R6N9_HUMAN Signal sequence receptor	7	1	1	1	0	1	0	1	0	1	5.7	5.7	5.7	29.573	265	0	7.2046	0	5.7	0	0	0	0	0	0	0	2	2	433	1125	TRUE	1128	1555;1556	1609;1610	1609
A8MU58	A8MU58;B2R7M3;A0A024QZY1;Q13155	Aminoacyl tRNA synthase complex-interacting multifunctional protein 2	AIMP2;JTV1	tr|A8MU58|A8MU58_HUMAN Aminoacyl tRNA synthase complex-interacting multifunctional protein 2 OS=Homo sapiens OX=9606 GN=AIMP2 PE=1 SV=2;tr|B2R7M3|B2R7M3_HUMAN Aminoacyl tRNA synthase complex-interacting multifunctional protein 2 OS=Homo sapiens OX=9606 PE=	4	2	2	2	0	2	0	2	0	2	10.3	10.3	10.3	26.76	242	0	7.1562	0	10.3	0	0	0	0	0	0	0	2	2	21	2376;3028	True;True	2380;3034	3339;4280	3465;4480	3465;4480
Q8WVV4	Q8WVV4	Protein POF1B	POF1B	sp|Q8WVV4|POF1B_HUMAN Protein POF1B OS=Homo sapiens OX=9606 GN=POF1B PE=1 SV=3	1	2	2	2	1	1	1	1	1	1	4.4	4.4	4.4	68.064	589	0	7.1488	1.7	2.7	0	0	0	0	0	0	1	1	2	1011	237;2117	True;True	239;2121	320;2956	333;3058	333;3058
Q53GE3	Q53GE3;A0A024RBX9;P08559;Q5JPU0;Q5JPT9;Q5JPU1;A5YPB6	Pyruvate dehydrogenase E1 component subunit alpha;Pyruvate dehydrogenase E1 component subunit alpha, somatic form, mitochondrial	PDHA1	tr|Q53GE3|Q53GE3_HUMAN Pyruvate dehydrogenase E1 component subunit alpha (Fragment) OS=Homo sapiens OX=9606 PE=2 SV=1;tr|A0A024RBX9|A0A024RBX9_HUMAN Pyruvate dehydrogenase E1 component subunit alpha OS=Homo sapiens OX=9606 GN=PDHA1 PE=4 SV=1;sp|P08559|ODPA	9	3	3	3	0	3	0	3	0	3	7.9	7.9	7.9	43.216	390	0	7.1225	0	7.9	0	0	0	0	0	0	0	3	3	165	650;1703;2308	True;True;True	652;1707;2312	894;2372;3245	930;2460;3357	930;2460;3357
J3KSP2	J3KSP2;J3KT73;J3QL01;A0A024R8P8;P63173	60S ribosomal protein L38	RPL38	tr|J3KSP2|J3KSP2_HUMAN 60S ribosomal protein L38 (Fragment) OS=Homo sapiens OX=9606 GN=RPL38 PE=1 SV=1;tr|J3KT73|J3KT73_HUMAN 60S ribosomal protein L38 OS=Homo sapiens OX=9606 GN=RPL38 PE=1 SV=1;tr|J3QL01|J3QL01_HUMAN 60S ribosomal protein L38 OS=Homo sapi	5	1	1	1	1	1	1	1	1	1	57.1	57.1	57.1	2.559	21	0	7.1181	57.1	57.1	0	0	0	0	0	0	1	1	2	127	1282	TRUE	1285	1793;1794	1853;1854	1854
G3XAM7	G3XAM7;B4E2G8;A0A384MDY0;P35221;B4DKT9;B4DU00	Catenin alpha-1	CTNNA1	tr|G3XAM7|G3XAM7_HUMAN Catenin (Cadherin-associated protein), alpha 1, 102kDa, isoform CRA_a OS=Homo sapiens OX=9606 GN=CTNNA1 PE=1 SV=1;tr|B4E2G8|B4E2G8_HUMAN cDNA FLJ54047, highly similar to Alpha-1 catenin (Cadherin-associated protein) OS=Homo sapiens O	16	3	3	3	2	2	2	2	2	2	4.2	4.2	4.2	92.721	841	0	7.0673	2.7	2.7	0	0	0	0	0	0	2	2	4	385	1246;2642;2705	True;True;True	1249;2647;2710	1741;3751;3752;3842	1800;3899;3900;3994	1800;3900;3994
A0A087WVQ6	A0A087WVQ6;Q00610	Clathrin heavy chain;Clathrin heavy chain 1	CLTC	tr|A0A087WVQ6|A0A087WVQ6_HUMAN Clathrin heavy chain OS=Homo sapiens OX=9606 GN=CLTC PE=1 SV=1;sp|Q00610|CLH1_HUMAN Clathrin heavy chain 1 OS=Homo sapiens OX=9606 GN=CLTC PE=1 SV=5	9	7	7	7	2	5	2	5	2	5	4.9	4.9	4.9	192.06	1679	0	7.0464	1.7	3.2	0	0	0	0	0	0	2	5	7	207	148;1160;1324;1710;2143;2338;2888	True;True;True;True;True;True;True	150;1163;1327;1714;2147;2342;2894	200;1612;1852;2382;2994;3286;4089	211;1667;1912;2470;3098;3399;4265	211;1667;1912;2470;3098;3399;4265	75	73
F5GWG3	F5GWG3;A0A3B3ITN8;A8K556;Q8NFJ5	Retinoic acid-induced protein 3	GPRC5A	tr|F5GWG3|F5GWG3_HUMAN Retinoic acid-induced protein 3 (Fragment) OS=Homo sapiens OX=9606 GN=GPRC5A PE=1 SV=8;tr|A0A3B3ITN8|A0A3B3ITN8_HUMAN Retinoic acid-induced protein 3 OS=Homo sapiens OX=9606 GN=GPRC5A PE=1 SV=1;tr|A8K556|A8K556_HUMAN cDNA FLJ78217 OS	4	1	1	1	0	1	0	1	0	1	4.8	4.8	4.8	30.521	273	0	7.0393	0	4.8	0	0	0	0	0	0	0	1	1	439	2775	TRUE	2781	3945	4108	4108
E5RK27	E5RK27;E5RFP6;E5RJN6;E5RHZ6;Q9Y277	Voltage-dependent anion-selective channel protein 3	VDAC3	tr|E5RK27|E5RK27_HUMAN Voltage-dependent anion-selective channel protein 3 (Fragment) OS=Homo sapiens OX=9606 GN=VDAC3 PE=1 SV=1;tr|E5RFP6|E5RFP6_HUMAN Voltage-dependent anion-selective channel protein 3 OS=Homo sapiens OX=9606 GN=VDAC3 PE=1 SV=1;tr|E5RJN6	5	1	1	1	0	1	0	1	0	1	12	12	12	11.854	108	0	7.0063	0	12	0	0	0	0	0	0	0	1	1	742	1957	TRUE	1961	2729	2825	2825
Q53R94	Q53R94;Q6IPN0;F8W914;Q9NQC3	Reticulon;Reticulon-4	RTN4	tr|Q53R94|Q53R94_HUMAN Uncharacterized protein RTN4 (Fragment) OS=Homo sapiens OX=9606 GN=RTN4 PE=4 SV=1;tr|Q6IPN0|Q6IPN0_HUMAN Reticulon OS=Homo sapiens OX=9606 GN=RTN4 PE=2 SV=1;tr|F8W914|F8W914_HUMAN Reticulon OS=Homo sapiens OX=9606 GN=RTN4 PE=1 SV=1;s	4	1	1	1	1	1	1	1	1	1	7	7	7	19.3	185	0	7.0043	7	7	0	0	0	0	0	0	1	1	2	781	1078	TRUE	1081	1470;1471	1524;1525	1525
B0ZBD0	B0ZBD0;Q8WVX7;P39019;A0A075B6E2	40S ribosomal protein S19	RPS19	tr|B0ZBD0|B0ZBD0_HUMAN 40S ribosomal protein S19 OS=Homo sapiens OX=9606 GN=RPS19 PE=2 SV=1;tr|Q8WVX7|Q8WVX7_HUMAN 40S ribosomal protein S19 (Fragment) OS=Homo sapiens OX=9606 PE=2 SV=1;sp|P39019|RS19_HUMAN 40S ribosomal protein S19 OS=Homo sapiens OX=9606	7	6	6	6	4	4	4	4	4	4	27.6	27.6	27.6	16.06	145	0	6.9994	20.7	20.7	34163000	0	3416300	0	34163000	0	4	4	8	532	535;1248;1249;2082;2355;3018	True;True;True;True;True;True	537;1251;1252;2086;2359;3024	729;1743;1744;1745;1746;2905;3313;4265	758;1802;1803;1804;1805;3002;3428;4461	758;1803;1804;3002;3428;4461	180	88
B7Z8W6	B7Z8W6;A0A0C4DFS8;A0A024R718;P43490	Nicotinamide phosphoribosyltransferase	NAMPT;PBEF1	tr|B7Z8W6|B7Z8W6_HUMAN cDNA FLJ55038, highly similar to Nicotinamide phosphoribosyltransferase OS=Homo sapiens OX=9606 PE=2 SV=1;tr|A0A0C4DFS8|A0A0C4DFS8_HUMAN Nicotinamide phosphoribosyltransferase OS=Homo sapiens OX=9606 GN=NAMPT PE=1 SV=1;tr|A0A024R718|	4	2	2	2	1	2	1	2	1	2	12.9	12.9	12.9	26.807	241	0	6.9801	8.7	12.9	0	0	0	0	0	0	1	2	3	106	365;2599	True;True	367;2604	498;3681;3682	514;3826;3827	514;3827
B4DPN7	B4DPN7;B0QZ43;E5RHW4;A0A384ME54;B2RDK6;O94905;O75477	Erlin-2;Erlin-1	ERLIN1;ERLIN2	tr|B4DPN7|B4DPN7_HUMAN cDNA FLJ57553, highly similar to SPFH domain-containing protein 1 OS=Homo sapiens OX=9606 PE=2 SV=1;tr|B0QZ43|B0QZ43_HUMAN Erlin-1 (Fragment) OS=Homo sapiens OX=9606 GN=ERLIN1 PE=1 SV=1;tr|E5RHW4|E5RHW4_HUMAN Erlin-2 (Fragment) OS=Ho	7	1	1	1	0	1	0	1	0	1	5.2	5.2	5.2	26.819	232	0	6.919	0	5.2	0	0	0	0	0	0	0	1	1	387	1413	TRUE	1417	1970	2035	2035
G3V448	G3V448;Q9H3N1	Thioredoxin-related transmembrane protein 1	TMX1	tr|G3V448|G3V448_HUMAN Thioredoxin-related transmembrane protein 1 OS=Homo sapiens OX=9606 GN=TMX1 PE=1 SV=1;sp|Q9H3N1|TMX1_HUMAN Thioredoxin-related transmembrane protein 1 OS=Homo sapiens OX=9606 GN=TMX1 PE=1 SV=1	2	1	1	1	1	1	1	1	1	1	11.4	11.4	11.4	11.911	105	0	6.8441	11.4	11.4	0	0	0	0	0	0	1	1	2	785	2899	TRUE	2905	4103;4104	4284;4285	4285
Q7Z355	Q7Z355;J3KR24;Q7Z3U5;A0A0A0MSX9;Q59G75;P41252;Q7L4K8;B4DVX2;Q6P0M4;Q9P1N9	Isoleucine--tRNA ligase, cytoplasmic	DKFZp686L17145;IARS;DKFZp686L0869	tr|Q7Z355|Q7Z355_HUMAN Isoleucyl-tRNA synthetase OS=Homo sapiens OX=9606 GN=DKFZp686L17145 PE=2 SV=1;tr|J3KR24|J3KR24_HUMAN Isoleucyl-tRNA synthetase OS=Homo sapiens OX=9606 GN=IARS1 PE=1 SV=1;tr|Q7Z3U5|Q7Z3U5_HUMAN Isoleucyl-tRNA synthetase OS=Homo sapien	10	4	4	4	3	2	3	2	3	2	3.9	3.9	3.9	131.7	1152	0	6.8259	2.8	2.1	7515600	0	141800	0	7515600	0	3	3	6	246	660;752;938;2256	True;True;True;True	663;755;941;2260	909;1031;1032;1033;1297;3170	945;1070;1071;1072;1348;3280	945;1071;1348;3280
Q76LA1	Q76LA1;P04080	Cystatin-B	CSTB	tr|Q76LA1|Q76LA1_HUMAN CSTB protein OS=Homo sapiens OX=9606 GN=CSTB PE=2 SV=1;sp|P04080|CYTB_HUMAN Cystatin-B OS=Homo sapiens OX=9606 GN=CSTB PE=1 SV=2	2	1	1	1	1	1	1	1	1	1	12.2	12.2	12.2	11.139	98	0	6.8002	12.2	12.2	0	0	0	0	0	0	1	1	2	859	2953	TRUE	2959	4175;4176	4363;4364	4363
O95456	O95456;B2RD51;F8WBH7	Proteasome assembly chaperone 1	PSMG1	sp|O95456|PSMG1_HUMAN Proteasome assembly chaperone 1 OS=Homo sapiens OX=9606 GN=PSMG1 PE=1 SV=1;tr|B2RD51|B2RD51_HUMAN Proteasome assembly chaperone 1 OS=Homo sapiens OX=9606 PE=2 SV=1;tr|F8WBH7|F8WBH7_HUMAN Proteasome assembly chaperone 1 OS=Homo sapiens	3	2	2	2	0	2	0	2	0	2	8.3	8.3	8.3	32.854	288	0	6.7867	0	8.3	0	0	0	0	0	0	0	2	2	565	38;2796	True;True	39;2802	51;3973	56;4136	56;4136
Q14204	Q14204	Cytoplasmic dynein 1 heavy chain 1	DYNC1H1	sp|Q14204|DYHC1_HUMAN Cytoplasmic dynein 1 heavy chain 1 OS=Homo sapiens OX=9606 GN=DYNC1H1 PE=1 SV=5	10	9	9	9	2	7	2	7	2	7	2.1	2.1	2.1	532.4	4646	0	6.7592	0.4	1.7	0	8152900	0	31723	0	6808400	2	8	10	976	39;469;1207;1739;2468;2787;2819;3059;3075	True;True;True;True;True;True;True;True;True	40;471;1210;1743;2472;2793;2825;3065;3081	52;635;1687;2419;3456;3964;4003;4004;4323;4345	57;662;1746;2507;3586;4127;4167;4168;4525;4547	57;662;1746;2507;3586;4127;4167;4525;4547
A0A140VK56	A0A140VK56;P37837;F2Z393	Transaldolase	TALDO1	tr|A0A140VK56|A0A140VK56_HUMAN Transaldolase OS=Homo sapiens OX=9606 PE=2 SV=1;sp|P37837|TALDO_HUMAN Transaldolase OS=Homo sapiens OX=9606 GN=TALDO1 PE=1 SV=2;tr|F2Z393|F2Z393_HUMAN Transaldolase OS=Homo sapiens OX=9606 GN=TALDO1 PE=1 SV=1	4	3	3	3	2	3	2	3	2	3	8.9	8.9	8.9	37.54	337	0	6.7171	6.2	8.9	0	0	0	0	0	0	2	3	5	329	32;1740;1825	True;True;True	33;1744;1829	43;2420;2421;2539;2540	48;2508;2509;2631;2632	48;2509;2632
E9PNR9	E9PNR9;A0A3Q8B4N0;A0A3S6H812;A0A3Q8B022;A0A3S6H7E9;A0A3S6H7G3;Q5U8W9;E9PKG1;A0A3Q8AM27;A0A3Q8APW9;A0A3Q8ATF5;B4DJ87;A0A3Q8AIR8;A0A3Q8APX7;H0YDE4;A0A3S6H8A6;A0A3S6H7Z6;A0A3S6H765;E9PIX6;A0A3S6H758;E9PQ98;A0A3S6H7X4;Q99873	Protein arginine N-methyltransferase 1	PRMT1;HRMT1L2	tr|E9PNR9|E9PNR9_HUMAN Protein arginine N-methyltransferase 1 (Fragment) OS=Homo sapiens OX=9606 GN=PRMT1 PE=1 SV=1;tr|A0A3Q8B4N0|A0A3Q8B4N0_HUMAN Protein arginine N-methyltransferase 1 transcript variant 31 OS=Homo sapiens OX=9606 GN=PRMT1 PE=2 SV=1;tr|A0	23	2	2	2	1	2	1	2	1	2	7.5	7.5	7.5	18.297	160	0	6.7162	7.5	7.5	0	0	0	0	0	0	1	2	3	442	236;1688	True;True	238;1692	318;319;2347	331;332;2435	332;2435
Q9UNM1	Q9UNM1;B8ZZL8;A0A384N6A4;P61604;A0A024R3X7	10 kDa heat shock protein, mitochondrial	EPFP1;HSPE1	tr|Q9UNM1|Q9UNM1_HUMAN 10 kDa heat shock protein, mitochondrial (Fragment) OS=Homo sapiens OX=9606 GN=EPFP1 PE=3 SV=1;tr|B8ZZL8|B8ZZL8_HUMAN 10 kDa heat shock protein, mitochondrial OS=Homo sapiens OX=9606 GN=HSPE1 PE=1 SV=1;tr|A0A384N6A4|A0A384N6A4_HUMAN	7	3	3	3	2	2	2	2	2	2	24.7	24.7	24.7	10.295	97	0	6.6873	24.7	12.4	0	15716000	0	2619400	0	13124000	2	2	4	408	977;984;1033	True;True;True	980;987;1036	1344;1352;1416;1417	1396;1404;1470;1471	1396;1404;1471	138	31
A0A3B3IRU2	A0A3B3IRU2;Q6FHM6;B1AHD1;A0A3B3IUA2;P55769	NHP2-like protein 1;NHP2-like protein 1, N-terminally processed	NHP2L1	tr|A0A3B3IRU2|A0A3B3IRU2_HUMAN NHP2 non-histone chromosome protein 2-like 1 (S. cerevisiae), isoform CRA_b OS=Homo sapiens OX=9606 GN=SNU13 PE=1 SV=1;tr|Q6FHM6|Q6FHM6_HUMAN Ribonucloprotein OS=Homo sapiens OX=9606 GN=NHP2L1 PE=2 SV=1;tr|B1AHD1|B1AHD1_HUMAN	5	1	1	1	0	1	0	1	0	1	16.4	16.4	16.4	8.0444	73	0	6.6302	0	16.4	0	0	0	0	0	0	0	1	1	434	2263	TRUE	2267	3178	3288	3288
G3V158	G3V158;E9PPM8;Q9Y315	Deoxyribose-phosphate aldolase	DERA	tr|G3V158|G3V158_HUMAN 2-deoxy-D-ribose 5-phosphate aldolase OS=Homo sapiens OX=9606 GN=DERA PE=1 SV=1;tr|E9PPM8|E9PPM8_HUMAN 2-deoxy-D-ribose 5-phosphate aldolase OS=Homo sapiens OX=9606 GN=DERA PE=1 SV=1;sp|Q9Y315|DEOC_HUMAN Deoxyribose-phosphate aldolas	3	1	1	1	0	1	0	1	0	1	5.2	5.2	5.2	25.113	230	0	6.6302	0	5.2	0	0	0	0	0	0	0	1	1	765	1302	TRUE	1305	1821	1881	1881
B7Z9L2	B7Z9L2;B7Z792;Q53HG2;O75306	NADH dehydrogenase [ubiquinone] iron-sulfur protein 2, mitochondrial	NDUFS2	tr|B7Z9L2|B7Z9L2_HUMAN Complex I-49kD OS=Homo sapiens OX=9606 PE=2 SV=1;tr|B7Z792|B7Z792_HUMAN Complex I-49kD OS=Homo sapiens OX=9606 PE=2 SV=1;tr|Q53HG2|Q53HG2_HUMAN Complex I-49kD (Fragment) OS=Homo sapiens OX=9606 PE=2 SV=1;sp|O75306|NDUS2_HUMAN NADH de	4	1	1	1	0	1	0	1	0	1	5.2	5.2	5.2	26.97	231	0	6.6246	0	5.2	0	0	0	0	0	0	0	1	1	675	1685	TRUE	1689	2343	2431	2431
P62906	P62906;Q1JQ76	60S ribosomal protein L10a;Ribosomal protein	RPL10A	sp|P62906|RL10A_HUMAN 60S ribosomal protein L10a OS=Homo sapiens OX=9606 GN=RPL10A PE=1 SV=2;tr|Q1JQ76|Q1JQ76_HUMAN Ribosomal protein (Fragment) OS=Homo sapiens OX=9606 GN=RPL10A PE=2 SV=1	3	4	4	4	3	1	3	1	3	1	21.7	21.7	21.7	24.831	217	0	6.618	14.3	7.4	0	0	0	0	0	0	3	1	4	949	125;341;342;882	True;True;True;True	127;343;344;885	164;466;467;1217	173;481;482;1265	173;481;482;1265	357;358	85;144
Q6ZMM9	Q6ZMM9;Q2NKW8;H0Y8B3;Q6ZNS6;A0A024R0A8;V5YQL4;O43865;Q96HN2	Adenosylhomocysteinase;Putative adenosylhomocysteinase 2;Putative adenosylhomocysteinase 3	AHCYL1;AHCYL2;FGFR2-AHCYL1	tr|Q6ZMM9|Q6ZMM9_HUMAN cDNA FLJ16815 fis, clone THYMU3044175, highly similar to Adenosylhomocysteinase OS=Homo sapiens OX=9606 PE=2 SV=1;tr|Q2NKW8|Q2NKW8_HUMAN Adenosylhomocysteinase (Fragment) OS=Homo sapiens OX=9606 GN=AHCYL1 PE=2 SV=1;tr|H0Y8B3|H0Y8B3_H	8	1	1	1	1	1	1	1	1	1	3.8	3.8	3.8	35.359	317	0	6.6162	3.8	3.8	0	0	0	0	0	0	1	1	2	26	1026	TRUE	1029	1407;1408	1461;1462	1462
H0Y512	H0Y512;Q9HDC9	Adipocyte plasma membrane-associated protein	APMAP	tr|H0Y512|H0Y512_HUMAN Adipocyte plasma membrane-associated protein (Fragment) OS=Homo sapiens OX=9606 GN=APMAP PE=1 SV=1;sp|Q9HDC9|APMAP_HUMAN Adipocyte plasma membrane-associated protein OS=Homo sapiens OX=9606 GN=APMAP PE=1 SV=2	2	1	1	1	0	1	0	1	0	1	2.9	2.9	2.9	45.294	409	0	6.616	0	2.9	0	0	0	0	0	0	0	1	1	789	1834	TRUE	1838	2557	2649	2649
A0A087WUD3	A0A087WUD3;A0A024RDJ1;Q9NRP0	Oligosaccharyltransferase complex subunit OSTC	OSTC;DC2	tr|A0A087WUD3|A0A087WUD3_HUMAN Oligosaccharyltransferase complex subunit OS=Homo sapiens OX=9606 GN=OSTC PE=1 SV=1;tr|A0A024RDJ1|A0A024RDJ1_HUMAN Oligosaccharyltransferase complex subunit OS=Homo sapiens OX=9606 GN=DC2 PE=3 SV=1;sp|Q9NRP0|OSTC_HUMAN Oligos	3	1	1	1	1	1	1	1	1	1	14.5	14.5	14.5	9.369	83	0	6.616	14.5	14.5	0	0	0	0	0	0	1	1	2	181	3056	TRUE	3062	4318;4319	4520;4521	4520
B4E1S3	B4E1S3;B2R9T9;Q9BVC6	Transmembrane protein 109	TMEM109	tr|B4E1S3|B4E1S3_HUMAN cDNA FLJ57860, highly similar to Transmembrane protein 109 OS=Homo sapiens OX=9606 PE=2 SV=1;tr|B2R9T9|B2R9T9_HUMAN cDNA, FLJ94551 OS=Homo sapiens OX=9606 PE=2 SV=1;sp|Q9BVC6|TM109_HUMAN Transmembrane protein 109 OS=Homo sapiens OX=9	3	1	1	1	1	1	1	1	1	1	5.1	5.1	5.1	24.983	234	0	6.6153	5.1	5.1	0	0	0	0	0	0	1	1	2	560	559	TRUE	561	763;764	793;794	794
H7C046	H7C046;A0A0A0MTJ9;Q6PIU2	Neutral cholesterol ester hydrolase 1	NCEH1	tr|H7C046|H7C046_HUMAN Neutral cholesterol ester hydrolase 1 (Fragment) OS=Homo sapiens OX=9606 GN=NCEH1 PE=1 SV=2;tr|A0A0A0MTJ9|A0A0A0MTJ9_HUMAN Neutral cholesterol ester hydrolase 1 OS=Homo sapiens OX=9606 GN=NCEH1 PE=1 SV=1;sp|Q6PIU2|NCEH1_HUMAN Neutral	3	1	1	1	1	1	1	1	1	1	4.2	4.2	4.2	31.737	284	0	6.6021	4.2	4.2	0	0	0	0	0	0	1	1	2	247	3106	TRUE	3112	4389;4390	4594;4595	4595
B1AHF3	B1AHF3;A0A024R4X0;P00387	NADH-cytochrome b5 reductase;NADH-cytochrome b5 reductase 3;NADH-cytochrome b5 reductase 3 membrane-bound form;NADH-cytochrome b5 reductase 3 soluble form	CYB5R3	tr|B1AHF3|B1AHF3_HUMAN NADH-cytochrome b5 reductase 3 (Fragment) OS=Homo sapiens OX=9606 GN=CYB5R3 PE=1 SV=1;tr|A0A024R4X0|A0A024R4X0_HUMAN NADH-cytochrome b5 reductase OS=Homo sapiens OX=9606 GN=CYB5R3 PE=3 SV=1;sp|P00387|NB5R3_HUMAN NADH-cytochrome b5 re	3	2	2	2	0	2	0	2	0	2	17	17	17	16.696	147	0	6.5376	0	17	0	0	0	0	0	0	0	2	2	74	1774;2597	True;True	1778;2602	2468;3679	2558;3824	2558;3824
Q9BTQ7	Q9BTQ7;A0A024R1Q8;P62829;C9JD32;J3KT29;J3KTJ3	60S ribosomal protein L23	RPL23	tr|Q9BTQ7|Q9BTQ7_HUMAN 60S ribosomal protein L23 (Fragment) OS=Homo sapiens OX=9606 PE=2 SV=1;tr|A0A024R1Q8|A0A024R1Q8_HUMAN 60S ribosomal protein L23 OS=Homo sapiens OX=9606 GN=RPL23 PE=3 SV=1;sp|P62829|RL23_HUMAN 60S ribosomal protein L23 OS=Homo sapiens	8	5	5	5	2	4	2	4	2	4	43.3	43.3	43.3	14.149	134	0	6.5354	7.5	43.3	39198000	15470000	4355300	1718900	0	12919000	3	4	7	37	1105;1421;1546;1626;1868	True;True;True;True;True	1108;1425;1550;1630;1872	1510;1979;2150;2151;2263;2601	1564;2049;2224;2225;2226;2344;2694	1564;2049;2225;2344;2694	17;18	54;56
Q53FC7	Q53FC7;B3KSM6;B2R6X5;A0A384NKX5;P17066;B4DHP5;P48741	Heat shock 70 kDa protein 6;Putative heat shock 70 kDa protein 7	HSPA6;HSPA7	tr|Q53FC7|Q53FC7_HUMAN Heat shock 70kDa protein 6 (HSP70B) variant (Fragment) OS=Homo sapiens OX=9606 PE=2 SV=1;tr|B3KSM6|B3KSM6_HUMAN cDNA FLJ36606 fis, clone TRACH2015654, highly similar to HEAT SHOCK 70 kDa PROTEIN 6 OS=Homo sapiens OX=9606 PE=2 SV=1;t	7	4	1	1	4	3	1	1	1	1	7	1.7	1.7	71.003	643	0	6.5294	7	5.6	0	0	0	0	0	0	1	1	2	415	303;1432;1837;2907	False;False;False;True	305;1436;1841;2913	413;414;1992;1993;2561;4113;4114	428;429;2062;2063;2653;4294;4295	429;2063;2653;4295
Q53HT6	Q53HT6;Q53G72;P51572;C9JSP1;C9JQ75;C9J0M4;A0A2R8Y5M6	B-cell receptor-associated protein 31	BCAP31	tr|Q53HT6|Q53HT6_HUMAN B-cell receptor-associated protein (Fragment) OS=Homo sapiens OX=9606 PE=2 SV=1;tr|Q53G72|Q53G72_HUMAN B-cell receptor-associated protein (Fragment) OS=Homo sapiens OX=9606 PE=2 SV=1;sp|P51572|BAP31_HUMAN B-cell receptor-associated p	7	2	2	2	1	2	1	2	1	2	10.2	10.2	10.2	27.961	246	0	6.4837	6.1	10.2	0	0	0	0	0	0	1	2	3	925	88;1696	True;True	89;1700	113;2363;2364	120;2451;2452	120;2451	352	212
P42677	P42677	40S ribosomal protein S27	RPS27	sp|P42677|RS27_HUMAN 40S ribosomal protein S27 OS=Homo sapiens OX=9606 GN=RPS27 PE=1 SV=3	5	5	5	5	3	3	3	3	3	3	26.2	26.2	26.2	9.461	84	0	6.4385	25	23.8	3222300	4459600	805570	1114900	0	3724100	3	4	7	918	473;474;475;1947;1948	True;True;True;True;True	475;476;477;1951;1952	639;640;641;2715;2716;2717	666;667;668;2810;2811;2812;2813	666;667;668;2811;2813
B4E0H8	B4E0H8;A0A140VJM0;P26006;Q59F03	Integrin alpha-3;Integrin alpha-3 heavy chain;Integrin alpha-3 light chain	ITGA3	tr|B4E0H8|B4E0H8_HUMAN cDNA FLJ60385, highly similar to Integrin alpha-3 OS=Homo sapiens OX=9606 PE=2 SV=1;tr|A0A140VJM0|A0A140VJM0_HUMAN Testicular tissue protein Li 96 OS=Homo sapiens OX=9606 PE=2 SV=1;sp|P26006|ITA3_HUMAN Integrin alpha-3 OS=Homo sapien	7	4	4	4	3	2	3	2	3	2	3.7	3.7	3.7	115.17	1037	0	6.4248	2.6	2	9879400	11013000	253320	282390	0	9196900	4	3	7	309	17;277;2415;3034	True;True;True;True	17;279;2419;3040	23;378;379;3386;4289	26;391;392;393;394;3512;4489	26;393;3512;4489
Q08211	Q08211;Q58F26;Q6PJK6	ATP-dependent RNA helicase A	DHX9	sp|Q08211|DHX9_HUMAN ATP-dependent RNA helicase A OS=Homo sapiens OX=9606 GN=DHX9 PE=1 SV=4;tr|Q58F26|Q58F26_HUMAN DHX9 protein (Fragment) OS=Homo sapiens OX=9606 GN=DHX9 PE=2 SV=1;tr|Q6PJK6|Q6PJK6_HUMAN DHX9 protein (Fragment) OS=Homo sapiens OX=9606 GN=D	4	5	5	5	3	2	3	2	3	2	4.6	4.6	4.6	140.96	1270	0	6.4049	2.8	1.8	0	0	0	0	0	0	3	2	5	966	14;1022;1643;1737;2918	True;True;True;True;True	14;1025;1647;1741;2924	19;1401;2285;2417;4126	22;1455;2368;2505;4312	22;1455;2368;2505;4312
A0A590UJM2	A0A590UJM2;A0A590UK29;Q2TB59;A0A024R0C3;Q13423;D6RAI5;A0A590UK15;D6RHU2;A0A590UJA4;A0A590UKC7;A0A590UJI3;E9PCX7	NAD(P) transhydrogenase, mitochondrial	NNT	tr|A0A590UJM2|A0A590UJM2_HUMAN NAD(P) transhydrogenase, mitochondrial OS=Homo sapiens OX=9606 GN=NNT PE=1 SV=1;tr|A0A590UK29|A0A590UK29_HUMAN NAD(P) transhydrogenase, mitochondrial OS=Homo sapiens OX=9606 GN=NNT PE=1 SV=1;tr|Q2TB59|Q2TB59_HUMAN Proton-tran	12	4	4	4	0	4	0	4	0	4	9.4	9.4	9.4	52.178	487	0	6.3442	0	9.4	0	3683300	0	102310	0	3075900	0	4	4	27	373;2497;2850;2858	True;True;True;True	375;2501;2856;2864	510;3495;4041;4051	528;3626;4209;4219	528;3626;4209;4219
H0Y9X3	H0Y9X3;A0A024QZ42;A0A087WZ38;Q53FC3;O75340	Programmed cell death protein 6	PDCD6	tr|H0Y9X3|H0Y9X3_HUMAN Programmed cell death protein 6 (Fragment) OS=Homo sapiens OX=9606 GN=PDCD6 PE=1 SV=1;tr|A0A024QZ42|A0A024QZ42_HUMAN HCG1985580, isoform CRA_c OS=Homo sapiens OX=9606 GN=PDCD6 PE=1 SV=1;tr|A0A087WZ38|A0A087WZ38_HUMAN Programmed cell	5	1	1	1	1	1	1	1	1	1	10.6	10.6	10.6	12.171	104	0	6.3401	10.6	10.6	0	0	0	0	0	0	2	2	4	8	1923	TRUE	1927	2681;2682;2683;2684	2776;2777;2778;2779	2778
Q15717	Q15717	ELAV-like protein 1	ELAVL1	sp|Q15717|ELAV1_HUMAN ELAV-like protein 1 OS=Homo sapiens OX=9606 GN=ELAVL1 PE=1 SV=2	2	3	3	3	3	2	3	2	3	2	10.1	10.1	10.1	36.091	326	0	6.2152	10.1	6.7	0	0	0	0	0	0	3	2	5	984	788;2496;3035	True;True;True	791;2500;3041	1080;1081;3493;3494;4290	1120;1121;3624;3625;4490	1120;3625;4490
K7ES59	K7ES59;A0A087WU68;Q59H49;A6NLN1;P26599	Polypyrimidine tract-binding protein 1	PTBP1	tr|K7ES59|K7ES59_HUMAN Polypyrimidine tract-binding protein 1 (Fragment) OS=Homo sapiens OX=9606 GN=PTBP1 PE=1 SV=3;tr|A0A087WU68|A0A087WU68_HUMAN Polypyrimidine tract-binding protein 1 (Fragment) OS=Homo sapiens OX=9606 GN=PTBP1 PE=1 SV=1;tr|Q59H49|Q59H49	5	1	1	1	0	1	0	1	0	1	8.1	8.1	8.1	15.64	149	0	6.2079	0	8.1	0	0	0	0	0	0	0	1	1	198	688	TRUE	691	943	979	979
A0A1B0GU58	A0A1B0GU58;B2RDE0;P05165;A0A1B0GWA1;A0A1B0GUX9;A0A1B0GWI4	Propionyl-CoA carboxylase alpha chain, mitochondrial	PCCA	tr|A0A1B0GU58|A0A1B0GU58_HUMAN Propanoyl-CoA:carbon dioxide ligase subunit alpha (Fragment) OS=Homo sapiens OX=9606 GN=PCCA PE=1 SV=1;tr|B2RDE0|B2RDE0_HUMAN Propanoyl-CoA:carbon dioxide ligase subunit alpha OS=Homo sapiens OX=9606 PE=2 SV=1;sp|P05165|PCCA_	8	3	3	3	3	0	3	0	3	0	5.7	5.7	5.7	67.232	615	0	6.1964	5.7	0	0	0	0	0	0	0	3	0	3	342	225;1145;1942	True;True;True	227;1148;1946	307;1584;2709	320;1639;2804	320;1639;2804	115	276
F8WF48	F8WF48;F8WCJ7;A0JLN5;R9WWI7;Q99442	Translocation protein SEC62	SEC62	tr|F8WF48|F8WF48_HUMAN Translocation protein SEC62 OS=Homo sapiens OX=9606 GN=SEC62 PE=1 SV=1;tr|F8WCJ7|F8WCJ7_HUMAN Translocation protein SEC62 OS=Homo sapiens OX=9606 GN=SEC62 PE=1 SV=1;tr|A0JLN5|A0JLN5_HUMAN Translocation protein SEC62 (Fragment) OS=Hom	5	1	1	1	0	1	0	1	0	1	14.1	14.1	14.1	9.8703	85	0	6.1952	0	14.1	0	0	0	0	0	0	0	1	1	459	1401	TRUE	1405	1957	2022	2022
B3KWD0	B3KWD0;B7ZB16;B4DR01;O14980	Exportin-1	XPO1	tr|B3KWD0|B3KWD0_HUMAN cDNA FLJ42779 fis, clone BRAWH3005300, highly similar to Exportin-1 OS=Homo sapiens OX=9606 PE=2 SV=1;tr|B7ZB16|B7ZB16_HUMAN cDNA, FLJ79380, highly similar to Exportin-1 OS=Homo sapiens OX=9606 PE=2 SV=1;tr|B4DR01|B4DR01_HUMAN cDNA F	4	1	1	1	0	1	0	1	0	1	2.1	2.1	2.1	82.418	718	0	6.1563	0	2.1	0	0	0	0	0	0	0	1	1	594	592	TRUE	594	811	844	844
A0A024R8D7	A0A024R8D7;P31025;Q5VSP4	Lipocalin-1;Putative lipocalin 1-like protein 1	LCN1;LCN1P1	tr|A0A024R8D7|A0A024R8D7_HUMAN Lipocalin 1 (Tear prealbumin), isoform CRA_a OS=Homo sapiens OX=9606 GN=LCN1 PE=3 SV=1;sp|P31025|LCN1_HUMAN Lipocalin-1 OS=Homo sapiens OX=9606 GN=LCN1 PE=1 SV=1;sp|Q5VSP4|LC1L1_HUMAN Putative lipocalin 1-like protein 1 OS=Ho	3	2	2	2	2	0	2	0	2	0	12.5	12.5	12.5	19.25	176	0	6.131	12.5	0	0	0	0	0	0	0	2	0	2	126	1060;2144	True;True	1063;2148	1451;2995	1505;3099	1505;3099
Q53GB0	Q53GB0;Q549C5;Q9NS69	Mitochondrial import receptor subunit TOM22 homolog	MST065;TOMM22	tr|Q53GB0|Q53GB0_HUMAN Mitochondrial import receptor subunit TOM22 homolog (Fragment) OS=Homo sapiens OX=9606 PE=2 SV=1;tr|Q549C5|Q549C5_HUMAN Mitochondrial import receptor subunit TOM22 homolog OS=Homo sapiens OX=9606 GN=MST065 PE=2 SV=1;sp|Q9NS69|TOM22_H	3	2	2	2	1	1	1	1	1	1	23.2	23.2	23.2	15.505	142	0	6.118	14.8	8.5	0	0	0	0	0	0	1	1	2	991	8;1890	True;True	8;1894	13;2630	16;2724	16;2724	371	108
C9IZG4	C9IZG4;O60888	Protein CutA	CUTA	tr|C9IZG4|C9IZG4_HUMAN Protein CutA OS=Homo sapiens OX=9606 GN=CUTA PE=1 SV=1;sp|O60888|CUTA_HUMAN Protein CutA OS=Homo sapiens OX=9606 GN=CUTA PE=1 SV=2	2	1	1	1	0	1	0	1	0	1	10.4	10.4	10.4	14.401	135	0	6.0752	0	10.4	0	0	0	0	0	0	0	1	1	684	2793	TRUE	2799	3970	4133	4133
P49327	P49327;A0A0U1RQF0	Fatty acid synthase;[Acyl-carrier-protein] S-acetyltransferase;[Acyl-carrier-protein] S-malonyltransferase;3-oxoacyl-[acyl-carrier-protein] synthase;3-oxoacyl-[acyl-carrier-protein] reductase;3-hydroxyacyl-[acyl-carrier-protein] dehydratase;Enoyl-[acyl-carrier-protein] reductase;Oleoyl-[acyl-carrier-protein] hydrolase	FASN	sp|P49327|FAS_HUMAN Fatty acid synthase OS=Homo sapiens OX=9606 GN=FASN PE=1 SV=3;tr|A0A0U1RQF0|A0A0U1RQF0_HUMAN 3-hydroxyacyl-[acyl-carrier-protein] dehydratase OS=Homo sapiens OX=9606 GN=FASN PE=1 SV=1	3	5	5	5	2	4	2	4	2	4	2.2	2.2	2.2	273.42	2511	0	6.0709	0.9	1.8	0	0	0	0	0	0	2	4	6	300	269;497;573;1901;3103	True;True;True;True;True	271;499;575;1905;3109	367;671;783;2646;2647;4385	380;699;813;2740;2741;4590	380;699;813;2741;4590
A8K6Q8	A8K6Q8;P02786;B7Z2I6;G3V0E5	Transferrin receptor protein 1;Transferrin receptor protein 1, serum form	TFRC	tr|A8K6Q8|A8K6Q8_HUMAN Transferrin receptor protein 1 OS=Homo sapiens OX=9606 PE=2 SV=1;sp|P02786|TFR1_HUMAN Transferrin receptor protein 1 OS=Homo sapiens OX=9606 GN=TFRC PE=1 SV=2;tr|B7Z2I6|B7Z2I6_HUMAN cDNA FLJ57106, highly similar to Transferrin recept	6	4	4	4	1	4	1	4	1	4	6.7	6.7	6.7	84.872	760	0	6.0678	1.8	6.7	0	0	0	0	0	0	1	4	5	518	1676;1964;2449;2573	True;True;True;True	1680;1968;2453;2577	2331;2740;3434;3601;3602	2418;2836;3564;3743;3744	2418;2836;3564;3744
H0YLU2	H0YLU2;Q86SZ9;A0A384NQ35;Q6FHU3;A0A0K0K1L8;Q06323	Proteasome activator complex subunit 1	PSME1	tr|H0YLU2|H0YLU2_HUMAN Proteasome activator complex subunit 1 (Fragment) OS=Homo sapiens OX=9606 GN=PSME1 PE=1 SV=1;tr|Q86SZ9|Q86SZ9_HUMAN Full-length cDNA clone CS0DJ006YA22 of T cells (Jurkat cell line) of Homo sapiens (human) (Fragment) OS=Homo sapiens	6	1	1	1	1	1	1	1	1	1	12.3	12.3	12.3	12.883	114	0	6.0594	12.3	12.3	0	0	0	0	0	0	1	1	2	276	1278	TRUE	1281	1788;1789	1848;1849	1849
Q6LCU2	Q6LCU2;E4W6B6;B2R4D8;A0A024R1V4;K7ELC7;P61353	60S ribosomal protein L27	RPL27	tr|Q6LCU2|Q6LCU2_HUMAN 60S ribosomal protein L27 (Fragment) OS=Homo sapiens OX=9606 GN=RPL27 PE=2 SV=1;tr|E4W6B6|E4W6B6_HUMAN 60S ribosomal protein L27 (Fragment) OS=Homo sapiens OX=9606 GN=RPL27 PE=2 SV=1;tr|B2R4D8|B2R4D8_HUMAN 60S ribosomal protein L27 O	6	1	1	1	0	1	0	1	0	1	25	25	25	5.0609	40	0	5.9967	0	25	0	0	NaN	NaN	0	0	0	1	1	43	527	TRUE	529	718	746	746
B4DUL5	B4DUL5;P31930	Cytochrome b-c1 complex subunit 1, mitochondrial	UQCRC1	tr|B4DUL5|B4DUL5_HUMAN cDNA FLJ51625, highly similar to Ubiquinol-cytochrome-c reductase complex coreprotein I, mitochondrial OS=Homo sapiens OX=9606 PE=2 SV=1;sp|P31930|QCR1_HUMAN Cytochrome b-c1 complex subunit 1, mitochondrial OS=Homo sapiens OX=9606 GN	2	1	1	1	1	1	1	1	1	1	3.3	3.3	3.3	40.372	365	0	5.8879	3.3	3.3	0	0	0	0	0	0	1	1	2	643	1681	TRUE	1685	2338;2339	2425;2426	2425
Q9UEH5	Q9UEH5;Q6IPW4;Q6IB76;A8K750;E7EPT4;P19404	NADH dehydrogenase [ubiquinone] flavoprotein 2, mitochondrial	NDUFV2	tr|Q9UEH5|Q9UEH5_HUMAN NADH dehydrogenase [ubiquinone] flavoprotein 2, mitochondrial (Fragment) OS=Homo sapiens OX=9606 GN=NDUFV2 PE=3 SV=1;tr|Q6IPW4|Q6IPW4_HUMAN NADH dehydrogenase [ubiquinone] flavoprotein 2, mitochondrial OS=Homo sapiens OX=9606 GN=NDUF	6	1	1	1	0	1	0	1	0	1	5.6	5.6	5.6	25.43	231	0	5.8745	0	5.6	0	0	0	0	0	0	0	1	1	520	9	TRUE	9	14	17	17
A0A024RDQ0	A0A024RDQ0;A0A024RDS1;Q92598;R4GN69	Heat shock protein 105 kDa	HSPH1	tr|A0A024RDQ0|A0A024RDQ0_HUMAN Heat shock 110 kDa protein OS=Homo sapiens OX=9606 GN=HSPH1 PE=3 SV=1;tr|A0A024RDS1|A0A024RDS1_HUMAN Heat shock 110 kDa protein OS=Homo sapiens OX=9606 GN=HSPH1 PE=3 SV=1;sp|Q92598|HS105_HUMAN Heat shock protein 105 kDa OS=Ho	4	2	1	1	1	2	0	1	0	1	3.4	1.7	1.7	92.115	814	0	5.8552	1.7	3.4	0	0	0	0	0	0	0	1	1	185	122;924	True;False	124;927	161;1278;1279	170;1329;1330	170;1330
Q6FHJ5	Q6FHJ5;O14828	Secretory carrier-associated membrane protein 3	SCAMP3	tr|Q6FHJ5|Q6FHJ5_HUMAN Secretory carrier-associated membrane protein (Fragment) OS=Homo sapiens OX=9606 GN=SCAMP3 PE=2 SV=1;sp|O14828|SCAM3_HUMAN Secretory carrier-associated membrane protein 3 OS=Homo sapiens OX=9606 GN=SCAMP3 PE=1 SV=3	2	1	1	1	0	1	0	1	0	1	4.6	4.6	4.6	38.242	347	0	5.812	0	4.6	0	0	0	0	0	0	0	1	1	840	261	TRUE	263	357	370	370
V9HWH7	V9HWH7;P31939;B4DP06;B2R7P8;C9JLK0	Bifunctional purine biosynthesis protein PURH;Phosphoribosylaminoimidazolecarboxamide formyltransferase;IMP cyclohydrolase	HEL-S-70p;ATIC	tr|V9HWH7|V9HWH7_HUMAN 5-aminoimidazole-4-carboxamide ribonucleotide formyltransferase OS=Homo sapiens OX=9606 GN=HEL-S-70p PE=2 SV=1;sp|P31939|PUR9_HUMAN Bifunctional purine biosynthesis protein ATIC OS=Homo sapiens OX=9606 GN=ATIC PE=1 SV=3;tr|B4DP06|B4D	7	4	4	4	1	4	1	4	1	4	9.6	9.6	9.6	64.615	592	0	5.7686	2.7	9.6	0	0	0	0	0	0	1	4	5	910	197;242;1687;2748	True;True;True;True	199;244;1691;2753	272;273;327;2346;3900	283;284;340;2434;4056	283;340;2434;4056
A0A024R277	A0A024R277;O15269;Q59EQ4;Q6NUL7	Serine palmitoyltransferase 1	SPTLC1	tr|A0A024R277|A0A024R277_HUMAN Serine palmitoyltransferase, long chain base subunit 1, isoform CRA_a OS=Homo sapiens OX=9606 GN=SPTLC1 PE=4 SV=1;sp|O15269|SPTC1_HUMAN Serine palmitoyltransferase 1 OS=Homo sapiens OX=9606 GN=SPTLC1 PE=1 SV=1;tr|Q59EQ4|Q59EQ	4	2	2	2	0	2	0	2	0	2	5.3	5.3	5.3	52.743	473	0	5.768	0	5.3	0	0	0	0	0	0	0	2	2	51	719;3147	True;True	722;3154	986;4449	1023;4657	1023;4657
P61221	P61221;D6R9I9	ATP-binding cassette sub-family E member 1	ABCE1	sp|P61221|ABCE1_HUMAN ATP-binding cassette sub-family E member 1 OS=Homo sapiens OX=9606 GN=ABCE1 PE=1 SV=1;tr|D6R9I9|D6R9I9_HUMAN ATP-binding cassette sub-family E member 1 OS=Homo sapiens OX=9606 GN=ABCE1 PE=1 SV=1	2	2	2	2	0	2	0	2	0	2	3.7	3.7	3.7	67.314	599	0	5.7672	0	3.7	0	0	0	0	0	0	0	2	2	937	2848;2970	True;True	2854;2976	4039;4197	4207;4388	4207;4388
F8VYK5	F8VYK5;F8W651;Q53FU3;A0A024RB72;F8VVA7;P61923	Coatomer subunit zeta-1	COPZ1	tr|F8VYK5|F8VYK5_HUMAN Coatomer subunit zeta OS=Homo sapiens OX=9606 GN=COPZ1 PE=1 SV=1;tr|F8W651|F8W651_HUMAN Coatomer subunit zeta OS=Homo sapiens OX=9606 GN=COPZ1 PE=1 SV=1;tr|Q53FU3|Q53FU3_HUMAN Coatomer subunit zeta (Fragment) OS=Homo sapiens OX=9606	6	1	1	1	0	1	0	1	0	1	25.8	25.8	25.8	10.035	89	0	5.7391	0	25.8	0	0	0	0	0	0	0	1	1	155	2856	TRUE	2862	4049	4217	4217
Q6UWP8	Q6UWP8;K7ESC4	Suprabasin	SBSN	sp|Q6UWP8|SBSN_HUMAN Suprabasin OS=Homo sapiens OX=9606 GN=SBSN PE=1 SV=2;tr|K7ESC4|K7ESC4_HUMAN Suprabasin (Fragment) OS=Homo sapiens OX=9606 GN=SBSN PE=1 SV=2	2	2	2	2	1	1	1	1	1	1	5.4	5.4	5.4	60.54	590	0	5.7364	2.4	3.1	0	0	0	0	0	0	1	1	2	1002	183;832	True;True	185;835	252;1138	263;1182	263;1182
B5BU08	B5BU08;P0DN76;Q01081	Splicing factor U2AF 35 kDa subunit	U2AF1	tr|B5BU08|B5BU08_HUMAN U2 small nuclear RNA auxillary factor 1 isoform a OS=Homo sapiens OX=9606 GN=U2AF1 PE=2 SV=1;sp|P0DN76|U2AF5_HUMAN Splicing factor U2AF 35 kDa subunit-like protein OS=Homo sapiens OX=9606 GN=U2AF1L5 PE=1 SV=1;sp|Q01081|U2AF1_HUMAN Sp	3	1	1	1	0	1	0	1	0	1	5.4	5.4	5.4	27.873	240	0	5.6485	0	5.4	0	0	0	0	0	0	0	1	1	660	2149	TRUE	2153	3003	3108	3108
D6RC06	D6RC06;D6REP8;D6RE99;D6RD60;A0A384NPU2;P49773	Histidine triad nucleotide-binding protein 1	HINT1	tr|D6RC06|D6RC06_HUMAN Histidine triad nucleotide-binding protein 1 OS=Homo sapiens OX=9606 GN=HINT1 PE=1 SV=1;tr|D6REP8|D6REP8_HUMAN Histidine triad nucleotide-binding protein 1 OS=Homo sapiens OX=9606 GN=HINT1 PE=1 SV=1;tr|D6RE99|D6RE99_HUMAN Histidine t	6	1	1	1	1	0	1	0	1	0	21.5	21.5	21.5	7.3235	65	0	5.6181	21.5	0	0	0	0	0	0	0	1	0	1	422	270	TRUE	272	368	381	381
B4DEX8	B4DEX8;A0A140VJP5;P31153;B4DFQ8;B4E1K2;B4DN74;A8K455;Q00266	S-adenosylmethionine synthase;S-adenosylmethionine synthase isoform type-2;S-adenosylmethionine synthase isoform type-1	MAT2A;MAT1A	tr|B4DEX8|B4DEX8_HUMAN S-adenosylmethionine synthase OS=Homo sapiens OX=9606 GN=MAT2A PE=2 SV=1;tr|A0A140VJP5|A0A140VJP5_HUMAN S-adenosylmethionine synthase OS=Homo sapiens OX=9606 PE=2 SV=1;sp|P31153|METK2_HUMAN S-adenosylmethionine synthase isoform type-	8	2	2	2	1	1	1	1	1	1	7.2	7.2	7.2	39.71	362	0	5.6165	4.1	3	0	0	0	0	0	0	1	1	2	312	893;2075	True;True	896;2079	1230;2897	1278;2994	1278;2994
B3KT34	B3KT34;A0A087X1I3;Q0QF12;A0A024QZ30;P31040;B3KYA5;B7Z6J5;A0A494C1T6;D6RFM5;B4DYN5	Succinate dehydrogenase [ubiquinone] flavoprotein subunit, mitochondrial	SDHA	tr|B3KT34|B3KT34_HUMAN cDNA FLJ37560 fis, clone BRCOC2000333, highly similar to Succinate dehydrogenase (ubiquinone) flavoprotein subunit, mitochondrial OS=Homo sapiens OX=9606 PE=2 SV=1;tr|A0A087X1I3|A0A087X1I3_HUMAN Flavoprotein subunit of complex II OS=	10	2	2	2	1	2	1	2	1	2	5.5	5.5	5.5	48.157	439	0	5.6162	2.5	5.5	0	0	0	0	0	0	1	2	3	7	946;2944	True;True	949;2950	1307;4161;4162	1358;4348;4349	1358;4349
E9PMD7	E9PMD7;P62136;A0A140VJS9;B3KXM2	Serine/threonine-protein phosphatase;Serine/threonine-protein phosphatase PP1-alpha catalytic subunit	PPP1CA	tr|E9PMD7|E9PMD7_HUMAN Serine/threonine-protein phosphatase (Fragment) OS=Homo sapiens OX=9606 GN=PPP1CA PE=1 SV=1;sp|P62136|PP1A_HUMAN Serine/threonine-protein phosphatase PP1-alpha catalytic subunit OS=Homo sapiens OX=9606 GN=PPP1CA PE=1 SV=1;tr|A0A140VJ	6	3	3	2	0	3	0	3	0	2	12.3	12.3	8.3	28.898	253	0	5.5396	0	12.3	0	16052000	0	1003300	0	13405000	0	4	4	761	1066;1823;2190	True;True;True	1069;1827;2194	1458;2536;2537;3065	1512;2628;2629;3171	1512;2629;3171
P62081	P62081;B5MCP9;A0A2R8Y623	40S ribosomal protein S7	RPS7	sp|P62081|RS7_HUMAN 40S ribosomal protein S7 OS=Homo sapiens OX=9606 GN=RPS7 PE=1 SV=1;tr|B5MCP9|B5MCP9_HUMAN 40S ribosomal protein S7 OS=Homo sapiens OX=9606 GN=RPS7 PE=1 SV=1;tr|A0A2R8Y623|A0A2R8Y623_HUMAN 40S ribosomal protein S7 (Fragment) OS=Homo sapi	3	2	2	2	2	2	2	2	2	2	8.8	8.8	8.8	22.127	194	0	5.4706	8.8	8.8	0	0	0	0	0	0	2	2	4	666	646;1240	True;True	648;1243	886;887;1733;1734	920;921;1792;1793	920;1793
A0A140VJH9	A0A140VJH9;B4DFR2;Q9NP97;Q8TF09;H3BNG9;H3BPA0;Q7Z4M1;H3BQI1;B1AKR6	Dynein light chain roadblock-type 1;Dynein light chain roadblock-type 2	DYNLRB1;DYNLRB2	tr|A0A140VJH9|A0A140VJH9_HUMAN Dynein light chain roadblock OS=Homo sapiens OX=9606 GN=DYNLRB2 PE=2 SV=1;tr|B4DFR2|B4DFR2_HUMAN cDNA FLJ59194, moderately similar to Dynein light chain 2A, cytoplasmic OS=Homo sapiens OX=9606 PE=2 SV=1;sp|Q9NP97|DLRB1_HUMAN	9	2	2	2	2	0	2	0	2	0	21.9	21.9	21.9	10.855	96	0	5.4659	21.9	0	0	0	0	0	0	0	2	0	2	304	94;438	True;True	95;440	121;594	128;618	128;618
Q96HX3	Q96HX3;Q6IBR0;Q53EP4;P04843;B4DL99;B4DNJ5;B7Z4L4	Dolichyl-diphosphooligosaccharide--protein glycosyltransferase subunit 1	RPN1	tr|Q96HX3|Q96HX3_HUMAN Dolichyl-diphosphooligosaccharide--protein glycosyltransferase subunit 1 (Fragment) OS=Homo sapiens OX=9606 PE=2 SV=1;tr|Q6IBR0|Q6IBR0_HUMAN Dolichyl-diphosphooligosaccharide--protein glycosyltransferase subunit 1 OS=Homo sapiens OX=	8	5	5	5	2	5	2	5	2	5	9.2	9.2	9.2	64.581	568	0	5.433	3.7	9.2	0	13459000	0	363770	0	11240000	2	5	7	863	219;944;1340;1660;1804	True;True;True;True;True	221;947;1343;1664;1808	299;300;1305;1870;2308;2309;2510	312;313;1356;1930;2391;2392;2601	313;1356;1930;2392;2601
A0A2R8YGX3	A0A2R8YGX3;B4DVY2;V9HW56;A0A2R8Y5V9;P67936;A0A2R8YEU4;A0A2R8YH90;A0A2R8YE05;K7ENT6;A0A2R8YHD2;B4DTB1	Tropomyosin alpha-4 chain	HEL-S-108;TPM4	tr|A0A2R8YGX3|A0A2R8YGX3_HUMAN Tropomyosin alpha-4 chain OS=Homo sapiens OX=9606 GN=TPM4 PE=1 SV=1;tr|B4DVY2|B4DVY2_HUMAN cDNA FLJ54184, highly similar to Tropomyosin alpha-4 chain OS=Homo sapiens OX=9606 PE=2 SV=1;tr|V9HW56|V9HW56_HUMAN Epididymis secreto	14	9	2	2	5	7	1	2	1	2	35	15.8	15.8	20.985	183	0	5.4329	27.3	32.8	0	0	0	0	0	0	1	2	3	372	1402;1403;1534;1673;1674;1702;1982;2315;2316	False;False;True;False;False;False;True;False;False	1406;1407;1538;1677;1678;1706;1986;2319;2320	1958;1959;1960;2134;2135;2325;2326;2327;2328;2371;2764;3255;3256	2023;2024;2025;2208;2209;2408;2409;2410;2411;2459;2860;3367;3368	2024;2025;2209;2408;2409;2459;2860;3367;3368
C9J0K6	C9J0K6;P30626	Sorcin	SRI	tr|C9J0K6|C9J0K6_HUMAN Sorcin OS=Homo sapiens OX=9606 GN=SRI PE=1 SV=1;sp|P30626|SORCN_HUMAN Sorcin OS=Homo sapiens OX=9606 GN=SRI PE=1 SV=1	2	3	3	3	1	3	1	3	1	3	20.6	20.6	20.6	17.605	155	0	5.3905	6.5	20.6	0	0	0	0	0	0	1	3	4	685	1939;2230;2448	True;True;True	1943;2234;2452	2706;3134;3135;3433	2801;3242;3243;3563	2801;3242;3563
B7Z6B3	B7Z6B3;B7Z2A3;B2R6C4;Q00765	Receptor expression-enhancing protein;Receptor expression-enhancing protein 5	REEP5	tr|B7Z6B3|B7Z6B3_HUMAN Receptor expression-enhancing protein OS=Homo sapiens OX=9606 PE=2 SV=1;tr|B7Z2A3|B7Z2A3_HUMAN Receptor expression-enhancing protein OS=Homo sapiens OX=9606 PE=2 SV=1;tr|B2R6C4|B2R6C4_HUMAN Receptor expression-enhancing protein OS=Ho	5	3	3	3	1	2	1	2	1	2	13.5	13.5	13.5	17.758	156	0	5.3561	7.1	12.8	0	0	0	0	0	0	1	2	3	548	331;1161;1473	True;True;True	333;1164;1477	453;1613;2051	468;1668;2125	468;1668;2125	188	119
D6R9A6	D6R9A6;Q5U071;P26583	High mobility group protein B2	HMGB2	tr|D6R9A6|D6R9A6_HUMAN High mobility group protein B2 (Fragment) OS=Homo sapiens OX=9606 GN=HMGB2 PE=1 SV=1;tr|Q5U071|Q5U071_HUMAN High-mobility group box 2 OS=Homo sapiens OX=9606 PE=2 SV=1;sp|P26583|HMGB2_HUMAN High mobility group protein B2 OS=Homo sapi	3	1	1	1	0	1	0	1	0	1	9.7	9.7	9.7	15.404	134	0	5.3527	0	9.7	0	0	0	0	0	0	0	1	1	734	2393	TRUE	2397	3357	3483	3483
Q9Y3F4	Q9Y3F4;B0AZV0	Serine-threonine kinase receptor-associated protein	STRAP	sp|Q9Y3F4|STRAP_HUMAN Serine-threonine kinase receptor-associated protein OS=Homo sapiens OX=9606 GN=STRAP PE=1 SV=1;tr|B0AZV0|B0AZV0_HUMAN cDNA, FLJ79540, highly similar to Serine-threonine kinase receptor-associatedprotein OS=Homo sapiens OX=9606 PE=2 SV	3	3	3	3	1	3	1	3	1	3	9.4	9.4	9.4	38.438	350	0	5.3391	3.1	9.4	0	0	0	0	0	0	1	3	4	1037	37;597;657	True;True;True	38;599;659	50;817;902;903	55;850;938;939	55;850;938
Q02413	Q02413	Desmoglein-1	DSG1	sp|Q02413|DSG1_HUMAN Desmoglein-1 OS=Homo sapiens OX=9606 GN=DSG1 PE=1 SV=2	1	3	3	3	3	0	3	0	3	0	3.7	3.7	3.7	113.75	1049	0	5.3045	3.7	0	0	0	0	0	0	0	3	0	3	961	748;2049;2956	True;True;True	751;2053;2962	1026;2856;4179	1065;2953;4367	1065;2953;4367	367	651
P25398	P25398	40S ribosomal protein S12	RPS12	sp|P25398|RS12_HUMAN 40S ribosomal protein S12 OS=Homo sapiens OX=9606 GN=RPS12 PE=1 SV=3	1	3	3	3	3	2	3	2	3	2	27.3	27.3	27.3	14.515	132	0	5.2877	27.3	18.9	0	67852000	0	9693100	0	56662000	3	4	7	898	1634;1970;2628	True;True;True	1638;1974;2633	2274;2747;2748;3725;3726;3727	2356;2843;2844;3870;3871;3872;3873	2356;2843;3870
A0A384NPM7	A0A384NPM7;Q8NBX0	Saccharopine dehydrogenase-like oxidoreductase	SCCPDH	tr|A0A384NPM7|A0A384NPM7_HUMAN Epididymis secretory sperm binding protein OS=Homo sapiens OX=9606 GN=SCCPDH PE=2 SV=1;sp|Q8NBX0|SCPDL_HUMAN Saccharopine dehydrogenase-like oxidoreductase OS=Homo sapiens OX=9606 GN=SCCPDH PE=1 SV=1	2	2	2	2	0	2	0	2	0	2	6.3	6.3	6.3	47.151	429	0	5.2767	0	6.3	0	0	0	0	0	0	0	2	2	421	123;2192	True;True	125;2196	162;3067	171;3173	171;3173
H0YAL2	H0YAL2;Q15645	Pachytene checkpoint protein 2 homolog	TRIP13	tr|H0YAL2|H0YAL2_HUMAN Pachytene checkpoint protein 2 homolog (Fragment) OS=Homo sapiens OX=9606 GN=TRIP13 PE=1 SV=1;sp|Q15645|PCH2_HUMAN Pachytene checkpoint protein 2 homolog OS=Homo sapiens OX=9606 GN=TRIP13 PE=1 SV=2	2	2	2	2	1	1	1	1	1	1	10	10	10	28.108	249	0	5.271	5.2	4.8	0	0	0	0	0	0	1	1	2	792	2191;3138	True;True	2195;3145	3066;4437	3172;4644	3172;4644
P08754	P08754;Q93020;B3KP89;A0A142CHG9;P63096;P09471;P04899	Guanine nucleotide-binding protein G(k) subunit alpha;Guanine nucleotide-binding protein G(i) subunit alpha-1;Guanine nucleotide-binding protein G(o) subunit alpha;Guanine nucleotide-binding protein G(i) subunit alpha-2	GNAI3;WUGSC:H_LUCA16.1;GNAI1;GNAO1;GNAI2	sp|P08754|GNAI3_HUMAN Guanine nucleotide-binding protein G(i) subunit alpha OS=Homo sapiens OX=9606 GN=GNAI3 PE=1 SV=3;tr|Q93020|Q93020_HUMAN GTP-binding regulatory protein Gi alpha-2 chain (Fragment) OS=Homo sapiens OX=9606 GN=WUGSC:H_LUCA16.1 PE=3 SV=2;t	14	3	3	2	1	3	1	3	0	2	9.3	9.3	6.2	40.532	354	0	5.252	3.1	9.3	0	0	0	0	0	0	1	3	4	871	422;1830;2808	True;True;True	424;1834;2814	571;2548;2549;3988	593;2640;2641;4152	593;2641;4152
Q6FHM4	Q6FHM4;A0A384NL93;P10606	Cytochrome c oxidase subunit 5B, mitochondrial	COX5B	tr|Q6FHM4|Q6FHM4_HUMAN Cytochrome c oxidase polypeptide Vb OS=Homo sapiens OX=9606 GN=COX5B PE=2 SV=1;tr|A0A384NL93|A0A384NL93_HUMAN Cytochrome c oxidase polypeptide Vb OS=Homo sapiens OX=9606 PE=2 SV=1;sp|P10606|COX5B_HUMAN Cytochrome c oxidase subunit 5B	3	1	1	1	1	1	1	1	1	1	10.1	10.1	10.1	13.705	129	0	5.2516	10.1	10.1	0	0	0	0	0	0	1	1	2	420	577	TRUE	579	787;788	818;819	819
E9PK85	E9PK85;P62070	Ras-related protein R-Ras2	RRAS2	tr|E9PK85|E9PK85_HUMAN Ras-related protein R-Ras2 (Fragment) OS=Homo sapiens OX=9606 GN=RRAS2 PE=1 SV=1;sp|P62070|RRAS2_HUMAN Ras-related protein R-Ras2 OS=Homo sapiens OX=9606 GN=RRAS2 PE=1 SV=1	2	1	1	1	0	1	0	1	0	1	7.2	7.2	7.2	19.569	166	0	5.2284	0	7.2	0	0	0	0	0	0	0	1	1	756	2291	TRUE	2295	3219	3330	3330
A0A024RDY0	A0A024RDY0;H0Y8C6;O00410;H0Y3V4;E7ETV3	Importin-5	RANBP5;IPO5	tr|A0A024RDY0|A0A024RDY0_HUMAN RAN binding protein 5, isoform CRA_d OS=Homo sapiens OX=9606 GN=RANBP5 PE=4 SV=1;tr|H0Y8C6|H0Y8C6_HUMAN Importin-5 (Fragment) OS=Homo sapiens OX=9606 GN=IPO5 PE=1 SV=1;sp|O00410|IPO5_HUMAN Importin-5 OS=Homo sapiens OX=9606 G	9	3	3	3	2	2	2	2	2	2	2.8	2.8	2.8	123.63	1097	0	5.2104	2.2	1.5	0	0	0	0	0	0	3	2	5	187	849;1882;2874	True;True;True	852;1886;2880	1161;1162;2619;4071;4072	1206;1207;2712;4245;4246	1206;2712;4246
H0YEN5	H0YEN5;Q8J014;Q6IPX5;Q3KQT6;P15880;I3L404;E9PM36;E9PMM9;Q8N5L9;Q9BSW5;E9PPT0;Q8NI61;E9PQD7	40S ribosomal protein S2	RPS2;rps2;OK/KNS-cl.7	tr|H0YEN5|H0YEN5_HUMAN 40S ribosomal protein S2 (Fragment) OS=Homo sapiens OX=9606 GN=RPS2 PE=1 SV=1;tr|Q8J014|Q8J014_HUMAN 40S ribosomal protein S2 OS=Homo sapiens OX=9606 GN=rps2 PE=2 SV=1;tr|Q6IPX5|Q6IPX5_HUMAN 40S ribosomal protein S2 OS=Homo sapiens O	16	4	4	4	2	3	2	3	2	3	20	20	20	21.154	195	0	5.21	11.3	14.4	0	0	0	0	0	0	2	3	5	794	930;1126;1313;1932	True;True;True;True	933;1129;1316;1936	1287;1557;1558;1837;2696	1338;1611;1612;1897;2791	1338;1611;1897;2791
A0A024R7T3	A0A024R7T3;P52597;A0A1B0GW42;B4DKS8	Heterogeneous nuclear ribonucleoprotein F;Heterogeneous nuclear ribonucleoprotein F, N-terminally processed	HNRPF;HNRNPF	tr|A0A024R7T3|A0A024R7T3_HUMAN Heterogeneous nuclear ribonucleoprotein F, isoform CRA_a OS=Homo sapiens OX=9606 GN=HNRPF PE=4 SV=1;sp|P52597|HNRPF_HUMAN Heterogeneous nuclear ribonucleoprotein F OS=Homo sapiens OX=9606 GN=HNRNPF PE=1 SV=3;tr|A0A1B0GW42|A0A	4	2	2	2	1	2	1	2	1	2	7	7	7	45.671	415	0	5.2003	3.1	7	0	0	0	0	0	0	1	2	3	116	1232;2035	True;True	1235;2039	1723;2835;2836	1782;2932;2933	1782;2932	52	2
B4DQF6	B4DQF6;B0QY89;Q9Y262;B0QY90;B3KPB9;Q7Z5X3;B3KNG0	Eukaryotic translation initiation factor 3 subunit L	EIF3L	tr|B4DQF6|B4DQF6_HUMAN Eukaryotic translation initiation factor 3 subunit L OS=Homo sapiens OX=9606 GN=EIF3L PE=2 SV=1;tr|B0QY89|B0QY89_HUMAN Eukaryotic translation initiation factor 3 subunit L OS=Homo sapiens OX=9606 GN=EIF3L PE=1 SV=1;sp|Q9Y262|EIF3L_HU	12	4	4	4	3	2	3	2	3	2	7.7	7.7	7.7	62.691	531	0	5.1961	5.3	4.3	0	0	0	0	0	0	3	2	5	529	1267;1657;2391;3096	True;True;True;True	1270;1661;2395;3102	1772;1773;2305;3355;4376	1832;1833;2388;3481;4581	1833;2388;3481;4581
Q9BR63	Q9BR63;A8K666;Q9NSD9;B7ZB32	Phenylalanine--tRNA ligase beta subunit	FARSB	tr|Q9BR63|Q9BR63_HUMAN Phenylalanyl-tRNA synthetase beta subunit (Fragment) OS=Homo sapiens OX=9606 GN=FARSB PE=2 SV=2;tr|A8K666|A8K666_HUMAN Phenylalanyl-tRNA synthetase beta subunit OS=Homo sapiens OX=9606 PE=2 SV=1;sp|Q9NSD9|SYFB_HUMAN Phenylalanine--tR	4	4	4	4	0	4	0	4	0	4	7.4	7.4	7.4	65.7	585	0	5.1753	0	7.4	0	0	0	0	0	0	0	4	4	516	279;472;1718;2093	True;True;True;True	281;474;1722;2097	382;638;2392;2919	397;665;2480;3016	397;665;2480;3016
Q3ZAQ7	Q3ZAQ7	Vacuolar ATPase assembly integral membrane protein VMA21	VMA21	sp|Q3ZAQ7|VMA21_HUMAN Vacuolar ATPase assembly integral membrane protein VMA21 OS=Homo sapiens OX=9606 GN=VMA21 PE=1 SV=1	1	1	1	1	1	1	1	1	1	1	11.9	11.9	11.9	11.354	101	0	5.0826	11.9	11.9	0	0	0	0	0	0	1	1	2	988	26	TRUE	26	33;34	36;37	37
Q08J23	Q08J23	tRNA (cytosine(34)-C(5))-methyltransferase	NSUN2	sp|Q08J23|NSUN2_HUMAN RNA cytosine C(5)-methyltransferase NSUN2 OS=Homo sapiens OX=9606 GN=NSUN2 PE=1 SV=2	1	3	3	3	2	2	2	2	2	2	3.9	3.9	3.9	86.47	767	0	5.0396	2.5	2.7	3148500	4630200	71558	105230	0	3866600	3	3	6	968	905;1372;2184	True;True;True	908;1376;2188	1245;1246;1918;3057	1293;1294;1295;1296;1980;3163	1295;1980;3163
P54886	P54886	Delta-1-pyrroline-5-carboxylate synthase;Glutamate 5-kinase;Gamma-glutamyl phosphate reductase	ALDH18A1	sp|P54886|P5CS_HUMAN Delta-1-pyrroline-5-carboxylate synthase OS=Homo sapiens OX=9606 GN=ALDH18A1 PE=1 SV=2	1	1	1	1	0	1	0	1	0	1	1.5	1.5	1.5	87.301	795	0	5.0348	0	1.5	0	0	0	0	0	0	0	1	1	928	1087	TRUE	1090	1485	1539	1539
C9JA05	C9JA05;D6RHJ6;D6RD17;P01591	Immunoglobulin J chain	JCHAIN;IGJ	tr|C9JA05|C9JA05_HUMAN Immunoglobulin J chain (Fragment) OS=Homo sapiens OX=9606 GN=JCHAIN PE=1 SV=1;tr|D6RHJ6|D6RHJ6_HUMAN Immunoglobulin J chain (Fragment) OS=Homo sapiens OX=9606 GN=JCHAIN PE=1 SV=1;tr|D6RD17|D6RD17_HUMAN Immunoglobulin J chain (Fragmen	4	1	1	1	1	1	1	1	1	1	17.1	17.1	17.1	8.1675	70	0	5.0348	17.1	17.1	0	0	0	0	0	0	1	1	2	689	2564	TRUE	2568	3589;3590	3729;3730	3729
Q5JRI1	Q5JRI1;Q53GD7;A0A0S2Z504;O75494	Serine/arginine-rich splicing factor 10	SRSF10	tr|Q5JRI1|Q5JRI1_HUMAN Serine/arginine-rich-splicing factor 10 OS=Homo sapiens OX=9606 GN=SRSF10 PE=1 SV=1;tr|Q53GD7|Q53GD7_HUMAN FUS interacting protein (Serine-arginine rich) 1 isoform 2 variant (Fragment) OS=Homo sapiens OX=9606 PE=2 SV=1;tr|A0A0S2Z504|	4	1	1	1	0	1	0	1	0	1	7	7	7	20.913	172	0	4.9152	0	7	0	0	0	0	0	0	0	1	1	298	393	TRUE	395	533	553	553
Q5QPL9	Q5QPL9;A8K4T9;Q53GL6;Q9UKM9;Q5QPM0;Q5QPM1	RNA-binding protein Raly	RALY	tr|Q5QPL9|Q5QPL9_HUMAN RNA-binding protein Raly (Fragment) OS=Homo sapiens OX=9606 GN=RALY PE=1 SV=1;tr|A8K4T9|A8K4T9_HUMAN cDNA FLJ77421, highly similar to Homo sapiens autoantigen p542 mRNA OS=Homo sapiens OX=9606 PE=2 SV=1;tr|Q53GL6|Q53GL6_HUMAN RNA bin	8	4	4	4	1	4	1	4	1	4	16	16	16	24.665	237	0	4.909	4.2	16	0	10928000	0	682970	0	9125400	1	5	6	506	1605;1713;2529;2584	True;True;True;True	1609;1717;2533;2588	2234;2235;2385;3542;3637	2314;2315;2473;3679;3680;3779	2315;2473;3679;3779
D3YTB1	D3YTB1;A0A024R2G7;F8W727;P62910	60S ribosomal protein L32	RPL32	tr|D3YTB1|D3YTB1_HUMAN 60S ribosomal protein L32 (Fragment) OS=Homo sapiens OX=9606 GN=RPL32 PE=1 SV=1;tr|A0A024R2G7|A0A024R2G7_HUMAN Ribosomal protein L32, isoform CRA_a OS=Homo sapiens OX=9606 GN=RPL32 PE=3 SV=1;tr|F8W727|F8W727_HUMAN 60S ribosomal prote	5	3	3	3	2	1	2	1	2	1	23.3	23.3	23.3	15.616	133	0	4.9072	15.8	7.5	0	51379000	0	7339800	0	42906000	2	2	4	52	28;676;2735	True;True;True	28;29;679;2740	37;38;927;3880	42;43;963;4036	42;963;4036	32;33	69;90
P62851	P62851	40S ribosomal protein S25	RPS25	sp|P62851|RS25_HUMAN 40S ribosomal protein S25 OS=Homo sapiens OX=9606 GN=RPS25 PE=1 SV=1	3	3	3	3	3	2	3	2	3	2	20.8	20.8	20.8	13.742	125	0	4.8414	20.8	12.8	30686000	15152000	6137200	3030400	0	12653000	3	2	5	948	27;453;1788	True;True;True	27;455;1792	35;36;615;616;2484	38;39;40;41;642;643;2574	41;642;2574
J3QQM1	J3QQM1;Q59GS3;A0A140VJS3;P62195;J3QLH6;J3KRP2;J3QSA9	26S protease regulatory subunit 8	PSMC5	tr|J3QQM1|J3QQM1_HUMAN 26S proteasome regulatory subunit 8 (Fragment) OS=Homo sapiens OX=9606 GN=PSMC5 PE=1 SV=1;tr|Q59GS3|Q59GS3_HUMAN Proteasome 26S ATPase subunit 5 variant (Fragment) OS=Homo sapiens OX=9606 PE=2 SV=1;tr|A0A140VJS3|A0A140VJS3_HUMAN Test	10	3	3	3	1	2	1	2	1	2	13.7	13.7	13.7	29.347	263	0	4.8056	4.9	8.7	0	0	0	0	0	0	1	2	3	314	335;1283;1705	True;True;True	337;1286;1709	457;1795;2375	472;1855;2463	472;1855;2463
G3V279	G3V279;A0A024R6D4;P84090	Enhancer of rudimentary homolog	ERH	tr|G3V279|G3V279_HUMAN Enhancer of rudimentary homolog OS=Homo sapiens OX=9606 GN=ERH PE=1 SV=1;tr|A0A024R6D4|A0A024R6D4_HUMAN Enhancer of rudimentary homolog OS=Homo sapiens OX=9606 GN=ERH PE=3 SV=1;sp|P84090|ERH_HUMAN Enhancer of rudimentary homolog OS=H	3	2	2	2	1	1	1	1	1	1	22.5	22.5	22.5	8.2033	71	0	4.7671	22.5	15.5	0	0	0	0	0	0	1	1	2	98	2456;2457	True;True	2460;2461	3442;3443	3572;3573	3572;3573
A0A1S5UZ07	A0A1S5UZ07;Q9Y490	Talin-1	TLN1	tr|A0A1S5UZ07|A0A1S5UZ07_HUMAN Talin-1 OS=Homo sapiens OX=9606 GN=TLN1 PE=2 SV=1;sp|Q9Y490|TLN1_HUMAN Talin-1 OS=Homo sapiens OX=9606 GN=TLN1 PE=1 SV=3	2	3	3	3	0	3	0	3	0	3	1.4	1.4	1.4	271.42	2558	0	4.7145	0	1.4	0	0	0	0	0	0	0	3	3	350	71;902;1669	True;True;True	72;905;1673	93;1241;2320	98;1289;2403	98;1289;2403
H3BR27	H3BR27;A0A1B0GUK8;H3BT71;Q2VIN3;Q96E39;P38159;H3BNC1;H0Y6E7;A8K8A6;O75526	RNA binding motif protein, X-linked-like-1;RNA-binding motif protein, X chromosome;RNA-binding motif protein, X chromosome, N-terminally processed;RNA-binding motif protein, X-linked-like-2	RBMX;RBMXL1;RBMXL2	tr|H3BR27|H3BR27_HUMAN RNA-binding motif protein, X chromosome OS=Homo sapiens OX=9606 GN=RBMX PE=1 SV=1;tr|A0A1B0GUK8|A0A1B0GUK8_HUMAN RNA-binding motif protein, X-linked-like-1 (Fragment) OS=Homo sapiens OX=9606 GN=RBMXL1 PE=1 SV=1;tr|H3BT71|H3BT71_HUMAN	12	3	3	3	1	3	1	3	1	3	44.9	44.9	44.9	8.6098	78	0	4.6397	16.7	44.9	0	0	0	0	0	0	1	3	4	343	957;1720;2900	True;True;True	960;1724;2906	1319;2394;2395;4105	1370;2482;2483;4286	1370;2483;4286
Q9P2J5	Q9P2J5;B2RCM2;A0A6I8PIV1;A0A6I8PIT3;B4DER1;A0A6I8PL42;B4E266;A0A6I8PLB3;A0A6I8PRS0;A0A6I8PLB8;A0A6I8PS05;Q9H8E3;A0A6I8PIP7;A0A6I8PTV8;A0A6I8PRU9;Q9HAM7;Q9NPU8;Q6NVI4	Leucine--tRNA ligase, cytoplasmic	LARS;DKFZp762P233	sp|Q9P2J5|SYLC_HUMAN Leucine--tRNA ligase, cytoplasmic OS=Homo sapiens OX=9606 GN=LARS1 PE=1 SV=2;tr|B2RCM2|B2RCM2_HUMAN Leucyl-tRNA synthetase OS=Homo sapiens OX=9606 PE=2 SV=1;tr|A0A6I8PIV1|A0A6I8PIV1_HUMAN Leucyl-tRNA synthetase OS=Homo sapiens OX=9606	23	4	4	4	1	4	1	4	1	4	3.7	3.7	3.7	134.46	1176	0	4.5738	1	3.7	0	0	0	0	0	0	1	4	5	458	808;2500;2914;2919	True;True;True;True	811;2504;2920;2925	1107;3499;4121;4122;4127	1148;3630;4307;4308;4313	1148;3630;4308;4313
H0YKD8	H0YKD8;P46779;H0YLP6;H0YMF4;Q59F34	60S ribosomal protein L28	RPL28	tr|H0YKD8|H0YKD8_HUMAN 60S ribosomal protein L28 OS=Homo sapiens OX=9606 GN=RPL28 PE=1 SV=1;sp|P46779|RL28_HUMAN 60S ribosomal protein L28 OS=Homo sapiens OX=9606 GN=RPL28 PE=1 SV=3;tr|H0YLP6|H0YLP6_HUMAN 60S ribosomal protein L28 OS=Homo sapiens OX=9606 G	6	4	4	4	3	2	3	2	3	2	17.1	17.1	17.1	19.072	170	0	4.5201	12.9	10.6	11612000	8665000	967650	722080	11612000	0	4	4	8	796	322;1617;2365;2824	True;True;True;True	324;1621;2369;2830	440;2251;3327;4011;4012	455;2332;3442;4176;4177;4178;4179;4180	455;2332;3442;4177	283	8
B2RDN9	B2RDN9;A0A024R1N4;P12956;Q6IC76;B4E356;B4DE32;B1AHC9	X-ray repair cross-complementing protein 6	XRCC6;G22P1	tr|B2RDN9|B2RDN9_HUMAN ATP-dependent DNA helicase 2 subunit 1 OS=Homo sapiens OX=9606 PE=2 SV=1;tr|A0A024R1N4|A0A024R1N4_HUMAN ATP-dependent DNA helicase 2 subunit 1 OS=Homo sapiens OX=9606 GN=XRCC6 PE=3 SV=1;sp|P12956|XRCC6_HUMAN X-ray repair cross-comple	7	4	4	4	2	3	2	3	2	3	6.1	6.1	6.1	69.784	609	0	4.4882	3.1	4.4	0	7300300	0	228140	0	6096400	2	3	5	36	510;1569;1588;1758	True;True;True;True	512;1573;1592;1762	691;2182;2205;2447;2448	719;2259;2282;2537;2538	719;2259;2282;2538	16	446
P68400	P68400;A0A2R8Y5A0;B2R6D7;B5BUH5;E7EU96;Q2I0Y7;A0A2R8YD58;A0A2R8YF43;Q5U5J2;Q8NEV1;A0A2R8YDP2;A0A2R8YEW1;A0A2R8YFU2;A0A2R8Y4H0;A0A2R8Y4D6;V9GYA2;A0A087WY74	Casein kinase II subunit alpha;Casein kinase II subunit alpha 3	CSNK2A1;CSNK2A3	sp|P68400|CSK21_HUMAN Casein kinase II subunit alpha OS=Homo sapiens OX=9606 GN=CSNK2A1 PE=1 SV=1;tr|A0A2R8Y5A0|A0A2R8Y5A0_HUMAN Casein kinase II subunit alpha OS=Homo sapiens OX=9606 GN=CSNK2A1 PE=1 SV=1;tr|B2R6D7|B2R6D7_HUMAN cDNA, FLJ92904, highly simil	17	2	2	2	0	2	0	2	0	2	6.4	6.4	6.4	45.143	391	0	4.4879	0	6.4	0	0	0	0	0	0	0	2	2	370	860;989	True;True	863;992	1177;1358	1225;1410	1225;1410
Q63HR1	Q63HR1;Q5VU21;D3DQ69;D3DQ70;Q8NC51	Plasminogen activator inhibitor 1 RNA-binding protein	DKFZp686P17171;SERBP1	tr|Q63HR1|Q63HR1_HUMAN Uncharacterized protein DKFZp686P17171 OS=Homo sapiens OX=9606 GN=DKFZp686P17171 PE=2 SV=1;tr|Q5VU21|Q5VU21_HUMAN PAI-1 mRNA-binding protein variant OS=Homo sapiens OX=9606 PE=2 SV=1;tr|D3DQ69|D3DQ69_HUMAN SERPINE1 mRNA binding prote	5	3	3	3	0	3	0	3	0	3	9	9	9	42.44	387	0	4.3939	0	9	0	0	0	0	0	0	0	3	3	731	551;590;2336	True;True;True	553;592;2340	751;809;3284	780;842;3397	780;842;3397
F5H1Y3	F5H1Y3;Q6FHX6;P39748;B4DWZ4	Flap endonuclease 1	FEN1	tr|F5H1Y3|F5H1Y3_HUMAN Flap endonuclease 1 (Fragment) OS=Homo sapiens OX=9606 GN=FEN1 PE=1 SV=1;tr|Q6FHX6|Q6FHX6_HUMAN Flap endonuclease 1 OS=Homo sapiens OX=9606 GN=FEN1 PE=2 SV=1;sp|P39748|FEN1_HUMAN Flap endonuclease 1 OS=Homo sapiens OX=9606 GN=FEN1 PE	4	2	2	2	0	2	0	2	0	2	16.4	16.4	16.4	18.275	165	0	4.3682	0	16.4	0	0	0	0	0	0	0	2	2	770	1769;2253	True;True	1773;2257	2463;3166	2553;3276	2553;3276
Q86TY5	Q86TY5;G3V3R6;Q6NVH9;Q6FGL0;A0A024R693;Q59FR8;P17931	Galectin;Galectin-3	LGALS3;hCG_22119	tr|Q86TY5|Q86TY5_HUMAN Galectin OS=Homo sapiens OX=9606 PE=2 SV=1;tr|G3V3R6|G3V3R6_HUMAN Galectin OS=Homo sapiens OX=9606 GN=LGALS3 PE=1 SV=1;tr|Q6NVH9|Q6NVH9_HUMAN Galectin OS=Homo sapiens OX=9606 GN=LGALS3 PE=2 SV=1;tr|Q6FGL0|Q6FGL0_HUMAN Galectin (Fragm	7	1	1	1	0	1	0	1	0	1	9.1	9.1	9.1	13.897	121	0	4.3621	0	9.1	0	0	0	0	0	0	0	1	1	94	1065	TRUE	1068	1457	1511	1511
A0A024R326	A0A024R326;Q6IPI1;A0A3B3ITT5;P47914	60S ribosomal protein L29	RPL29	tr|A0A024R326|A0A024R326_HUMAN 60S ribosomal protein L29 OS=Homo sapiens OX=9606 GN=RPL29 PE=1 SV=1;tr|Q6IPI1|Q6IPI1_HUMAN 60S ribosomal protein L29 OS=Homo sapiens OX=9606 GN=RPL29 PE=2 SV=1;tr|A0A3B3ITT5|A0A3B3ITT5_HUMAN 60S ribosomal protein L29 OS=Homo	4	1	1	1	1	1	1	1	1	1	9.6	9.6	9.6	17.553	157	0	4.3302	9.6	9.6	0	0	0	0	0	0	1	1	2	56	247	TRUE	249	335;336	348;349	348
Q96Q74	Q96Q74;P52815;B4DLN1	39S ribosomal protein L12, mitochondrial	MRPL7/L12;MRPL12	tr|Q96Q74|Q96Q74_HUMAN Mitochondrial ribosomal protein L7/L12 (Fragment) OS=Homo sapiens OX=9606 GN=MRPL7/L12 PE=4 SV=1;sp|P52815|RM12_HUMAN 39S ribosomal protein L12, mitochondrial OS=Homo sapiens OX=9606 GN=MRPL12 PE=1 SV=2;tr|B4DLN1|B4DLN1_HUMAN cDNA FL	3	3	3	3	2	3	2	3	2	3	40.7	40.7	40.7	6.3845	59	0	4.2956	18.6	40.7	0	0	0	0	0	0	2	3	5	926	23;1567;1972	True;True;True	23;1571;1976	30;2179;2180;2750;2751	33;2256;2257;2846;2847	33;2256;2847
M0R061	M0R061;Q7Z4Z1;Q53HJ6;M0QXB4;O14579	Coatomer subunit epsilon	COPE	tr|M0R061|M0R061_HUMAN Coatomer subunit epsilon OS=Homo sapiens OX=9606 GN=COPE PE=1 SV=1;tr|Q7Z4Z1|Q7Z4Z1_HUMAN Coatomer subunit epsilon OS=Homo sapiens OX=9606 PE=2 SV=1;tr|Q53HJ6|Q53HJ6_HUMAN Coatomer subunit epsilon (Fragment) OS=Homo sapiens OX=9606 P	5	1	1	1	0	1	0	1	0	1	14.4	14.4	14.4	16.453	146	0	4.2728	0	14.4	0	0	0	0	0	0	0	1	1	833	1496	TRUE	1500	2082	2156	2156
C9J4Z3	C9J4Z3;P61513;A6NKH3	60S ribosomal protein L37a;Putative 60S ribosomal protein L37a-like protein	RPL37A;RPL37AP8	tr|C9J4Z3|C9J4Z3_HUMAN 60S ribosomal protein L37a OS=Homo sapiens OX=9606 GN=RPL37A PE=1 SV=1;sp|P61513|RL37A_HUMAN 60S ribosomal protein L37a OS=Homo sapiens OX=9606 GN=RPL37A PE=1 SV=2;sp|A6NKH3|RL37L_HUMAN Putative 60S ribosomal protein L37a-like protei	3	1	1	1	1	1	1	1	1	1	10.3	10.3	10.3	7.624	68	0	4.2614	10.3	10.3	18974000	12675000	4743400	3168800	0	10585000	1	0	1	480	1796	TRUE	1800	2496;2497	2586;2587	2587
A0A0S2Z5A5	A0A0S2Z5A5;A0A024R8V0;Q9UHD8;Q1WWK5;A0A024R8Q0	Septin-9	2020-09-09	tr|A0A0S2Z5A5|A0A0S2Z5A5_HUMAN Septin 9 isoform 1 (Fragment) OS=Homo sapiens OX=9606 GN=SEPT9 PE=2 SV=1;tr|A0A024R8V0|A0A024R8V0_HUMAN Septin 9, isoform CRA_a OS=Homo sapiens OX=9606 GN=SEPT9 PE=3 SV=1;sp|Q9UHD8|SEPT9_HUMAN Septin-9 OS=Homo sapiens OX=9606	13	3	3	3	1	3	1	3	1	3	5.8	5.8	5.8	63.665	568	0	4.2052	1.6	5.8	0	1827600	0	45689	0	1526200	1	3	4	132	66;329;3055	True;True;True	67;331;3061	85;86;451;4317	90;91;466;4519	91;466;4519
B2RE46	B2RE46;P04844	Dolichyl-diphosphooligosaccharide--protein glycosyltransferase subunit 2	RPN2	tr|B2RE46|B2RE46_HUMAN Dolichyl-diphosphooligosaccharide--protein glycosyltransferase subunit 2 OS=Homo sapiens OX=9606 PE=2 SV=1;sp|P04844|RPN2_HUMAN Dolichyl-diphosphooligosaccharide--protein glycosyltransferase subunit 2 OS=Homo sapiens OX=9606 GN=RPN2	2	1	1	1	1	0	1	0	1	0	3.8	3.8	3.8	69.333	631	0	4.1655	3.8	0	0	0	0	0	0	0	1	0	1	570	1427	TRUE	1431	1986	2056	2056
H0YJF9	H0YJF9;G3V5M3;G3V3F0;B7Z6J1;Q86SW4;Q6IBS5;A0A024R6C9;P36957	Dihydrolipoyllysine-residue succinyltransferase component of 2-oxoglutarate dehydrogenase complex, mitochondrial	DLST	tr|H0YJF9|H0YJF9_HUMAN Dihydrolipoyllysine-residue succinyltransferase component of 2-oxoglutarate dehydrogenase complex, mitochondrial (Fragment) OS=Homo sapiens OX=9606 GN=DLST PE=1 SV=1;tr|G3V5M3|G3V5M3_HUMAN Dihydrolipoyllysine-residue succinyltransfer	8	1	1	1	0	1	0	1	0	1	18.9	18.9	18.9	8.3194	74	0	4.1443	0	18.9	0	0	0	0	0	0	0	1	1	97	2777	TRUE	2783	3947	4110	4110
U3KPR7	U3KPR7;U3KQE2;K7EM73;K7EIV0;A0A075B7C0;K7EKD8;A0A0C4DGQ5;P04632;K7ELJ7	Calpain small subunit 1	CAPNS1	tr|U3KPR7|U3KPR7_HUMAN Calpain small subunit 1 (Fragment) OS=Homo sapiens OX=9606 GN=CAPNS1 PE=1 SV=1;tr|U3KQE2|U3KQE2_HUMAN Calcium-activated neutral proteinase small subunit (Fragment) OS=Homo sapiens OX=9606 GN=CAPNS1 PE=1 SV=1;tr|K7EM73|K7EM73_HUMAN Ca	9	3	3	3	2	3	2	3	2	3	32	32	32	11.399	100	0	4.1415	23	32	0	0	0	0	0	0	2	3	5	194	2527;2649;3144	True;True;True	2531;2654;3151	3539;3540;3761;3762;4446	3676;3677;3909;3910;4654	3676;3910;4654	70;71	35;39
Q53T60	Q53T60;D3DP78;A0A140VJW5;P14868;H7BZ35	Aspartate--tRNA ligase, cytoplasmic	DARS	tr|Q53T60|Q53T60_HUMAN Aspartate--tRNA ligase, cytoplasmic (Fragment) OS=Homo sapiens OX=9606 GN=DARS PE=3 SV=1;tr|D3DP78|D3DP78_HUMAN Aspartate--tRNA ligase, cytoplasmic OS=Homo sapiens OX=9606 GN=DARS PE=3 SV=1;tr|A0A140VJW5|A0A140VJW5_HUMAN Aspartate--t	7	4	4	4	2	3	2	3	2	3	14.1	14.1	14.1	35.877	313	0	4.1281	8	9.3	0	0	0	0	0	0	2	4	6	316	202;825;974;1894	True;True;True;True	204;828;977;1898	279;280;1129;1341;2634;2635	290;291;1172;1393;2728;2729	291;1172;1393;2729
Q6IAT9	Q6IAT9;P28072	Proteasome subunit beta type;Proteasome subunit beta type-6	PSMB6	tr|Q6IAT9|Q6IAT9_HUMAN Proteasome subunit beta OS=Homo sapiens OX=9606 GN=PSMB6 PE=2 SV=1;sp|P28072|PSB6_HUMAN Proteasome subunit beta type-6 OS=Homo sapiens OX=9606 GN=PSMB6 PE=1 SV=4	2	3	3	3	3	2	3	2	3	2	12.6	12.6	12.6	25.357	239	0	4.1125	12.6	8.8	2123800	0	193080	0	2123800	0	3	2	5	902	426;1640;2288	True;True;True	428;1644;2292	577;2281;2282;3215;3216	599;2364;2365;3326;3327	599;2365;3327
B3KQV6	B3KQV6;Q8NB89;B4DE69;B4DQY1;B4DDF7;A8K7B7;A8K3H8;P30153;E9PH38;B4E1Q0	Serine/threonine-protein phosphatase 2A 65 kDa regulatory subunit A alpha isoform	PPP2R1A	tr|B3KQV6|B3KQV6_HUMAN Serine/threonine-protein phosphatase 2A 65 kDa regulatory subunit A alpha isoform OS=Homo sapiens OX=9606 GN=PPP2R1A PE=1 SV=1;tr|Q8NB89|Q8NB89_HUMAN cDNA FLJ34068 fis, clone FCBBF3001918, highly similar to SERINE/THREONINE PROTEIN P	11	4	4	4	2	3	2	3	2	3	12.4	12.4	12.4	45.604	410	0	4.0908	7.3	7.6	0	0	0	0	0	0	2	3	5	497	705;1316;1962;2008	True;True;True;True	708;1319;1966;2012	969;1841;2737;2738;2797	1006;1901;2833;2834;2894	1006;1901;2834;2894	167	349
B2R7Z6	B2R7Z6;Q8TDL5	BPI fold-containing family B member 1	BPIFB1	tr|B2R7Z6|B2R7Z6_HUMAN cDNA, FLJ93674 OS=Homo sapiens OX=9606 PE=2 SV=1;sp|Q8TDL5|BPIB1_HUMAN BPI fold-containing family B member 1 OS=Homo sapiens OX=9606 GN=BPIFB1 PE=1 SV=1	2	2	2	2	0	2	0	2	0	2	5.2	5.2	5.2	52.51	484	0	4.0552	0	5.2	0	2088000	0	72001	0	1743700	0	2	2	553	11;198	True;True	11;200	16;274	19;285	19;285
B4DLF6	B4DLF6;B4DTF2;B4DQE1;Q5VT79;P13928	Annexin;Annexin A8-like protein 2;Annexin A8	ANXA8L1;ANXA8L2;ANXA8	tr|B4DLF6|B4DLF6_HUMAN cDNA FLJ58992, moderately similar to Annexin A8 OS=Homo sapiens OX=9606 PE=2 SV=1;tr|B4DTF2|B4DTF2_HUMAN Annexin OS=Homo sapiens OX=9606 GN=ANXA8L1 PE=1 SV=1;tr|B4DQE1|B4DQE1_HUMAN Annexin OS=Homo sapiens OX=9606 PE=2 SV=1;sp|Q5VT79|	5	2	2	2	1	1	1	1	1	1	13.2	13.2	13.2	13.561	121	0	4.0526	13.2	12.4	0	0	0	0	0	0	1	1	2	621	1013;1014	True;True	1016;1017	1390;1391	1444;1445	1444;1445
E9PKH2	E9PKH2;B4DN87;A8K259;A0A024R5K8;P50454	Serpin H1	SERPINH1	tr|E9PKH2|E9PKH2_HUMAN Collagen-binding protein OS=Homo sapiens OX=9606 GN=SERPINH1 PE=1 SV=1;tr|B4DN87|B4DN87_HUMAN Collagen-binding protein OS=Homo sapiens OX=9606 PE=2 SV=1;tr|A8K259|A8K259_HUMAN Collagen-binding protein OS=Homo sapiens OX=9606 PE=2 SV=	5	1	1	1	1	1	1	1	1	1	5.5	5.5	5.5	23.092	201	0	4.0459	5.5	5.5	0	0	0	0	0	0	1	1	2	84	1151	TRUE	1154	1593;1594	1648;1649	1649
P15311	P15311;Q6NUR7;B2R6J2;E7EQR4;B7Z437;B7Z5V2;V9HW42;B7Z9R6	Ezrin	EZR;HEL-S-105	sp|P15311|EZRI_HUMAN Ezrin OS=Homo sapiens OX=9606 GN=EZR PE=1 SV=4;tr|Q6NUR7|Q6NUR7_HUMAN Ezrin OS=Homo sapiens OX=9606 GN=EZR PE=2 SV=1;tr|B2R6J2|B2R6J2_HUMAN cDNA, FLJ92973, highly similar to Homo sapiens villin 2 (ezrin) (VIL2), mRNA OS=Homo sapiens OX	23	6	4	4	3	5	2	4	2	4	11.1	7.8	7.8	69.412	586	0	4.0444	4.9	9.7	0	0	0	0	0	0	2	6	8	549	252;1251;1576;2101;2250;2703	True;True;False;False;True;True	254;1254;1580;2105;2254;2708	343;344;345;1748;1749;1750;2189;2929;3163;3839	356;357;358;1807;1808;1809;2266;3026;3273;3991	357;1809;2266;3026;3273;3991	189;190	305;558
H3BMH2	H3BMH2;H3BSC1;A0A024R5Z8;B4DMN1;P62491;Q15907	Ras-related protein Rab-11A;Ras-related protein Rab-11B	RAB11A;RAB11B	tr|H3BMH2|H3BMH2_HUMAN Ras-related protein Rab-11A (Fragment) OS=Homo sapiens OX=9606 GN=RAB11A PE=4 SV=1;tr|H3BSC1|H3BSC1_HUMAN Ras-related protein Rab-11A OS=Homo sapiens OX=9606 GN=RAB11A PE=1 SV=1;tr|A0A024R5Z8|A0A024R5Z8_HUMAN RAB11A, member RAS oncog	7	3	3	3	2	2	2	2	2	2	20.6	20.6	20.6	17.668	155	0	4.0114	14.2	13.5	8713900	12589000	726160	1049100	0	10513000	3	3	6	90	887;2591;3136	True;True;True	890;2595;3143	1223;3644;3645;4432;4433;4434	1271;3786;3787;4639;4640;4641	1271;3786;4641
H0YD64	H0YD64;E9PS74;B0AZP8;A8K2X6;A0A024R4Y2;Q8NBI5	Solute carrier family 43 member 3	SLC43A3;hCG_39762	tr|H0YD64|H0YD64_HUMAN Solute carrier family 43 member 3 (Fragment) OS=Homo sapiens OX=9606 GN=SLC43A3 PE=1 SV=1;tr|E9PS74|E9PS74_HUMAN Solute carrier family 43 member 3 (Fragment) OS=Homo sapiens OX=9606 GN=SLC43A3 PE=1 SV=1;tr|B0AZP8|B0AZP8_HUMAN cDNA, F	6	1	1	1	0	1	0	1	0	1	10.9	10.9	10.9	15.673	137	0	4.0051	0	10.9	0	0	0	0	0	0	0	1	1	75	596	TRUE	598	816	849	849
C5IX07	C5IX07;P09758	Tumor-associated calcium signal transducer 2	TACSTD2	tr|C5IX07|C5IX07_HUMAN Tumor-associated calcium signal transducer 2 OS=Homo sapiens OX=9606 GN=TACSTD2 PE=3 SV=1;sp|P09758|TACD2_HUMAN Tumor-associated calcium signal transducer 2 OS=Homo sapiens OX=9606 GN=TACSTD2 PE=1 SV=3	2	2	2	2	1	2	1	2	1	2	6.5	6.5	6.5	35.723	323	0	4.0048	3.1	6.5	0	0	0	0	0	0	1	4	5	681	445;3078	True;True	447;3084	603;4348;4349;4350;4351	629;4550;4551;4552;4553	629;4550
Q86WV2	Q86WV2;H3BPG0;H3BN72;H3BNV9;P13073	Cytochrome c oxidase subunit 4 isoform 1, mitochondrial	COX4I1	tr|Q86WV2|Q86WV2_HUMAN COX4I1 protein OS=Homo sapiens OX=9606 GN=COX4I1 PE=1 SV=1;tr|H3BPG0|H3BPG0_HUMAN Cytochrome c oxidase subunit 4 isoform 1, mitochondrial (Fragment) OS=Homo sapiens OX=9606 GN=COX4I1 PE=1 SV=1;tr|H3BN72|H3BN72_HUMAN Cytochrome c oxid	5	1	1	1	1	1	1	1	1	1	13.3	13.3	13.3	9.2906	83	0	3.9955	13.3	13.3	29359000	0	4194200	0	29359000	0	2	1	3	801	434	TRUE	436	589;590	612;613;614	612
A0JLP2	A0JLP2;P04279	Semenogelin-1;Alpha-inhibin-92;Alpha-inhibin-31;Seminal basic protein	SEMG1	tr|A0JLP2|A0JLP2_HUMAN SEMG1 protein (Fragment) OS=Homo sapiens OX=9606 GN=SEMG1 PE=2 SV=1;sp|P04279|SEMG1_HUMAN Semenogelin-1 OS=Homo sapiens OX=9606 GN=SEMG1 PE=1 SV=2	2	3	3	3	3	0	3	0	3	0	8	8	8	36.901	326	0	3.9651	8	0	0	0	0	0	0	0	3	0	3	460	1203;1204;2125	True;True;True	1206;1207;2129	1682;1683;2971	1741;1742;3073	1741;1742;3073
Q5U0F4	Q5U0F4;Q53HU7;Q13347	Eukaryotic translation initiation factor 3 subunit I	EIF3I	tr|Q5U0F4|Q5U0F4_HUMAN Eukaryotic translation initiation factor 3 subunit I OS=Homo sapiens OX=9606 GN=EIF3S2 PE=2 SV=1;tr|Q53HU7|Q53HU7_HUMAN Eukaryotic translation initiation factor 3, subunit 2 beta, 36kDa variant (Fragment) OS=Homo sapiens OX=9606 PE=2	5	4	4	4	1	3	1	3	1	3	14.2	14.2	14.2	36.501	325	0	3.9595	3.7	10.5	0	0	0	0	0	0	1	3	4	973	1001;1239;2237;2429	True;True;True;True	1004;1242;2241;2433	1375;1732;3144;3402	1427;1791;3252;3528	1427;1791;3252;3528
C9JYS6	C9JYS6;Q68GS6;E7BSV0;B7Z2I3;Q2TTR7;A9CB80;A8K2T7;P00533;Q504U8;E9PFD7;F2YGG7	Receptor protein-tyrosine kinase;Epidermal growth factor receptor	EGFR	tr|C9JYS6|C9JYS6_HUMAN Epidermal growth factor receptor (Fragment) OS=Homo sapiens OX=9606 GN=EGFR PE=1 SV=1;tr|Q68GS6|Q68GS6_HUMAN Receptor protein-tyrosine kinase (Fragment) OS=Homo sapiens OX=9606 GN=EGFR PE=2 SV=1;tr|E7BSV0|E7BSV0_HUMAN Receptor protei	11	2	2	2	1	2	1	2	1	2	16.4	16.4	16.4	14.704	128	0	3.9591	8.6	16.4	0	0	0	0	0	0	1	2	3	492	1390;2130	True;True	1394;2134	1939;2976;2977	2002;3078;3079	2002;3079
Q15463	Q15463;E7ESS4;B4DW82;B4DNT6;B4DQW5;Q5NKV8;A0A384MEK5;P05362	Intercellular adhesion molecule 1	P3.58;ICAM1	tr|Q15463|Q15463_HUMAN Cell surface glycoprotein (Fragment) OS=Homo sapiens OX=9606 GN=P3.58 PE=2 SV=1;tr|E7ESS4|E7ESS4_HUMAN Intercellular adhesion molecule 1 OS=Homo sapiens OX=9606 GN=ICAM1 PE=1 SV=1;tr|B4DW82|B4DW82_HUMAN cDNA FLJ53671, highly similar	8	1	1	1	0	1	0	1	0	1	5.1	5.1	5.1	29.768	276	0	3.933	0	5.1	0	0	0	0	0	0	0	1	1	391	299	TRUE	301	409	424	424
P61224	P61224;P62834;A0A024RB87;A8KAH9;Q5U0C3;F5H7Y6;E7ESV4;B7ZAY2;F5GX62;F8WBC0;A0A075B6Q0;Q9BXV4;F5GYB5;F5H4H0;F5GZG1;F5H6R7;F5H004;B7ZB78;F5H823;F5H500;F5H0B7;F5H491;F5GWU8;F5H077;F5GYH7;A6NIZ1	Ras-related protein Rap-1b;Ras-related protein Rap-1A;Ras-related protein Rap-1b-like protein	RAP1B;RAP1A	sp|P61224|RAP1B_HUMAN Ras-related protein Rap-1b OS=Homo sapiens OX=9606 GN=RAP1B PE=1 SV=1;sp|P62834|RAP1A_HUMAN Ras-related protein Rap-1A OS=Homo sapiens OX=9606 GN=RAP1A PE=1 SV=1;tr|A0A024RB87|A0A024RB87_HUMAN RAP1B, member of RAS oncogene family, iso	26	2	2	2	0	2	0	2	0	2	12.5	12.5	12.5	20.825	184	0	3.9063	0	12.5	0	0	0	0	0	0	0	2	2	158	2002;3130	True;True	2006;3137	2789;4424	2886;4631	2886;4631
Q5U0A0	Q5U0A0;A0A109NGN6;P28066	Proteasome subunit alpha type;Proteasome subunit alpha type-5	PSMA5	tr|Q5U0A0|Q5U0A0_HUMAN Proteasome subunit alpha type OS=Homo sapiens OX=9606 PE=2 SV=1;tr|A0A109NGN6|A0A109NGN6_HUMAN Proteasome subunit alpha type OS=Homo sapiens OX=9606 PE=2 SV=1;sp|P28066|PSA5_HUMAN Proteasome subunit alpha type-5 OS=Homo sapiens OX=96	3	2	2	2	1	2	1	2	1	2	9.5	9.5	9.5	26.425	241	0	3.8669	5.4	9.5	0	0	0	0	0	0	1	2	3	301	1142;1438	True;True	1145;1442	1580;2000;2001	1635;2070;2071	1635;2071	102	59
Q9Y295	Q9Y295	Developmentally-regulated GTP-binding protein 1	DRG1	sp|Q9Y295|DRG1_HUMAN Developmentally-regulated GTP-binding protein 1 OS=Homo sapiens OX=9606 GN=DRG1 PE=1 SV=1	2	4	4	4	0	4	0	4	0	4	14.2	14.2	14.2	40.542	367	0	3.8574	0	14.2	0	0	0	0	0	0	0	4	4	1035	981;1328;1335;2381	True;True;True;True	984;1331;1338;2385	1348;1857;1864;3344	1400;1917;1924;3470	1400;1917;1924;3470
B4DM31	B4DM31;A0A384NKW7;P55060;B4DPS6;B4DUC5;B4DS32	Exportin-2	CSE1L	tr|B4DM31|B4DM31_HUMAN Chromosome segregation 1-like protein OS=Homo sapiens OX=9606 PE=2 SV=1;tr|A0A384NKW7|A0A384NKW7_HUMAN Chromosome segregation 1-like protein OS=Homo sapiens OX=9606 PE=2 SV=1;sp|P55060|XPO2_HUMAN Exportin-2 OS=Homo sapiens OX=9606 GN	7	6	6	6	2	6	2	6	2	6	8	8	8	86.032	762	0	3.8491	2.5	8	0	0	0	0	0	0	2	7	9	414	468;627;1327;1524;2255;2687	True;True;True;True;True;True	470;629;1330;1528;2259;2692	633;634;857;1855;1856;2124;3168;3169;3817	660;661;891;1915;1916;2198;3278;3279;3969	660;891;1915;2198;3279;3969	147	711
A5Y5A3	A5Y5A3;H0YC42;P55327	Tumor protein D52	TPD52	tr|A5Y5A3|A5Y5A3_HUMAN PC1/MRPS28 fusion protein OS=Homo sapiens OX=9606 PE=2 SV=1;tr|H0YC42|H0YC42_HUMAN Uncharacterized protein OS=Homo sapiens OX=9606 PE=1 SV=2;sp|P55327|TPD52_HUMAN Tumor protein D52 OS=Homo sapiens OX=9606 GN=TPD52 PE=1 SV=2	3	1	1	1	0	1	0	1	0	1	4	4	4	31.18	278	0	3.811	0	4	0	0	0	0	0	0	0	1	1	475	2797	TRUE	2803	3974	4137	4137
D6RD69	D6RD69;Q53F37;Q9Y6B6;X1WI22;D6RAA2;D6R9R5;Q5SQT8;Q9H029;D6RDB2;Q8NG23;Q6FID4;Q5SQT9;B2R679;Q9NR31	GTP-binding protein SAR1b;GTP-binding protein SAR1a	SAR1B;SAR1A;DKFZp434B2017;SARA1	tr|D6RD69|D6RD69_HUMAN GTP-binding protein SAR1b (Fragment) OS=Homo sapiens OX=9606 GN=SAR1B PE=1 SV=1;tr|Q53F37|Q53F37_HUMAN SAR1a gene homolog 2 variant (Fragment) OS=Homo sapiens OX=9606 PE=2 SV=1;sp|Q9Y6B6|SAR1B_HUMAN GTP-binding protein SAR1b OS=Homo	14	2	2	2	1	2	1	2	1	2	12.9	12.9	12.9	19.047	170	0	3.7769	6.5	12.9	0	0	0	0	0	0	1	2	3	738	1269;1975	True;True	1272;1979	1776;2754;2755	1836;2850;2851	1836;2850
P16401	P16401	Histone H1.5	HIST1H1B	sp|P16401|H15_HUMAN Histone H1.5 OS=Homo sapiens OX=9606 GN=H1-5 PE=1 SV=3	2	4	3	3	1	4	1	3	1	3	13.3	10.2	10.2	22.58	226	0	3.7676	4.4	13.3	0	28168000	0	2816800	0	23523000	1	3	4	884	173;314;1128;1472	True;True;False;True	175;316;1131;1476	235;236;431;1560;2050	246;247;446;1615;2124	246;446;1615;2124
B2R5U1	B2R5U1;B3KU67;A0A140VK49;Q59FF0;Q7KZF4;B4E299;I6TRR8	Staphylococcal nuclease domain-containing protein 1	SND1	tr|B2R5U1|B2R5U1_HUMAN Staphylococcal nuclease domain-containing protein OS=Homo sapiens OX=9606 PE=2 SV=1;tr|B3KU67|B3KU67_HUMAN Staphylococcal nuclease domain-containing protein OS=Homo sapiens OX=9606 PE=2 SV=1;tr|A0A140VK49|A0A140VK49_HUMAN Staphylococ	8	5	5	5	4	2	4	2	4	2	6.9	6.9	6.9	99.67	885	0	3.7076	5.8	2.9	4973900	0	95653	0	4973900	0	4	2	6	328	544;772;1761;2841;3038	True;True;True;True;True	546;775;1765;2847;3044	739;740;1057;2451;4031;4294	768;769;1096;2541;4199;4495	769;1096;2541;4199;4495	110;111	323;576
Q96I16	Q96I16;Q6IBR8;B5BU01;P20042	Eukaryotic translation initiation factor 2 subunit 2	EIF2S2	tr|Q96I16|Q96I16_HUMAN eIF2S2 protein OS=Homo sapiens OX=9606 PE=2 SV=1;tr|Q6IBR8|Q6IBR8_HUMAN Eukaryotic translation initiation factor 2, subunit 2 beta, 38kDa OS=Homo sapiens OX=9606 GN=EIF2S2 PE=2 SV=1;tr|B5BU01|B5BU01_HUMAN Eukaryotic translation initi	4	5	5	5	1	5	1	5	1	5	15.9	15.9	15.9	24.575	214	0	3.6606	4.2	15.9	0	0	0	0	0	0	1	5	6	659	663;1615;2685;2686;2799	True;True;True;True;True	666;1619;2690;2691;2805	912;2249;3814;3815;3816;3977	948;2330;3966;3967;3968;4140	948;2330;3967;3968;4140	236	75
B7Z972	B7Z972;A0A384MDK7;F6S8N6;A0A3F2YNX8;A0A0A0MRJ6;P22061	Protein-L-isoaspartate O-methyltransferase;Protein-L-isoaspartate(D-aspartate) O-methyltransferase	PCMT1	tr|B7Z972|B7Z972_HUMAN Protein-L-isoaspartate O-methyltransferase OS=Homo sapiens OX=9606 PE=2 SV=1;tr|A0A384MDK7|A0A384MDK7_HUMAN Protein-L-isoaspartate O-methyltransferase OS=Homo sapiens OX=9606 PE=2 SV=1;tr|F6S8N6|F6S8N6_HUMAN Protein-L-isoaspartate(D-	10	3	3	3	1	2	1	2	1	2	17.7	17.7	17.7	20.683	192	0	3.6484	5.7	12	0	0	0	0	0	0	1	2	3	242	1476;2432;3071	True;True;True	1480;2436;3077	2055;3407;4340	2129;3537;4542	2129;3537;4542
G3V5E4	G3V5E4;G3V4W4;A0A024R649;Q96EK6	Glucosamine 6-phosphate N-acetyltransferase	GNPNAT1	tr|G3V5E4|G3V5E4_HUMAN Glucosamine 6-phosphate N-acetyltransferase OS=Homo sapiens OX=9606 GN=GNPNAT1 PE=1 SV=1;tr|G3V4W4|G3V4W4_HUMAN Glucosamine 6-phosphate N-acetyltransferase (Fragment) OS=Homo sapiens OX=9606 GN=GNPNAT1 PE=1 SV=1;tr|A0A024R649|A0A024R	4	2	2	2	2	2	2	2	2	2	11.5	11.5	11.5	12.976	113	0	3.6389	11.5	11.5	0	0	0	0	0	0	2	2	4	91	1104;2902	True;True	1107;2908	1508;1509;4107;4108	1562;1563;4288;4289	1563;4288
A8K6Y1	A8K6Y1;Q6PIN5;A0A024RB85;Q05D08;Q9UQ80	Proliferation-associated protein 2G4	PA2G4	tr|A8K6Y1|A8K6Y1_HUMAN cDNA FLJ75526, highly similar to Homo sapiens proliferation-associated 2G4, 38kDa (PA2G4), mRNA (Fragment) OS=Homo sapiens OX=9606 PE=2 SV=1;tr|Q6PIN5|Q6PIN5_HUMAN PA2G4 protein (Fragment) OS=Homo sapiens OX=9606 GN=PA2G4 PE=2 SV=1;t	6	5	5	5	2	4	2	4	2	4	12.8	12.8	12.8	40.911	367	0	3.5832	5.4	9.8	0	27820000	0	1324800	0	23232000	2	4	6	157	99;208;606;805;2404	True;True;True;True;True	100;210;608;808;2408	129;130;287;829;1103;3371	137;138;300;862;1144;3497	138;300;862;1144;3497	60;61	276;347
H7C0X7	H7C0X7;B7Z1X8;A8K7A4;A0A140VJP2;Q9NZL9	Methionine adenosyltransferase 2 subunit beta	MAT2B	tr|H7C0X7|H7C0X7_HUMAN Methionine adenosyltransferase 2 subunit beta (Fragment) OS=Homo sapiens OX=9606 GN=MAT2B PE=1 SV=1;tr|B7Z1X8|B7Z1X8_HUMAN Methionine adenosyltransferase 2 subunit beta OS=Homo sapiens OX=9606 PE=2 SV=1;tr|A8K7A4|A8K7A4_HUMAN Methion	5	1	1	1	0	1	0	1	0	1	6.6	6.6	6.6	22.063	198	0	3.5444	0	6.6	0	0	0	0	0	0	0	1	1	311	359	TRUE	361	489	505	505
B4E1M5	B4E1M5;E7ESE0;B4DLV8;D6RAN4;Q53Z07;Q2NKY6;A0A2R8Y5Y7;P32969;H0Y9R4;H0Y9V9	60S ribosomal protein L9	RPL9	tr|B4E1M5|B4E1M5_HUMAN 60S ribosomal protein L9 OS=Homo sapiens OX=9606 PE=2 SV=1;tr|E7ESE0|E7ESE0_HUMAN 60S ribosomal protein L9 (Fragment) OS=Homo sapiens OX=9606 GN=RPL9 PE=1 SV=1;tr|B4DLV8|B4DLV8_HUMAN 60S ribosomal protein L9 OS=Homo sapiens OX=9606 G	10	2	2	2	2	1	2	1	2	1	12.2	12.2	12.2	16.944	147	0	3.544	12.2	7.5	0	0	0	0	0	0	2	1	3	373	1147;2709	True;True	1150;2714	1586;3847;3848	1641;3999;4000	1641;4000	121	80
Q9H7K8	Q9H7K8;Q9NW02;A0A024R382;B4DPF1;B4DV28;Q96KP4	Cytosolic non-specific dipeptidase	FLJ00064;CNDP2	tr|Q9H7K8|Q9H7K8_HUMAN FLJ00064 protein (Fragment) OS=Homo sapiens OX=9606 GN=FLJ00064 PE=2 SV=1;tr|Q9NW02|Q9NW02_HUMAN cDNA FLJ10400 fis, clone NT2RM4000395 OS=Homo sapiens OX=9606 PE=2 SV=1;tr|A0A024R382|A0A024R382_HUMAN CNDP dipeptidase 2 (Metallopeptid	6	1	1	1	0	1	0	1	0	1	7.6	7.6	7.6	30.382	276	0	3.5051	0	7.6	0	0	0	0	0	0	0	1	1	57	1067	TRUE	1070	1459	1513	1513
K7ERG4	K7ERG4;P62316	Small nuclear ribonucleoprotein Sm D2	SNRPD2	tr|K7ERG4|K7ERG4_HUMAN Small nuclear ribonucleoprotein Sm D2 OS=Homo sapiens OX=9606 GN=SNRPD2 PE=1 SV=1;sp|P62316|SMD2_HUMAN Small nuclear ribonucleoprotein Sm D2 OS=Homo sapiens OX=9606 GN=SNRPD2 PE=1 SV=1	2	3	3	3	3	2	3	2	3	2	23.1	23.1	23.1	8.7769	78	0	3.4929	23.1	14.1	0	0	0	0	0	0	3	2	5	830	2405;2406;2509	True;True;True	2409;2410;2513	3372;3373;3374;3375;3515	3498;3499;3500;3501;3646	3499;3501;3646	296	11
V9HW63	V9HW63;Q13162;H7C3T4	Peroxiredoxin-4	HEL-S-97n;PRDX4	tr|V9HW63|V9HW63_HUMAN Epididymis secretory sperm binding protein Li 97n OS=Homo sapiens OX=9606 GN=HEL-S-97n PE=2 SV=1;sp|Q13162|PRDX4_HUMAN Peroxiredoxin-4 OS=Homo sapiens OX=9606 GN=PRDX4 PE=1 SV=1;tr|H7C3T4|H7C3T4_HUMAN Peroxiredoxin-4 (Fragment) OS=Ho	4	3	2	2	1	3	0	2	0	2	12.9	8.5	8.5	30.54	271	0	3.474	4.4	12.9	0	0	0	0	0	0	0	2	2	972	1044;2240;3099	False;True;True	1047;2244;3105	1430;1431;3149;4380	1484;1485;3257;4585	1484;3257;4585
A8K492	A8K492;P56192;H0YIC2;F5H2V6;H0YHV5;A0A024RBA2;B4E0E9;B4DF61	Methionine--tRNA ligase, cytoplasmic	MARS	tr|A8K492|A8K492_HUMAN Methionine--tRNA ligase, cytoplasmic OS=Homo sapiens OX=9606 PE=2 SV=1;sp|P56192|SYMC_HUMAN Methionine--tRNA ligase, cytoplasmic OS=Homo sapiens OX=9606 GN=MARS1 PE=1 SV=2;tr|H0YIC2|H0YIC2_HUMAN Methionine--tRNA ligase, cytoplasmic (	8	2	2	2	1	2	1	2	1	2	2.4	2.4	2.4	101.14	900	0	3.4713	1.1	2.4	0	0	0	0	0	0	1	2	3	502	975;1507	True;True	978;1511	1342;2096;2097	1394;2170;2171	1394;2171
Q8IUE6	Q8IUE6	Histone H2A type 2-B	HIST2H2AB	sp|Q8IUE6|H2A2B_HUMAN Histone H2A type 2-B OS=Homo sapiens OX=9606 GN=H2AC21 PE=1 SV=3	2	4	1	1	2	3	0	1	0	1	18.5	6.9	6.9	13.995	130	0	3.465	9.2	16.2	0	26566000	0	5313100	0	22185000	0	2	2	1007	129;130;1610;2578	False;False;True;False	131;132;1614;2582	169;170;171;172;173;174;2242;3610	178;179;180;181;182;183;184;185;2322;2323;3752	179;185;2323;3752
Q01813	Q01813	ATP-dependent 6-phosphofructokinase, platelet type	PFKP	sp|Q01813|PFKAP_HUMAN ATP-dependent 6-phosphofructokinase, platelet type OS=Homo sapiens OX=9606 GN=PFKP PE=1 SV=2	5	3	3	2	2	2	2	2	1	2	4.6	4.6	2.2	85.595	784	0	3.4643	3.6	2.2	0	9288800	0	290270	0	7756900	2	2	4	960	10;159;3109	True;True;True	10;161;3115	15;213;4393;4394	18;224;4599;4600	18;224;4600	336	39
Q6IB71	Q6IB71;A0A140VK43;P25788	Proteasome subunit alpha type;Proteasome subunit alpha type-3	PSMA3	tr|Q6IB71|Q6IB71_HUMAN Proteasome subunit alpha type OS=Homo sapiens OX=9606 GN=PSMA3 PE=2 SV=1;tr|A0A140VK43|A0A140VK43_HUMAN Proteasome subunit alpha type OS=Homo sapiens OX=9606 PE=2 SV=1;sp|P25788|PSA3_HUMAN Proteasome subunit alpha type-3 OS=Homo sapi	3	1	1	1	1	1	1	1	1	1	4.7	4.7	4.7	28.415	255	0	3.4301	4.7	4.7	0	0	0	0	0	0	1	1	2	324	348	TRUE	350	475;476	491;492	492
B4DF70	B4DF70;V9HW12;P32119;A6NIW5;A0A024R7F2	Peroxiredoxin-2	HEL-S-2a;PRDX2	tr|B4DF70|B4DF70_HUMAN cDNA FLJ60461, highly similar to Peroxiredoxin-2 OS=Homo sapiens OX=9606 PE=2 SV=1;tr|V9HW12|V9HW12_HUMAN Epididymis secretory sperm binding protein Li 2a OS=Homo sapiens OX=9606 GN=HEL-S-2a PE=2 SV=1;sp|P32119|PRDX2_HUMAN Peroxiredo	5	3	2	2	3	3	2	2	2	2	13.1	7.1	7.1	20.107	183	0	3.346	13.1	13.1	0	30139000	0	2511600	0	25169000	2	2	4	607	306;307;2241	True;True;False	308;309;2245	419;420;421;422;3150;3151	434;435;436;437;3258;3259;3260;3261	435;437;3260
B7Z9C4	B7Z9C4;A0A3B3ITB8;B4E1E0;A0A3B3IRQ8;A0A3B3ITF6;B4DMB5;A0A3B3IRI2;P17812	CTP synthase;CTP synthase 1	CTPS1	tr|B7Z9C4|B7Z9C4_HUMAN cDNA FLJ54863, highly similar to CTP synthase 1 OS=Homo sapiens OX=9606 PE=2 SV=1;tr|A0A3B3ITB8|A0A3B3ITB8_HUMAN CTP synthase 1 OS=Homo sapiens OX=9606 GN=CTPS1 PE=1 SV=1;tr|B4E1E0|B4E1E0_HUMAN CTP synthase OS=Homo sapiens OX=9606 GN	8	1	1	1	0	1	0	1	0	1	3.8	3.8	3.8	35.253	314	0	3.3226	0	3.8	0	0	0	0	0	0	0	1	1	432	1048	TRUE	1051	1435	1489	1489
P01857	P01857;S6B291;Q7Z351;A0A0A0MS07;Q6PYX1;A0A0A0MS08;P0DOX5;Q6GMX6;Q6N096;V9HW68;A8K008;Q6N089;Q6MZV7;Q5EFE5;Q6MZQ6;Q6N095;Q6N094;Q6N097;S6BAM6;S6BAN1;S6BGE5;S6AWD9;S6C4S4;A0A4P8J3Z7;A0A0M3KKW6;S6BAP0;A4F255;S6BGD4;S6BAQ4;S6BGE0;S6AWG0;S6B2A6;S6AWF0;S6B2B6;S6C4R2;S6C4S0;S6BAP4;S6C4Q7;Q6ZP87	Ig gamma-1 chain C region	IGHG1;DKFZp686N02209;IGH@;DKFZp686I15196;HEL-214;DKFZp686P15220;DKFZp686C11235;DKFZp686G11190;DKFZp686K03196;DKFZp686O01196;DKFZp686H20196;VHCH1	sp|P01857|IGHG1_HUMAN Immunoglobulin heavy constant gamma 1 OS=Homo sapiens OX=9606 GN=IGHG1 PE=1 SV=1;tr|S6B291|S6B291_HUMAN IgG H chain OS=Homo sapiens OX=9606 PE=1 SV=1;tr|Q7Z351|Q7Z351_HUMAN Uncharacterized protein DKFZp686N02209 OS=Homo sapiens OX=960	43	3	1	1	3	1	1	1	1	1	10.9	3.6	3.6	36.105	330	0	3.3195	10.9	3.6	0	0	0	0	0	0	1	1	2	243	1086;2156;2600	True;False;False	1089;2160;2605	1483;1484;3015;3683	1537;1538;3120;3828	1537;3120;3828
V9HWB5	V9HWB5;Q15181	Inorganic pyrophosphatase	HEL-S-66p;PPA1	tr|V9HWB5|V9HWB5_HUMAN Inorganic diphosphatase OS=Homo sapiens OX=9606 GN=HEL-S-66p PE=2 SV=1;sp|Q15181|IPYR_HUMAN Inorganic pyrophosphatase OS=Homo sapiens OX=9606 GN=PPA1 PE=1 SV=2	2	2	2	2	1	2	1	2	1	2	8.7	8.7	8.7	32.66	289	0	3.3194	3.5	8.7	0	0	0	0	0	0	1	2	3	982	452;1021	True;True	454;1024	613;614;1400	640;641;1454	641;1454	370	243
B4DJ81	B4DJ81;E5KRK5;A0A291FIZ5;P28331;Q9P1A0	NADH-ubiquinone oxidoreductase 75 kDa subunit, mitochondrial	NDUFS1	tr|B4DJ81|B4DJ81_HUMAN NADH-ubiquinone oxidoreductase 75 kDa subunit, mitochondrial OS=Homo sapiens OX=9606 GN=NDUFS1 PE=1 SV=1;tr|E5KRK5|E5KRK5_HUMAN Complex I-75kD OS=Homo sapiens OX=9606 GN=NDUFS1 PE=3 SV=1;tr|A0A291FIZ5|A0A291FIZ5_HUMAN Complex I-75kD	5	2	2	2	1	2	1	2	1	2	4.3	4.3	4.3	66.921	611	0	3.3128	2.6	4.3	0	0	0	0	0	0	1	2	3	366	796;2872	True;True	799;2878	1091;1092;4069	1132;1133;4243	1133;4243
Q9BWU8	Q9BWU8;Q9BWV0;Q9BWU9;Q9BWU7;Q9BPX9;H0YA62;E9PC90;H1UBN2;P14635	G2/mitotic-specific cyclin-B1	CCNB1;CCNB1V	tr|Q9BWU8|Q9BWU8_HUMAN Cyclin B1 (Fragment) OS=Homo sapiens OX=9606 PE=2 SV=1;tr|Q9BWV0|Q9BWV0_HUMAN Cyclin B1 (Fragment) OS=Homo sapiens OX=9606 PE=2 SV=1;tr|Q9BWU9|Q9BWU9_HUMAN Cyclin B1 (Fragment) OS=Homo sapiens OX=9606 PE=2 SV=1;tr|Q9BWU7|Q9BWU7_HUMAN	9	1	1	1	0	1	0	1	0	1	11.6	11.6	11.6	12.86	112	0	3.2988	0	11.6	0	0	0	0	0	0	0	1	1	749	1304	TRUE	1307	1823	1883	1883
H7C5S7	H7C5S7;H7C5P1;H7C5Q7;F8WC37;H7C5A0;H7C5G4;Q75MT5;B5BUD2;P35250	Replication factor C subunit 2	RFC2	tr|H7C5S7|H7C5S7_HUMAN Replication factor C subunit 2 (Fragment) OS=Homo sapiens OX=9606 GN=RFC2 PE=1 SV=1;tr|H7C5P1|H7C5P1_HUMAN Replication factor C subunit 2 (Fragment) OS=Homo sapiens OX=9606 GN=RFC2 PE=1 SV=1;tr|H7C5Q7|H7C5Q7_HUMAN Replication factor	9	1	1	1	0	1	0	1	0	1	46.4	46.4	46.4	3.2816	28	0	3.29	0	46.4	0	0	0	0	0	0	0	1	1	664	1862	TRUE	1866	2593	2686	2686
F5H702	F5H702;Q96GC5	39S ribosomal protein L48, mitochondrial	MRPL48	tr|F5H702|F5H702_HUMAN 39S ribosomal protein L48, mitochondrial OS=Homo sapiens OX=9606 GN=MRPL48 PE=1 SV=1;sp|Q96GC5|RM48_HUMAN 39S ribosomal protein L48, mitochondrial OS=Homo sapiens OX=9606 GN=MRPL48 PE=1 SV=2	2	1	1	1	1	0	1	0	1	0	11.5	11.5	11.5	12.77	113	0	3.2613	11.5	0	0	0	0	0	0	0	1	0	1	772	2712	TRUE	2717	3851	4003	4003
A2VCQ4	A2VCQ4;A0A024R7F1;K7ELL7;B4DJQ5;P14314;A0A0S2Z4A0;K7EKX1;K7EJ70;K7EPW7;A0A0S2Z4D8;A0A0S2Z4W7	Glucosidase 2 subunit beta	PRKCSH	tr|A2VCQ4|A2VCQ4_HUMAN PRKCSH protein (Fragment) OS=Homo sapiens OX=9606 GN=PRKCSH PE=2 SV=1;tr|A0A024R7F1|A0A024R7F1_HUMAN Glucosidase 2 subunit beta OS=Homo sapiens OX=9606 GN=PRKCSH PE=4 SV=1;tr|K7ELL7|K7ELL7_HUMAN Glucosidase 2 subunit beta OS=Homo sap	11	2	2	2	0	2	0	2	0	2	12.2	12.2	12.2	20.265	181	0	3.2596	0	12.2	0	0	0	0	0	0	0	2	2	111	746;2827	True;True	749;2833	1023;4015	1062;4183	1062;4183	51	43
O75367	O75367;Q59FH0;B4DJC3	Core histone macro-H2A.1;Histone H2A	H2AFY	sp|O75367|H2AY_HUMAN Core histone macro-H2A.1 OS=Homo sapiens OX=9606 GN=MACROH2A1 PE=1 SV=4;tr|Q59FH0|Q59FH0_HUMAN H2A histone family, member Y isoform 2 variant (Fragment) OS=Homo sapiens OX=9606 PE=2 SV=1;tr|B4DJC3|B4DJC3_HUMAN Histone H2A OS=Homo sapie	8	5	5	5	2	5	2	5	2	5	12.1	12.1	12.1	39.617	372	0	3.2501	5.4	12.1	6830000	0	379450	0	6830000	0	2	5	7	846	143;410;2275;2458;2495	True;True;True;True;True	145;412;2279;2462;2499	190;191;555;3194;3444;3445;3492	201;202;576;3305;3574;3575;3623	202;576;3305;3575;3623
C9J2Z7	C9J2Z7;C9K073;E7EX73;E9PGM1;E7EUU4;C9J6B6;C9JF13;B4DSI9;B4DGF1;B2RU10;B2RU06;Q4LE58;Q04637	Eukaryotic translation initiation factor 4 gamma 1	EIF4G1;EIF4G1 variant protein	tr|C9J2Z7|C9J2Z7_HUMAN Eukaryotic translation initiation factor 4 gamma 1 (Fragment) OS=Homo sapiens OX=9606 GN=EIF4G1 PE=1 SV=8;tr|C9K073|C9K073_HUMAN Eukaryotic translation initiation factor 4 gamma 1 (Fragment) OS=Homo sapiens OX=9606 GN=EIF4G1 PE=1 SV=	13	3	3	3	0	3	0	3	0	3	3.8	3.8	3.8	89.099	833	0	3.2478	0	3.8	0	0	0	0	0	0	0	3	3	687	567;1082;2292	True;True;True	569;1085;2296	775;1475;3220	805;1529;3331	805;1529;3331
H0YCY8	H0YCY8;B4DJQ8;P53634	Dipeptidyl peptidase 1;Dipeptidyl peptidase 1 exclusion domain chain;Dipeptidyl peptidase 1 heavy chain;Dipeptidyl peptidase 1 light chain	CTSC	tr|H0YCY8|H0YCY8_HUMAN Cathepsin C (Fragment) OS=Homo sapiens OX=9606 GN=CTSC PE=1 SV=8;tr|B4DJQ8|B4DJQ8_HUMAN Cathepsin C OS=Homo sapiens OX=9606 PE=2 SV=1;sp|P53634|CATC_HUMAN Dipeptidyl peptidase 1 OS=Homo sapiens OX=9606 GN=CTSC PE=1 SV=2	3	1	1	1	1	1	1	1	1	1	4.9	4.9	4.9	27.725	244	0	3.2342	4.9	4.9	0	0	0	0	0	0	1	1	2	616	2183	TRUE	2187	3055;3056	3161;3162	3162
E9PN17	E9PN17;A0A3B3ITX4;O75964	ATP synthase subunit g, mitochondrial	ATP5L	tr|E9PN17|E9PN17_HUMAN ATP synthase subunit g, mitochondrial OS=Homo sapiens OX=9606 GN=ATP5MG PE=1 SV=1;tr|A0A3B3ITX4|A0A3B3ITX4_HUMAN Uncharacterized protein OS=Homo sapiens OX=9606 PE=3 SV=1;sp|O75964|ATP5L_HUMAN ATP synthase subunit g, mitochondrial OS	3	1	1	1	1	1	1	1	1	1	14.5	14.5	14.5	8.4518	76	0	3.2129	14.5	14.5	0	0	0	0	0	0	1	1	2	440	1448	TRUE	1452	2016;2017	2086;2087	2086
B4E0X6	B4E0X6;B4DEV8;F5GX11;V9HW55;P25786	Proteasome subunit alpha type;Proteasome subunit alpha type-1	PSMA1;HEL-S-275	tr|B4E0X6|B4E0X6_HUMAN Proteasome subunit alpha type OS=Homo sapiens OX=9606 PE=2 SV=1;tr|B4DEV8|B4DEV8_HUMAN Proteasome subunit alpha type OS=Homo sapiens OX=9606 PE=2 SV=1;tr|F5GX11|F5GX11_HUMAN Proteasome endopeptidase complex OS=Homo sapiens OX=9606 GN	5	3	3	3	2	2	2	2	2	2	23.8	23.8	23.8	14.624	130	0	3.204	16.2	15.4	0	0	0	0	0	0	2	2	4	606	265;890;2700	True;True;True	267;893;2705	363;1227;3834;3835	376;1275;3986;3987	376;1275;3987
F5H6P7	F5H6P7;A0A023T6R1;P61326;Q96A72	Protein mago nashi homolog;Protein mago nashi homolog 2	MAGOHB;FLJ10292;MAGOH	tr|F5H6P7|F5H6P7_HUMAN Protein mago nashi homolog 2 OS=Homo sapiens OX=9606 GN=MAGOHB PE=3 SV=1;tr|A0A023T6R1|A0A023T6R1_HUMAN Mago nashi protein OS=Homo sapiens OX=9606 GN=FLJ10292 PE=2 SV=1;sp|P61326|MGN_HUMAN Protein mago nashi homolog OS=Homo sapiens O	4	1	1	1	1	0	1	0	1	0	10.8	10.8	10.8	11.799	102	0	3.2	10.8	0	0	0	0	0	0	0	1	0	1	3	1321	TRUE	1324	1849	1909	1909
Q53H37	Q53H37;Q9NZT1	Calmodulin-like protein 5	CALML5	tr|Q53H37|Q53H37_HUMAN Calmodulin-like skin protein variant (Fragment) OS=Homo sapiens OX=9606 PE=2 SV=1;sp|Q9NZT1|CALL5_HUMAN Calmodulin-like protein 5 OS=Homo sapiens OX=9606 GN=CALML5 PE=1 SV=2	2	1	1	1	1	0	1	0	1	0	7.5	7.5	7.5	15.876	146	0	3.1712	7.5	0	0	0	0	0	0	0	1	0	1	992	127	TRUE	129	166	175	175
Q9BUL8	Q9BUL8;F8WDF3;C9J932;H7C5M9;C9JSA3;C9JND6;C9J363;C9J6F3;C9J5C3	Programmed cell death protein 10	PDCD10	sp|Q9BUL8|PDC10_HUMAN Programmed cell death protein 10 OS=Homo sapiens OX=9606 GN=PDCD10 PE=1 SV=1;tr|F8WDF3|F8WDF3_HUMAN Programmed cell death protein 10 OS=Homo sapiens OX=9606 GN=PDCD10 PE=1 SV=1;tr|C9J932|C9J932_HUMAN Programmed cell death protein 10 (	9	2	2	2	1	1	1	1	1	1	10.8	10.8	10.8	24.701	212	0	3.1679	6.1	4.7	0	0	0	0	0	0	1	1	2	1019	1780;3045	True;True	1784;3051	2474;4303	2564;4504	2564;4504
M0QXZ3	M0QXZ3;B4E216;V9HWA9;P01024	Complement C3;Complement C3 beta chain;C3-beta-c;Complement C3 alpha chain;C3a anaphylatoxin;Acylation stimulating protein;Complement C3b alpha chain;Complement C3c alpha chain fragment 1;Complement C3dg fragment;Complement C3g fragment;Complement C3d fragment;Complement C3f fragment;Complement C3c alpha chain fragment 2	C3;HEL-S-62p	tr|M0QXZ3|M0QXZ3_HUMAN Complement C3 (Fragment) OS=Homo sapiens OX=9606 GN=C3 PE=1 SV=1;tr|B4E216|B4E216_HUMAN C3-beta-c OS=Homo sapiens OX=9606 PE=2 SV=1;tr|V9HWA9|V9HWA9_HUMAN C3-beta-c OS=Homo sapiens OX=9606 GN=HEL-S-62p PE=2 SV=1;sp|P01024|CO3_HUMAN C	4	1	1	1	1	1	1	1	1	1	12	12	12	11.577	100	0	3.156	12	12	0	0	0	0	0	0	1	1	2	655	2444	TRUE	2448	3426;3427	3556;3557	3557
Q6ZVX7	Q6ZVX7	F-box only protein 50	NCCRP1	sp|Q6ZVX7|FBX50_HUMAN F-box only protein 50 OS=Homo sapiens OX=9606 GN=NCCRP1 PE=1 SV=1	1	1	1	1	1	0	1	0	1	0	4	4	4	30.847	275	0	3.144	4	0	0	0	0	0	0	0	1	0	1	1004	2826	TRUE	2832	4014	4182	4182
E9PKZ0	E9PKZ0;E9PKU4;P62917;E9PP36;G3V1A1;B4DVG7	60S ribosomal protein L8	RPL8	tr|E9PKZ0|E9PKZ0_HUMAN 60S ribosomal protein L8 (Fragment) OS=Homo sapiens OX=9606 GN=RPL8 PE=1 SV=1;tr|E9PKU4|E9PKU4_HUMAN 60S ribosomal protein L8 (Fragment) OS=Homo sapiens OX=9606 GN=RPL8 PE=1 SV=1;sp|P62917|RL8_HUMAN 60S ribosomal protein L8 OS=Homo s	6	2	2	2	1	2	1	2	1	2	12.2	12.2	12.2	22.389	205	0	3.1432	5.4	12.2	40378000	94036000	5047200	11754000	0	78528000	2	3	5	758	372;442	True;True	374;444	508;509;599	524;525;526;527;623	526;623
A0A087X271	A0A087X271;A0A087X1X5;H3BVI6;B4DHU5;B4DDF4;B2RWM5;Q6FHE4;Q6FHC3;Q53GK7;B4DUT8;Q99439	Calponin;Calponin-2	CNN2	tr|A0A087X271|A0A087X271_HUMAN Calponin (Fragment) OS=Homo sapiens OX=9606 GN=CNN2 PE=1 SV=1;tr|A0A087X1X5|A0A087X1X5_HUMAN Calponin (Fragment) OS=Homo sapiens OX=9606 GN=CNN2 PE=1 SV=1;tr|H3BVI6|H3BVI6_HUMAN Calponin OS=Homo sapiens OX=9606 GN=CNN2 PE=1 S	11	1	1	1	0	1	0	1	0	1	6.1	6.1	6.1	19.757	179	0	3.1368	0	6.1	0	0	0	0	0	0	0	1	1	225	1059	TRUE	1062	1450	1504	1504
Q9H2R8	Q9H2R8;Q9Y305	Acyl-coenzyme A thioesterase 9, mitochondrial	ACOT9	tr|Q9H2R8|Q9H2R8_HUMAN CGI16-iso OS=Homo sapiens OX=9606 PE=2 SV=1;sp|Q9Y305|ACOT9_HUMAN Acyl-coenzyme A thioesterase 9, mitochondrial OS=Homo sapiens OX=9606 GN=ACOT9 PE=1 SV=2	2	1	1	1	1	1	1	1	1	1	5.8	5.8	5.8	21.641	189	0	3.1169	5.8	5.8	0	0	0	0	0	0	1	1	2	1021	2951	TRUE	2957	4172;4173	4360;4361	4361
Q9P1G4	Q9P1G4;V9HWH6;Q8N7G1;P00491	Purine nucleoside phosphorylase	HEL-S-156an;PNP	tr|Q9P1G4|Q9P1G4_HUMAN Inosine-guanosine phosphorylase OS=Homo sapiens OX=9606 PE=2 SV=1;tr|V9HWH6|V9HWH6_HUMAN Purine nucleoside phosphorylase OS=Homo sapiens OX=9606 GN=HEL-S-156an PE=2 SV=1;tr|Q8N7G1|Q8N7G1_HUMAN Purine nucleoside phosphorylase OS=Homo	4	1	1	1	1	0	1	0	1	0	11.5	11.5	11.5	10.303	96	0	3.1105	11.5	0	0	0	0	0	0	0	1	0	1	856	234	TRUE	236	316	329	329
C9JFE4	C9JFE4;B4DND6;Q13098	COP9 signalosome complex subunit 1	GPS1	tr|C9JFE4|C9JFE4_HUMAN COP9 signalosome complex subunit 1 OS=Homo sapiens OX=9606 GN=GPS1 PE=1 SV=2;tr|B4DND6|B4DND6_HUMAN cDNA FLJ55804, highly similar to COP9 signalosome complex subunit 1 OS=Homo sapiens OX=9606 PE=2 SV=1;sp|Q13098|CSN1_HUMAN COP9 signa	3	1	1	1	0	1	0	1	0	1	2.3	2.3	2.3	53.371	471	0	3.1063	0	2.3	0	0	0	0	0	0	0	1	1	630	93	TRUE	94	120	127	127
Q71UA6	Q71UA6;Q59ES3;Q15758	Amino acid transporter;Neutral amino acid transporter B(0)	SLC1A5	tr|Q71UA6|Q71UA6_HUMAN Amino acid transporter OS=Homo sapiens OX=9606 GN=SLC1A5 PE=2 SV=1;tr|Q59ES3|Q59ES3_HUMAN Amino acid transporter (Fragment) OS=Homo sapiens OX=9606 PE=2 SV=1;sp|Q15758|AAAT_HUMAN Neutral amino acid transporter B(0) OS=Homo sapiens OX	3	1	1	1	1	1	1	1	1	1	2	2	2	56.583	541	0	3.0779	2	2	0	0	0	0	0	0	1	1	2	985	778	TRUE	781	1067;1068	1107;1108	1108
A0A024R6I3	A0A024R6I3;Q53GF9;P49755;B4DZH3;G3V2K7;B4DL12	Transmembrane emp24 domain-containing protein 10	TMED10	tr|A0A024R6I3|A0A024R6I3_HUMAN Testicular tissue protein Li 206 OS=Homo sapiens OX=9606 GN=TMED10 PE=2 SV=1;tr|Q53GF9|Q53GF9_HUMAN Full-length cDNA 5-PRIME end of clone CS0DF013YM24 of Fetal brain of Homo sapiens (Human) variant (Fragment) OS=Homo sapiens	6	2	2	2	2	2	2	2	2	2	9.1	9.1	9.1	24.976	219	0	3.0758	9.1	9.1	22876000	0	1906300	0	22876000	0	2	2	4	99	1389;1800	True;True	1393;1804	1937;1938;2503;2504	2000;2001;2593;2594	2000;2593	48	126
P11233	P11233;C9JPE8;H7C3P7	Ras-related protein Ral-A	RALA	sp|P11233|RALA_HUMAN Ras-related protein Ral-A OS=Homo sapiens OX=9606 GN=RALA PE=1 SV=1;tr|C9JPE8|C9JPE8_HUMAN Small monomeric GTPase (Fragment) OS=Homo sapiens OX=9606 GN=RALA PE=1 SV=1;tr|H7C3P7|H7C3P7_HUMAN Small monomeric GTPase (Fragment) OS=Homo sap	9	3	3	3	3	2	3	2	3	2	17	17	17	23.567	206	0	3.0691	17	9.7	8913100	11359000	990340	1262100	0	9485600	6	2	8	875	1093;2966;2973	True;True;True	1096;2972;2979	1493;1494;4191;4192;4201	1547;1548;4379;4380;4381;4382;4383;4393	1547;4381;4393	323	19
A0A0S2Z4C3	A0A0S2Z4C3;P07954	Fumarate hydratase, mitochondrial	FH	tr|A0A0S2Z4C3|A0A0S2Z4C3_HUMAN Fumarate hydratase, mitochondrial (Fragment) OS=Homo sapiens OX=9606 GN=FH PE=2 SV=1;sp|P07954|FUMH_HUMAN Fumarate hydratase, mitochondrial OS=Homo sapiens OX=9606 GN=FH PE=1 SV=3	2	1	1	1	1	1	1	1	1	1	2.2	2.2	2.2	54.636	510	0	3.0676	2.2	2.2	0	0	0	0	0	0	1	2	3	292	1393	TRUE	1397	1942;1943;1944	2005;2006;2007	2007
E9PB61	E9PB61;Q86V81	THO complex subunit 4	ALYREF	tr|E9PB61|E9PB61_HUMAN THO complex subunit 4 OS=Homo sapiens OX=9606 GN=ALYREF PE=1 SV=1;sp|Q86V81|THOC4_HUMAN THO complex subunit 4 OS=Homo sapiens OX=9606 GN=ALYREF PE=1 SV=3	2	1	1	1	1	1	1	1	1	1	4.2	4.2	4.2	27.557	264	0	3.0552	4.2	4.2	0	0	0	0	0	0	2	1	3	747	2501	TRUE	2505	3500;3501;3502	3631;3632;3633	3632
Q5QNZ2	Q5QNZ2;Q53GB3;Q08ET0;A8K4W2;P24539	ATP synthase F(0) complex subunit B1, mitochondrial	ATP5F1;hCG_39985	tr|Q5QNZ2|Q5QNZ2_HUMAN ATP synthase F(0) complex subunit B1, mitochondrial OS=Homo sapiens OX=9606 GN=ATP5PB PE=1 SV=1;tr|Q53GB3|Q53GB3_HUMAN ATP synthase F(0) complex subunit B1, mitochondrial (Fragment) OS=Homo sapiens OX=9606 PE=2 SV=1;tr|Q08ET0|Q08ET0_	5	2	2	2	2	1	2	1	2	1	10.8	10.8	10.8	22.275	195	0	3.0261	10.8	6.2	0	0	0	0	0	0	2	1	3	508	1241;2553	True;True	1244;2557	1735;1736;3575	1794;1795;3713	1795;3713
V9HW24	V9HW24;A0A087X2I1;P62333	26S protease regulatory subunit 10B	HEL-S-73;PSMC6	tr|V9HW24|V9HW24_HUMAN Epididymis secretory protein Li 73 OS=Homo sapiens OX=9606 GN=HEL-S-73 PE=2 SV=1;tr|A0A087X2I1|A0A087X2I1_HUMAN 26S proteasome regulatory subunit 10B OS=Homo sapiens OX=9606 GN=PSMC6 PE=1 SV=1;sp|P62333|PRS10_HUMAN 26S proteasome reg	3	3	3	3	0	3	0	3	0	3	9.5	9.5	9.5	44.16	389	0	2.9888	0	9.5	0	0	0	0	0	0	0	3	3	230	54;1530;2178	True;True;True	55;1534;2182	71;2130;3050	76;2204;3156	76;2204;3156	82;83	352;368
B4DUM2	B4DUM2;A0A096LNY6;A0A1B0GWJ0;A0A1B0GTJ7;X5D8S6;Q71UA4;A0A384E0N4;B4DP46;A0A0A6YY92;P30566	Adenylosuccinate lyase	ADSL	tr|B4DUM2|B4DUM2_HUMAN cDNA FLJ53891, highly similar to Adenylosuccinate lyase OS=Homo sapiens OX=9606 PE=2 SV=1;tr|A0A096LNY6|A0A096LNY6_HUMAN Adenylosuccinate lyase (Fragment) OS=Homo sapiens OX=9606 GN=ADSL PE=1 SV=1;tr|A0A1B0GWJ0|A0A1B0GWJ0_HUMAN Adeny	10	1	1	1	0	1	0	1	0	1	3.6	3.6	3.6	34.554	304	0	2.9813	0	3.6	0	0	0	0	0	0	0	1	1	236	3025	TRUE	3031	4276	4474	4474
H0YJS4	H0YJS4;G3V4T5;Q53XC0;P05198	Eukaryotic translation initiation factor 2 subunit 1	EIF2S1	tr|H0YJS4|H0YJS4_HUMAN Eukaryotic translation initiation factor 2 subunit 1 (Fragment) OS=Homo sapiens OX=9606 GN=EIF2S1 PE=1 SV=1;tr|G3V4T5|G3V4T5_HUMAN Eukaryotic translation initiation factor 2 subunit 1 (Fragment) OS=Homo sapiens OX=9606 GN=EIF2S1 PE=1	5	3	3	3	1	3	1	3	1	3	15.5	15.5	15.5	28.865	252	0	2.9739	5.2	15.5	0	0	0	0	0	0	1	3	4	787	128;1320;2662	True;True;True	130;1323;2667	167;168;1848;3781	176;177;1908;3929	177;1908;3929	278;279	180;212
A0A024QYW3	A0A024QYW3;Q04941	Proteolipid protein 2	PLP2	tr|A0A024QYW3|A0A024QYW3_HUMAN Proteolipid protein 2 (Colonic epithelium-enriched), isoform CRA_a OS=Homo sapiens OX=9606 GN=PLP2 PE=4 SV=1;sp|Q04941|PLP2_HUMAN Proteolipid protein 2 OS=Homo sapiens OX=9606 GN=PLP2 PE=1 SV=1	2	1	1	1	1	1	1	1	1	1	8.6	8.6	8.6	16.691	152	0	2.9641	8.6	8.6	0	0	0	0	0	0	1	1	2	5	1234	TRUE	1237	1725;1726	1784;1785	1785
Q59GY3	Q59GY3;V9HVZ0;Q13247;A0A590UK80;A0A590UJK4;A0A590UK01;A0A590UJP7;A8K588;A8K644;Q59EF5;Q53F45;A0A0D9SEM4;B4DJK0;Q59EK7;B4DUA4;A0A024R6D8;B4DEM8;Q13243;Q08170	Serine/arginine-rich splicing factor 6;Serine/arginine-rich splicing factor 5;Serine/arginine-rich splicing factor 4	HEL-S-91;SRSF6;SFRS4;SRSF4;SRSF5;SFRS5	tr|Q59GY3|Q59GY3_HUMAN Arginine/serine-rich splicing factor 6 variant (Fragment) OS=Homo sapiens OX=9606 PE=2 SV=1;tr|V9HVZ0|V9HVZ0_HUMAN Epididymis secretory protein Li 91 OS=Homo sapiens OX=9606 GN=HEL-S-91 PE=2 SV=1;sp|Q13247|SRSF6_HUMAN Serine/arginine	19	2	2	2	1	2	1	2	1	2	6.5	6.5	6.5	31.865	279	0	2.9635	3.2	6.5	6210300	0	414020	0	6210300	0	1	2	3	450	1790;2768	True;True	1794;2774	2486;2487;3930	2576;2577;4093	2576;4093
A0A0S2Z5I7	A0A0S2Z5I7;A0A087X020;Q9Y3A5	Ribosome maturation protein SBDS	SBDS	tr|A0A0S2Z5I7|A0A0S2Z5I7_HUMAN Ribosome maturation protein SBDS (Fragment) OS=Homo sapiens OX=9606 GN=SBDS PE=2 SV=1;tr|A0A087X020|A0A087X020_HUMAN Ribosome maturation protein SBDS OS=Homo sapiens OX=9606 GN=SBDS PE=1 SV=1;sp|Q9Y3A5|SBDS_HUMAN Ribosome mat	5	3	3	3	1	2	1	2	1	2	11.6	11.6	11.6	28.763	250	0	2.9268	4	7.6	0	0	0	0	0	0	1	2	3	219	842;956;2462	True;True;True	845;959;2466	1150;1318;3450	1195;1369;3580	1195;1369;3580
H0YJH9	H0YJH9;B4DEH8;G3V4T2;Q86U42	Polyadenylate-binding protein 2	PABPN1	tr|H0YJH9|H0YJH9_HUMAN Polyadenylate-binding protein 2 (Fragment) OS=Homo sapiens OX=9606 GN=PABPN1 PE=1 SV=1;tr|B4DEH8|B4DEH8_HUMAN Polyadenylate-binding protein 2 OS=Homo sapiens OX=9606 GN=PABPN1 PE=1 SV=1;tr|G3V4T2|G3V4T2_HUMAN Polyadenylate-binding pr	4	1	1	1	0	1	0	1	0	1	11.5	11.5	11.5	10.971	96	0	2.9034	0	11.5	0	0	0	0	0	0	0	1	1	605	2802	TRUE	2808	3980	4143	4143
E9PP73	E9PP73;P53618;E9PP63;E9PKQ1	Coatomer subunit beta	COPB1	tr|E9PP73|E9PP73_HUMAN Coatomer subunit beta (Fragment) OS=Homo sapiens OX=9606 GN=COPB1 PE=1 SV=8;sp|P53618|COPB_HUMAN Coatomer subunit beta OS=Homo sapiens OX=9606 GN=COPB1 PE=1 SV=3;tr|E9PP63|E9PP63_HUMAN Coatomer subunit beta (Fragment) OS=Homo sapiens	4	2	2	2	0	2	0	2	0	2	4.1	4.1	4.1	55.438	485	0	2.8975	0	4.1	0	0	0	0	0	0	0	2	2	764	480;3027	True;True	482;3033	648;4279	675;4479	675;4479
A8K2M0	A8K2M0;P43686	26S protease regulatory subunit 6B	PSMC4	tr|A8K2M0|A8K2M0_HUMAN 26S proteasome AAA-ATPase subunit RPT3 OS=Homo sapiens OX=9606 GN=PSMC4 PE=2 SV=1;sp|P43686|PRS6B_HUMAN 26S proteasome regulatory subunit 6B OS=Homo sapiens OX=9606 GN=PSMC4 PE=1 SV=2	2	4	4	4	1	3	1	3	1	3	6.9	6.9	6.9	47.366	418	0	2.8843	2.2	4.8	0	0	0	0	0	0	1	3	4	490	1778;2305;2326;3131	True;True;True;True	1782;2309;2330;3138	2472;3242;3270;4425	2562;3354;3382;4632	2562;3354;3382;4632
B7Z9V0	B7Z9V0;B4E3S0;B4DMH3;Q53G58;B3KN06;A0A024RBI5;Q59EA2;Q9ULV4;H0YHL7	Coronin;Coronin-1C	CORO1C	tr|B7Z9V0|B7Z9V0_HUMAN cDNA, FLJ78964, highly similar to Coronin-1C OS=Homo sapiens OX=9606 PE=2 SV=1;tr|B4E3S0|B4E3S0_HUMAN Coronin OS=Homo sapiens OX=9606 GN=CORO1C PE=1 SV=1;tr|B4DMH3|B4DMH3_HUMAN Coronin OS=Homo sapiens OX=9606 PE=2 SV=1;tr|Q53G58|Q53G	10	3	3	3	1	3	1	3	1	3	10.9	10.9	10.9	34.489	303	0	2.8242	3.3	10.9	0	0	0	0	0	0	1	3	4	161	1042;1587;2807	True;True;True	1045;1591;2813	1428;2203;2204;3987	1482;2280;2281;4151	1482;2281;4151
B4E091	B4E091;A0A024R1K8;Q15459	Splicing factor 3A subunit 1	SF3A1	tr|B4E091|B4E091_HUMAN cDNA FLJ55438, highly similar to Splicing factor 3 subunit 1 OS=Homo sapiens OX=9606 PE=2 SV=1;tr|A0A024R1K8|A0A024R1K8_HUMAN Splicing factor 3a, subunit 1, 120kDa, isoform CRA_a OS=Homo sapiens OX=9606 GN=SF3A1 PE=4 SV=1;sp|Q15459|S	3	1	1	1	0	1	0	1	0	1	1.9	1.9	1.9	77.406	690	0	2.8119	0	1.9	0	0	0	0	0	0	0	1	1	33	3066	TRUE	3072	4334	4536	4536
P43243	P43243;A8MXP9;A0A0R4J2E8;Q68D11;D6REM6;A0A1B0GX04;B4DRS1;Q5CZA7;B3KM87;B4DF66;D6R991;D6RB45;H0Y8T4;Q68E03;D6RBK5;D6R8Z5;D6REK4;D6RCM3;D6RBS2;D6R9F3;Q9H4N1	Matrin-3	MATR3;DKFZp686K23100;DKFZp686K0542;DKFZp686L22104	sp|P43243|MATR3_HUMAN Matrin-3 OS=Homo sapiens OX=9606 GN=MATR3 PE=1 SV=2;tr|A8MXP9|A8MXP9_HUMAN Matrin-3 OS=Homo sapiens OX=9606 GN=MATR3 PE=1 SV=1;tr|A0A0R4J2E8|A0A0R4J2E8_HUMAN Matrin-3 OS=Homo sapiens OX=9606 GN=MATR3 PE=1 SV=1;tr|Q68D11|Q68D11_HUMAN U	21	2	2	2	1	1	1	1	1	1	2.1	2.1	2.1	94.622	847	0	2.8016	1.1	1.1	896520	0	24230	0	896520	0	1	1	2	278	1577;2425	True;True	1581;2429	2190;3397	2267;3523	2267;3523
V9HW35	V9HW35;P30044	Peroxiredoxin-5, mitochondrial	HEL-S-55;PRDX5	tr|V9HW35|V9HW35_HUMAN Peroxiredoxin-5 OS=Homo sapiens OX=9606 GN=HEL-S-55 PE=2 SV=1;sp|P30044|PRDX5_HUMAN Peroxiredoxin-5, mitochondrial OS=Homo sapiens OX=9606 GN=PRDX5 PE=1 SV=4	2	2	2	2	2	1	2	1	2	1	13.6	13.6	13.6	17.031	162	0	2.7858	13.6	6.8	0	27075000	0	3008300	0	22610000	2	1	3	906	874;1807	True;True	877;1811	1195;2513;2514	1243;2604;2605	1243;2604	343	131
B2R4C1	B2R4C1;P62899;B8ZZK4;H7C2W9;C9JU56;B7Z4E3;B7Z4C8	60S ribosomal protein L31	RPL31	tr|B2R4C1|B2R4C1_HUMAN 60S ribosomal protein L31 OS=Homo sapiens OX=9606 PE=2 SV=1;sp|P62899|RL31_HUMAN 60S ribosomal protein L31 OS=Homo sapiens OX=9606 GN=RPL31 PE=1 SV=1;tr|B8ZZK4|B8ZZK4_HUMAN 60S ribosomal protein L31 OS=Homo sapiens OX=9606 GN=RPL31 P	8	3	3	3	2	2	2	2	2	2	24.8	24.8	24.8	14.495	125	0	2.7726	16.8	17.6	0	0	0	0	0	0	2	2	4	538	795;2133;2366	True;True;True	798;2137;2370	1089;1090;2980;3328	1130;1131;3083;3443	1130;3083;3443	182;183	54;57
A0A2R8Y6J3	A0A2R8Y6J3;B3KTM6;A2RUM7;Q59GX9;P46777	60S ribosomal protein L5	RPL5	tr|A0A2R8Y6J3|A0A2R8Y6J3_HUMAN 60S ribosomal protein L5 (Fragment) OS=Homo sapiens OX=9606 GN=RPL5 PE=1 SV=1;tr|B3KTM6|B3KTM6_HUMAN Ribosomal protein L5, isoform CRA_b OS=Homo sapiens OX=9606 GN=RPL5 PE=2 SV=1;tr|A2RUM7|A2RUM7_HUMAN Ribosomal protein L5 OS	5	1	1	1	1	1	1	1	1	1	3.8	3.8	3.8	27.045	238	0	2.7722	3.8	3.8	0	0	0	0	0	0	1	1	2	374	598	TRUE	600	818;819	851;852	851
Q05BS0	Q05BS0;Q6P1R0;Q3B770;Q7Z5T5;Q24JU4;J9R021;Q14152	Eukaryotic translation initiation factor 3 subunit A	EIF3A;eIF3a	tr|Q05BS0|Q05BS0_HUMAN eIF3A protein (Fragment) OS=Homo sapiens OX=9606 GN=EIF3A PE=2 SV=1;tr|Q6P1R0|Q6P1R0_HUMAN eIF3A protein (Fragment) OS=Homo sapiens OX=9606 GN=EIF3A PE=2 SV=1;tr|Q3B770|Q3B770_HUMAN eIF3A protein (Fragment) OS=Homo sapiens OX=9606 GN	7	4	4	4	1	4	1	4	1	4	6.2	6.2	6.2	74.666	634	0	2.7721	2.1	6.2	0	12471000	0	319780	0	10415000	1	4	5	822	169;232;345;2089	True;True;True;True	171;234;347;2093	227;314;471;472;2913	238;327;487;488;3010	238;327;487;3010
A0A384N605	A0A384N605;Q5M7Z5;U3KQ56;Q9UBQ7	Glyoxylate reductase/hydroxypyruvate reductase	GRHPR	tr|A0A384N605|A0A384N605_HUMAN Epididymis secretory sperm binding protein OS=Homo sapiens OX=9606 PE=2 SV=1;tr|Q5M7Z5|Q5M7Z5_HUMAN GRHPR protein (Fragment) OS=Homo sapiens OX=9606 GN=GRHPR PE=2 SV=1;tr|U3KQ56|U3KQ56_HUMAN Glyoxylate reductase/hydroxypyruva	4	1	1	1	1	1	1	1	1	1	3	3	3	35.668	328	0	2.7397	3	3	0	9978000	0	665200	0	8332500	1	2	3	406	1358	TRUE	1362	1899;1900	1960;1961;1962	1961
B2R6X6	B2R6X6;A0A024QZS4;P30405;R4GN99;H0Y548	Peptidyl-prolyl cis-trans isomerase;Peptidyl-prolyl cis-trans isomerase F, mitochondrial	PPIF	tr|B2R6X6|B2R6X6_HUMAN Peptidyl-prolyl cis-trans isomerase OS=Homo sapiens OX=9606 PE=2 SV=1;tr|A0A024QZS4|A0A024QZS4_HUMAN Peptidyl-prolyl cis-trans isomerase OS=Homo sapiens OX=9606 GN=PPIF PE=3 SV=1;sp|P30405|PPIF_HUMAN Peptidyl-prolyl cis-trans isomera	5	2	2	2	0	2	0	2	0	2	8.2	8.2	8.2	22.039	207	0	2.7051	0	8.2	0	0	0	0	0	0	0	2	2	19	865;1529	True;True	868;1533	1183;2129	1231;2203	1231;2203
P12236	P12236;Q6I9V5;Q59EI9	ADP/ATP translocase 3;ADP/ATP translocase 3, N-terminally processed	SLC25A6	sp|P12236|ADT3_HUMAN ADP/ATP translocase 3 OS=Homo sapiens OX=9606 GN=SLC25A6 PE=1 SV=4;tr|Q6I9V5|Q6I9V5_HUMAN Epididymis secretory sperm binding protein OS=Homo sapiens OX=9606 GN=SLC25A6 PE=2 SV=1;tr|Q59EI9|Q59EI9_HUMAN ADP,ATP carrier protein, liver iso	3	5	2	2	2	5	1	2	1	2	16.4	7.4	7.4	32.866	298	0	2.6693	7.7	16.4	0	0	0	0	0	0	1	2	3	877	413;1068;1833;2233;2666	True;False;False;False;True	415;1071;1837;2237;2671	558;559;1460;2555;2556;3138;3786	580;581;1514;2647;2648;3246;3935	581;1514;2647;3246;3935
Q86TM7	Q86TM7;Q6P184;Q3SX58;A0A140VJI4;B4DEH1;Q9P2X0	Dolichol-phosphate mannosyltransferase subunit 3	DPM3	tr|Q86TM7|Q86TM7_HUMAN Dolichol-phosphate mannosyltransferase subunit 3 (Fragment) OS=Homo sapiens OX=9606 GN=DPM3 PE=2 SV=2;tr|Q6P184|Q6P184_HUMAN Dolichol-phosphate mannosyltransferase subunit 3 (Fragment) OS=Homo sapiens OX=9606 GN=DPM3 PE=2 SV=1;tr|Q3S	6	2	2	2	2	2	2	2	2	2	23.4	23.4	23.4	10.294	94	0	2.6559	23.4	23.4	0	0	0	0	0	0	2	2	4	305	695;2864	True;True	698;2870	953;954;4060;4061	990;991;4234;4235	991;4234
Q6FHM2	Q6FHM2;P62879;C9JIS1;C9JXA5;E7EP32;C9JD14;B1AKQ8;A0A140VJJ8;A8K3F6;F1T0G5;B2R6K4;F1T0G4;E9PCP0;F5H0S8;Q59G26;F5H100;F5H8J8;F6UT28;F6X3N5;C9JZN1;P16520;P62873;Q9HAV0	Guanine nucleotide-binding protein G(I)/G(S)/G(T) subunit beta-2;Guanine nucleotide-binding protein G(I)/G(S)/G(T) subunit beta-3;Guanine nucleotide-binding protein G(I)/G(S)/G(T) subunit beta-1;Guanine nucleotide-binding protein subunit beta-4	GNB2;GNB4;GNB1;GNB3	tr|Q6FHM2|Q6FHM2_HUMAN Epididymis secretory sperm binding protein OS=Homo sapiens OX=9606 GN=GNB2 PE=2 SV=1;sp|P62879|GBB2_HUMAN Guanine nucleotide-binding protein G(I)/G(S)/G(T) subunit beta-2 OS=Homo sapiens OX=9606 GN=GNB2 PE=1 SV=3;tr|C9JIS1|C9JIS1_HUM	23	2	2	2	0	2	0	2	0	2	6.5	6.5	6.5	37.331	340	0	2.6521	0	6.5	0	0	0	0	0	0	0	2	2	693	1849;2678	True;True	1853;2683	2577;3805	2669;3955	2669;3955
H0YDD8	H0YDD8;A0A024RCA7;P05387	60S acidic ribosomal protein P2	RPLP2	tr|H0YDD8|H0YDD8_HUMAN 60S acidic ribosomal protein P2 (Fragment) OS=Homo sapiens OX=9606 GN=RPLP2 PE=1 SV=1;tr|A0A024RCA7|A0A024RCA7_HUMAN Ribosomal protein, large, P2, isoform CRA_a OS=Homo sapiens OX=9606 GN=RPLP2 PE=3 SV=1;sp|P05387|RLA2_HUMAN 60S acid	3	1	1	1	1	1	1	1	1	1	13	13	13	8.9857	92	0	2.649	13	13	0	0	0	0	0	0	1	1	2	171	2091	TRUE	2095	2916;2917	3013;3014	3013
C9JA28	C9JA28;Q9UNL2	Translocon-associated protein subunit gamma	SSR3	tr|C9JA28|C9JA28_HUMAN Signal sequence receptor subunit gamma OS=Homo sapiens OX=9606 GN=SSR3 PE=1 SV=1;sp|Q9UNL2|SSRG_HUMAN Translocon-associated protein subunit gamma OS=Homo sapiens OX=9606 GN=SSR3 PE=1 SV=1	2	1	1	1	0	1	0	1	0	1	8	8	8	20.161	174	0	2.6337	0	8	0	0	0	0	0	0	0	1	1	690	2264	TRUE	2268	3179	3289	3289
Q9UMS4	Q9UMS4	Pre-mRNA-processing factor 19	PRPF19	sp|Q9UMS4|PRP19_HUMAN Pre-mRNA-processing factor 19 OS=Homo sapiens OX=9606 GN=PRPF19 PE=1 SV=1	2	3	3	3	2	2	2	2	2	2	8.1	8.1	8.1	55.18	504	0	2.6328	6.2	4.2	0	7166200	0	377170	0	5984400	2	2	4	1032	2567;2758;2855	True;True;True	2571;2764;2861	3594;3914;3915;4048	3734;4072;4073;4216	3734;4072;4216
B4DE78	B4DE78;B3KNB4;P61981;B4DHC4	14-3-3 protein gamma;14-3-3 protein gamma, N-terminally processed	YWHAG	tr|B4DE78|B4DE78_HUMAN cDNA FLJ52141, highly similar to 14-3-3 protein gamma OS=Homo sapiens OX=9606 PE=2 SV=1;tr|B3KNB4|B3KNB4_HUMAN cDNA FLJ14168 fis, clone NT2RP2001440, highly similar to 14-3-3 protein gamma OS=Homo sapiens OX=9606 PE=2 SV=1;sp|P61981|	4	4	2	2	4	3	2	1	2	1	17.4	9.2	9.2	23.502	207	0	2.6307	17.4	12.6	0	0	0	0	0	0	2	1	3	578	515;634;1653;2896	False;True;False;True	517;636;1657;2902	699;700;866;2299;2300;4099;4100	727;728;900;2382;2383;4280;4281	728;900;2382;4281	8;202	125;183
E7ETK0	E7ETK0;A0A2R8Y849;A0A2R8YD14;P62847	40S ribosomal protein S24	RPS24	tr|E7ETK0|E7ETK0_HUMAN 40S ribosomal protein S24 OS=Homo sapiens OX=9606 GN=RPS24 PE=1 SV=1;tr|A0A2R8Y849|A0A2R8Y849_HUMAN 40S ribosomal protein S24 OS=Homo sapiens OX=9606 GN=RPS24 PE=1 SV=1;tr|A0A2R8YD14|A0A2R8YD14_HUMAN 40S ribosomal protein S24 OS=Homo	4	3	3	3	3	1	3	1	3	1	15.3	15.3	15.3	15.197	131	0	2.6143	15.3	9.2	0	0	0	0	0	0	3	1	4	377	1591;2041;2261	True;True;True	1595;2045;2265	2209;2210;2843;3176	2286;2287;2940;3286	2287;2940;3286	122;123	1;23
A0A384MEE7	A0A384MEE7;Q9BS26	Endoplasmic reticulum resident protein 44	ERP44	tr|A0A384MEE7|A0A384MEE7_HUMAN Epididymis secretory sperm binding protein OS=Homo sapiens OX=9606 PE=2 SV=1;sp|Q9BS26|ERP44_HUMAN Endoplasmic reticulum resident protein 44 OS=Homo sapiens OX=9606 GN=ERP44 PE=1 SV=1	2	1	1	1	0	1	0	1	0	1	3.4	3.4	3.4	46.971	406	0	2.593	0	3.4	0	0	0	0	0	0	0	1	1	388	2776	TRUE	2782	3946	4109	4109
P11177	P11177;A0A384MDR8;C9J634	Pyruvate dehydrogenase E1 component subunit beta, mitochondrial	PDHB	sp|P11177|ODPB_HUMAN Pyruvate dehydrogenase E1 component subunit beta, mitochondrial OS=Homo sapiens OX=9606 GN=PDHB PE=1 SV=3;tr|A0A384MDR8|A0A384MDR8_HUMAN Pyruvate dehydrogenase E1 component subunit beta OS=Homo sapiens OX=9606 PE=2 SV=1;tr|C9J634|C9J63	3	2	2	2	0	2	0	2	0	2	6.1	6.1	6.1	39.233	359	0	2.5653	0	6.1	0	0	0	0	0	0	0	2	2	382	620;1360	True;True	622;1364	846;1902	879;1964	879;1964	125	268
A0A286YFM8	A0A286YFM8;A0A286YFL2;A0A286YFA2;B3KSC3;A0A286YF22;A0A2C9F2M7;V9HW79;O43175;A0A286YER3;A0A286YFC8;A0A286YFB2	D-3-phosphoglycerate dehydrogenase	HEL-S-113;PHGDH	tr|A0A286YFM8|A0A286YFM8_HUMAN D-3-phosphoglycerate dehydrogenase (Fragment) OS=Homo sapiens OX=9606 GN=PHGDH PE=1 SV=1;tr|A0A286YFL2|A0A286YFL2_HUMAN D-3-phosphoglycerate dehydrogenase OS=Homo sapiens OX=9606 GN=PHGDH PE=1 SV=1;tr|A0A286YFA2|A0A286YFA2_HU	16	3	3	3	2	2	2	2	2	2	15.5	15.5	15.5	25.638	239	0	2.5645	10.9	9.2	0	0	0	0	0	0	2	2	4	364	137;985;3101	True;True;True	139;988;3107	184;1353;4382;4383	195;1405;4587;4588	195;1405;4588
H3BN98	H3BN98			tr|H3BN98|H3BN98_HUMAN 40S ribosomal protein S15a (Fragment) OS=Homo sapiens OX=9606 PE=3 SV=2	6	3	3	1	2	2	2	2	1	0	11.8	11.8	4.2	27.168	237	0	2.5352	8	7.6	0	0	0	0	0	0	2	2	4	802	834;2042;2287	True;True;True	837;2046;2291	1140;2844;2845;3214	1185;2941;2942;3325	1185;2942;3325	284	170
Q13404	Q13404;E5RIF1;D6RG00;H0YBX6;I3L0A0	Ubiquitin-conjugating enzyme E2 variant 1	UBE2V1;UBE2V2;TMEM189-UBE2V1	sp|Q13404|UB2V1_HUMAN Ubiquitin-conjugating enzyme E2 variant 1 OS=Homo sapiens OX=9606 GN=UBE2V1 PE=1 SV=2;tr|E5RIF1|E5RIF1_HUMAN Ubiquitin-conjugating enzyme E2 variant 2 (Fragment) OS=Homo sapiens OX=9606 GN=UBE2V2 PE=4 SV=1;tr|D6RG00|D6RG00_HUMAN HCG20	5	2	2	1	2	1	2	1	1	1	15	15	8.2	16.495	147	0	2.5286	15	8.2	0	0	0	0	0	0	2	1	3	974	40;1818	True;True	41;1822	53;54;2529	58;59;2620	58;2620
Q4ZG77	Q4ZG77;A0A140VKF2;O00487	26S proteasome non-ATPase regulatory subunit 14	PSMD14	tr|Q4ZG77|Q4ZG77_HUMAN 26S proteasome regulatory subunit RPN11 (Fragment) OS=Homo sapiens OX=9606 GN=PSMD14 PE=4 SV=1;tr|A0A140VKF2|A0A140VKF2_HUMAN 26S proteasome regulatory subunit RPN11 OS=Homo sapiens OX=9606 PE=2 SV=1;sp|O00487|PSDE_HUMAN 26S proteaso	3	1	1	1	1	1	1	1	1	1	8.4	8.4	8.4	16.532	154	0	2.5241	8.4	8.4	0	0	0	0	0	0	1	1	2	338	338	TRUE	340	460;461	475;476	476
C9JP00	C9JP00;A0A0A0MQX8;Q9NR56	Muscleblind-like protein 1	MBNL1	tr|C9JP00|C9JP00_HUMAN Muscleblind-like protein 1 OS=Homo sapiens OX=9606 GN=MBNL1 PE=1 SV=1;tr|A0A0A0MQX8|A0A0A0MQX8_HUMAN Muscleblind-like protein 1 OS=Homo sapiens OX=9606 GN=MBNL1 PE=1 SV=1;sp|Q9NR56|MBNL1_HUMAN Muscleblind-like protein 1 OS=Homo sapie	3	1	1	1	1	1	1	1	1	1	3.2	3.2	3.2	37.898	348	0	2.5217	3.2	3.2	0	0	0	0	0	0	1	1	2	240	368	TRUE	370	502;503	518;519	519
Q7KZJ3	Q7KZJ3;A0A024R4Z0;A0A024R4Y7;Q96FS1;A0A669KB62;A0A669KB05;Q68DU0;C9JZR2;O60716	Catenin delta-1	CTNND1;DKFZp781O2021	tr|Q7KZJ3|Q7KZJ3_HUMAN Catenin (Cadherin-associated protein), delta 1 OS=Homo sapiens OX=9606 PE=2 SV=1;tr|A0A024R4Z0|A0A024R4Z0_HUMAN Catenin (Cadherin-associated protein), delta 1, isoform CRA_c OS=Homo sapiens OX=9606 GN=CTNND1 PE=3 SV=1;tr|A0A024R4Y7|A	9	2	2	2	0	2	0	2	0	2	4.1	4.1	4.1	68.002	610	0	2.52	0	4.1	0	0	0	0	0	0	0	2	2	76	215;1971	True;True	217;1975	294;2749	307;2845	307;2845
Q3B7A7	Q3B7A7;Q59HH3;P22102;Q15374	Trifunctional purine biosynthetic protein adenosine-3;Phosphoribosylamine--glycine ligase;Phosphoribosylformylglycinamidine cyclo-ligase;Phosphoribosylglycinamide formyltransferase	GART	tr|Q3B7A7|Q3B7A7_HUMAN Trifunctional purine biosynthetic protein adenosine-3 OS=Homo sapiens OX=9606 GN=GART PE=2 SV=1;tr|Q59HH3|Q59HH3_HUMAN Trifunctional purine biosynthetic protein adenosine-3 (Fragment) OS=Homo sapiens OX=9606 PE=2 SV=1;sp|P22102|PUR2_	7	4	4	4	0	4	0	4	0	4	4.3	4.3	4.3	107.72	1010	0	2.5174	0	4.3	0	0	0	0	0	0	0	4	4	892	152;712;827;1378	True;True;True;True	154;715;830;1382	205;977;1131;1925	216;1014;1175;1988	216;1014;1175;1988
F4ZW64	F4ZW64;A8K590;F4ZW65;A0A024R7C7;F4ZW66;Q12906;Q59GP7;B4DFG4	Interleukin enhancer-binding factor 3	ILF3	tr|F4ZW64|F4ZW64_HUMAN NF90a OS=Homo sapiens OX=9606 PE=2 SV=1;tr|A8K590|A8K590_HUMAN cDNA FLJ77456, highly similar to Homo sapiens interleukin enhancer binding factor 3, 90kDa (ILF3), transcript variant 2, mRNA OS=Homo sapiens OX=9606 PE=2 SV=1;tr|F4ZW65|	9	3	3	3	3	1	3	1	3	1	4.8	4.8	4.8	75.96	702	0	2.5041	4.8	1.6	0	0	0	0	0	0	3	1	4	110	561;1639;3019	True;True;True	563;1643;3025	766;767;2280;4266	796;797;2363;4462	797;2363;4462	50	465
A0A2R8YCT7	A0A2R8YCT7;Q496C9;A0A2R8Y6X2;Q8TEA8	D-tyrosyl-tRNA(Tyr) deacylase;D-tyrosyl-tRNA(Tyr) deacylase 1	DTD1	tr|A0A2R8YCT7|A0A2R8YCT7_HUMAN D-aminoacyl-tRNA deacylase OS=Homo sapiens OX=9606 GN=DTD1 PE=1 SV=1;tr|Q496C9|Q496C9_HUMAN D-aminoacyl-tRNA deacylase OS=Homo sapiens OX=9606 GN=DTD1 PE=2 SV=1;tr|A0A2R8Y6X2|A0A2R8Y6X2_HUMAN D-aminoacyl-tRNA deacylase OS=Hom	4	1	1	1	0	1	0	1	0	1	11.8	11.8	11.8	14.535	127	0	2.5039	0	11.8	0	0	0	0	0	0	0	1	1	375	300	TRUE	302	410	425	425
Q53FX5	Q53FX5;Q9NUP9;H0YI92;G3V1D4;H0YIA8;O14910	Protein lin-7 homolog C;Protein lin-7 homolog A	LIN7C;LIN7A	tr|Q53FX5|Q53FX5_HUMAN Lin-7 homolog C variant (Fragment) OS=Homo sapiens OX=9606 PE=2 SV=1;sp|Q9NUP9|LIN7C_HUMAN Protein lin-7 homolog C OS=Homo sapiens OX=9606 GN=LIN7C PE=1 SV=1;tr|H0YI92|H0YI92_HUMAN Protein lin-7 homolog A (Fragment) OS=Homo sapiens O	6	2	2	2	1	2	1	2	1	2	13.7	13.7	13.7	21.82	197	0	2.5033	8.1	13.7	0	0	0	0	0	0	1	2	3	990	25;328	True;True	25;330	32;449;450	35;464;465	35;465
P28074	P28074;H0YJM8;A0A140VJS7	Proteasome subunit beta type-5	PSMB5	sp|P28074|PSB5_HUMAN Proteasome subunit beta type-5 OS=Homo sapiens OX=9606 GN=PSMB5 PE=1 SV=3;tr|H0YJM8|H0YJM8_HUMAN Proteasome endopeptidase complex (Fragment) OS=Homo sapiens OX=9606 GN=PSMB5 PE=1 SV=1;tr|A0A140VJS7|A0A140VJS7_HUMAN Proteasome subunit b	3	2	2	2	0	2	0	2	0	2	8.4	8.4	8.4	28.48	263	0	2.4775	0	8.4	0	0	0	0	0	0	0	2	2	903	1187;3095	True;True	1190;3101	1661;4375	1720;4580	1720;4580
Q6FGU2	Q6FGU2;P23919;G5E9E9;H7C312;H7BZ20;Q53F55	Thymidylate kinase	DTYMK	tr|Q6FGU2|Q6FGU2_HUMAN dTMP kinase (Fragment) OS=Homo sapiens OX=9606 GN=DTYMK PE=2 SV=1;sp|P23919|KTHY_HUMAN Thymidylate kinase OS=Homo sapiens OX=9606 GN=DTYMK PE=1 SV=4;tr|G5E9E9|G5E9E9_HUMAN Deoxythymidylate kinase (Thymidylate kinase), isoform CRA_d O	6	2	2	2	1	2	1	2	1	2	10.4	10.4	10.4	23.819	212	0	2.4756	4.7	10.4	0	0	0	0	0	0	1	2	3	897	2307;2461	True;True	2311;2465	3244;3448;3449	3356;3578;3579	3356;3579
B4DZT3	B4DZT3;P20700;Q6DC98;E9PBF6	Lamin-B1	LMNB1	tr|B4DZT3|B4DZT3_HUMAN cDNA FLJ50934, highly similar to Lamin-B1 OS=Homo sapiens OX=9606 PE=2 SV=1;sp|P20700|LMNB1_HUMAN Lamin-B1 OS=Homo sapiens OX=9606 GN=LMNB1 PE=1 SV=2;tr|Q6DC98|Q6DC98_HUMAN LMNB1 protein (Fragment) OS=Homo sapiens OX=9606 GN=LMNB1 PE	4	2	2	2	0	2	0	2	0	2	5.3	5.3	5.3	43.033	376	0	2.4626	0	5.3	0	9818600	0	490930	0	8199400	0	2	2	652	1398;2166	True;True	1402;2170	1953;3034	2016;3139	2016;3139
Q15008	Q15008;C9J7B7;B3KT66	26S proteasome non-ATPase regulatory subunit 6	PSMD6	sp|Q15008|PSMD6_HUMAN 26S proteasome non-ATPase regulatory subunit 6 OS=Homo sapiens OX=9606 GN=PSMD6 PE=1 SV=1;tr|C9J7B7|C9J7B7_HUMAN 26S proteasome non-ATPase regulatory subunit 6 (Fragment) OS=Homo sapiens OX=9606 GN=PSMD6 PE=1 SV=1;tr|B3KT66|B3KT66_HUM	3	2	2	2	0	2	0	2	0	2	4.4	4.4	4.4	45.531	389	0	2.4616	0	4.4	0	0	0	0	0	0	0	2	2	979	852;1504	True;True	855;1508	1167;2092	1212;2166	1212;2166
A0A5F9ZH78	A0A5F9ZH78;P05089	Arginase-1	ARG1	tr|A0A5F9ZH78|A0A5F9ZH78_HUMAN Arginase-1 OS=Homo sapiens OX=9606 GN=ARG1 PE=1 SV=1;sp|P05089|ARGI1_HUMAN Arginase-1 OS=Homo sapiens OX=9606 GN=ARG1 PE=1 SV=2	2	2	2	2	1	2	1	2	1	2	11.4	11.4	11.4	25.66	237	0	2.4267	6.3	11.4	0	0	0	0	0	0	1	2	3	455	995;2714	True;True	998;2719	1369;3853;3854	1421;4005;4006	1421;4006
Q14730	Q14730;B5BUB5;P05455;Q9UMH5;E7ERC4	Lupus La protein	SSB	tr|Q14730|Q14730_HUMAN La 4.1 protein (Fragment) OS=Homo sapiens OX=9606 PE=2 SV=1;tr|B5BUB5|B5BUB5_HUMAN Autoantigen La (Fragment) OS=Homo sapiens OX=9606 GN=SSB PE=2 SV=1;sp|P05455|LA_HUMAN Lupus La protein OS=Homo sapiens OX=9606 GN=SSB PE=1 SV=2;tr|Q9U	5	2	2	2	0	2	0	2	0	2	6.8	6.8	6.8	33.758	296	0	2.426	0	6.8	0	0	0	0	0	0	0	2	2	663	1334;1499	True;True	1337;1503	1863;2085	1923;2159	1923;2159
P54136	P54136;B4DXW6	Arginine--tRNA ligase, cytoplasmic	RARS	sp|P54136|SYRC_HUMAN Arginine--tRNA ligase, cytoplasmic OS=Homo sapiens OX=9606 GN=RARS1 PE=1 SV=2;tr|B4DXW6|B4DXW6_HUMAN Arginine--tRNA ligase OS=Homo sapiens OX=9606 PE=2 SV=1	4	3	3	3	2	2	2	2	2	2	4.5	4.5	4.5	75.378	660	0	2.4256	3	2.9	0	0	0	0	0	0	2	2	4	927	1840;1851;2592	True;True;True	1844;1855;2596	2564;2565;2579;3646	2656;2657;2672;3788	2656;2672;3788	353	463
E9PIE3	E9PIE3;Q969G5	Protein kinase C delta-binding protein	PRKCDBP	tr|E9PIE3|E9PIE3_HUMAN Caveolae-associated protein 3 OS=Homo sapiens OX=9606 GN=CAVIN3 PE=1 SV=1;sp|Q969G5|CAVN3_HUMAN Caveolae-associated protein 3 OS=Homo sapiens OX=9606 GN=CAVIN3 PE=1 SV=3	2	1	1	1	0	1	0	1	0	1	3.8	3.8	3.8	31.088	293	0	2.4114	0	3.8	0	0	0	0	0	0	0	2	2	754	1699	TRUE	1703	2367;2368	2455;2456	2456
B4DG62	B4DG62;A8K7J7;A0A024QZK7;Q59FD4;B3KXY9;P19367;B3KRA9	Hexokinase;Hexokinase-1	HK1	tr|B4DG62|B4DG62_HUMAN Hexokinase OS=Homo sapiens OX=9606 PE=2 SV=1;tr|A8K7J7|A8K7J7_HUMAN Hexokinase OS=Homo sapiens OX=9606 PE=2 SV=1;tr|A0A024QZK7|A0A024QZK7_HUMAN Hexokinase OS=Homo sapiens OX=9606 GN=HK1 PE=3 SV=1;tr|Q59FD4|Q59FD4_HUMAN Hexokinase (Fr	7	2	2	2	0	2	0	2	0	2	2.4	2.4	2.4	102.31	915	0	2.4032	0	2.4	0	0	0	0	0	0	0	2	2	12	284;903	True;True	286;906	389;1242	404;1290	404;1290
B2R4V2	B2R4V2;H0Y5B4;H7BZ11;J3KQN4;Q969Q0;P83881;R4GN19	60S ribosomal protein L36a-like;60S ribosomal protein L36a	RPL36A;RPL36A-HNRNPH2;RPL36AL	tr|B2R4V2|B2R4V2_HUMAN cDNA, FLJ92227, highly similar to Homo sapiens ribosomal protein L36a-like (RPL36AL), mRNA OS=Homo sapiens OX=9606 PE=2 SV=1;tr|H0Y5B4|H0Y5B4_HUMAN 60S ribosomal protein L36a OS=Homo sapiens OX=9606 GN=RPL36A PE=1 SV=2;tr|H7BZ11|H7BZ	7	2	2	2	1	2	1	2	1	2	17	17	17	12.527	106	0	2.3972	8.5	17	6951700	0	1737900	0	6951700	0	1	2	3	545	1166;1701	True;True	1169;1705	1620;1621;2370	1675;1676;2458	1675;2458
A0A087WUN7	A0A087WUN7;H0YJ40;G3V4X6;G3V2S9;Q9GZT3;H0YJI1;H0YJ07;H0YJU7;H0YJW7	SRA stem-loop-interacting RNA-binding protein, mitochondrial	SLIRP	tr|A0A087WUN7|A0A087WUN7_HUMAN SRA stem-loop-interacting RNA-binding protein, mitochondrial OS=Homo sapiens OX=9606 GN=SLIRP PE=1 SV=1;tr|H0YJ40|H0YJ40_HUMAN SRA stem-loop-interacting RNA-binding protein, mitochondrial (Fragment) OS=Homo sapiens OX=9606 GN	9	2	2	2	2	1	2	1	2	1	21.7	21.7	21.7	10.353	92	0	2.3866	21.7	10.9	0	0	0	0	0	0	2	2	4	201	629;2467	True;True	631;2471	859;860;861;3455	893;894;895;3585	893;3585
A0A1W2PQD2	A0A1W2PQD2;Q7Z524;Q9UBB4;B1AHE4	Ataxin-10	ATXN10	tr|A0A1W2PQD2|A0A1W2PQD2_HUMAN Ataxin-10 OS=Homo sapiens OX=9606 GN=ATXN10 PE=1 SV=1;tr|Q7Z524|Q7Z524_HUMAN HUMEEP OS=Homo sapiens OX=9606 PE=2 SV=1;sp|Q9UBB4|ATX10_HUMAN Ataxin-10 OS=Homo sapiens OX=9606 GN=ATXN10 PE=1 SV=1;tr|B1AHE4|B1AHE4_HUMAN Ataxin-1	4	2	2	2	0	2	0	2	0	2	7.8	7.8	7.8	44.602	395	0	2.3498	0	7.8	0	0	0	0	0	0	0	2	2	354	1436;2054	True;True	1440;2058	1998;2864	2068;2961	2068;2961
A0A248RGE3	A0A248RGE3;Q5RKT7;B2RDW1;A0A2R8Y422;P62979;Q8WYN9	Ubiquitin-40S ribosomal protein S27a;Ubiquitin;40S ribosomal protein S27a	RPS27A;HEL112	tr|A0A248RGE3|A0A248RGE3_HUMAN 40S ribosomal protein S27a (Fragment) OS=Homo sapiens OX=9606 PE=2 SV=1;tr|Q5RKT7|Q5RKT7_HUMAN 40S ribosomal protein S27a OS=Homo sapiens OX=9606 GN=RPS27A PE=1 SV=1;tr|B2RDW1|B2RDW1_HUMAN 40S ribosomal protein S27a OS=Homo s	6	5	1	1	3	4	1	0	1	0	36.6	13.1	13.1	16.717	145	0	2.3445	28.3	23.4	0	0	0	0	0	0	1	0	1	360	572;610;751;1395;1776	True;False;False;False;False	574;612;754;1399;1780	782;833;834;1029;1030;1946;1947;1948;2470	812;866;867;1068;1069;2009;2010;2011;2560	812;866;1069;2009;2560	118	121
E5RJR5	E5RJR5;P63208	S-phase kinase-associated protein 1	SKP1	tr|E5RJR5|E5RJR5_HUMAN S-phase kinase-associated protein 1 OS=Homo sapiens OX=9606 GN=SKP1 PE=1 SV=1;sp|P63208|SKP1_HUMAN S-phase kinase-associated protein 1 OS=Homo sapiens OX=9606 GN=SKP1 PE=1 SV=2	2	1	1	1	1	1	1	1	1	1	7.4	7.4	7.4	18.72	163	0	2.3281	7.4	7.4	0	0	0	0	0	0	1	1	2	744	2067	TRUE	2071	2882;2883	2979;2980	2980
Q9Y6H1	Q9Y6H1;Q5T1J5	Coiled-coil-helix-coiled-coil-helix domain-containing protein 2;Putative coiled-coil-helix-coiled-coil-helix domain-containing protein CHCHD2P9, mitochondrial	CHCHD2;CHCHD2P9	sp|Q9Y6H1|CHCH2_HUMAN Coiled-coil-helix-coiled-coil-helix domain-containing protein 2 OS=Homo sapiens OX=9606 GN=CHCHD2 PE=1 SV=1;sp|Q5T1J5|CHCH9_HUMAN Putative coiled-coil-helix-coiled-coil-helix domain-containing protein CHCHD2P9, mitochondrial OS=Homo s	2	1	1	1	1	0	1	0	1	0	18.5	18.5	18.5	15.512	151	0	2.3235	18.5	0	0	0	0	0	0	0	1	0	1	997	31	TRUE	32	42	47	47
Q53SY7	Q53SY7;F8VPD4;P27708	CAD protein;Glutamine-dependent carbamoyl-phosphate synthase;Aspartate carbamoyltransferase;Dihydroorotase	CAD	tr|Q53SY7|Q53SY7_HUMAN Aspartate carbamoyltransferase (Fragment) OS=Homo sapiens OX=9606 GN=CAD PE=3 SV=1;tr|F8VPD4|F8VPD4_HUMAN Aspartate carbamoyltransferase OS=Homo sapiens OX=9606 GN=CAD PE=1 SV=1;sp|P27708|PYR1_HUMAN CAD protein OS=Homo sapiens OX=960	4	3	3	3	0	3	0	3	0	3	1.7	1.7	1.7	235.18	2151	0	2.2942	0	1.7	0	0	0	0	0	0	0	3	3	773	560;2923;3005	True;True;True	562;2929;3011	765;4132;4247	795;4318;4440	795;4318;4440
Q53F48	Q53F48;A0A024QZK8;P31942	Heterogeneous nuclear ribonucleoprotein H3	HNRPH3;HNRNPH3	tr|Q53F48|Q53F48_HUMAN Heterogeneous nuclear ribonucleoprotein H3 isoform a variant (Fragment) OS=Homo sapiens OX=9606 PE=2 SV=1;tr|A0A024QZK8|A0A024QZK8_HUMAN Heterogeneous nuclear ribonucleoprotein H3 (2H9), isoform CRA_a OS=Homo sapiens OX=9606 GN=HNRPH	3	1	1	1	1	0	1	0	1	0	3.5	3.5	3.5	36.925	346	0	2.2748	3.5	0	0	0	0	0	0	0	1	0	1	13	2587	TRUE	2591	3640	3782	3782
B4DW90	B4DW90;Q53HM6;B3KY12;A8K7V1;A8K566;Q12874	Splicing factor 3A subunit 3	SF3A3	tr|B4DW90|B4DW90_HUMAN cDNA FLJ58737, highly similar to Splicing factor 3A subunit 3 OS=Homo sapiens OX=9606 PE=2 SV=1;tr|Q53HM6|Q53HM6_HUMAN Splicing factor 3a, subunit 3 variant (Fragment) OS=Homo sapiens OX=9606 PE=2 SV=1;tr|B3KY12|B3KY12_HUMAN cDNA FLJ	6	1	1	1	0	1	0	1	0	1	2.9	2.9	2.9	52.427	448	0	2.2727	0	2.9	0	0	0	0	0	0	0	1	1	510	2979	TRUE	2985	4209	4401	4401
Q13747	Q13747;A0A0G2JRN3;E9KL23;A0A384MDQ7;A0A024R6I7;P01009;Q2L9S7;G3V2B9	Alpha-1-antitrypsin;Short peptide from AAT	SERPINA1;AAT	tr|Q13747|Q13747_HUMAN Alpha-1 antitrypsin (Fragment) OS=Homo sapiens OX=9606 PE=2 SV=1;tr|A0A0G2JRN3|A0A0G2JRN3_HUMAN Alpha-1-antitrypsin OS=Homo sapiens OX=9606 GN=SERPINA1 PE=1 SV=1;tr|E9KL23|E9KL23_HUMAN Epididymis secretory sperm binding protein Li 44	8	2	2	2	2	0	2	0	2	0	13.2	13.2	13.2	22.828	197	0	2.27	13.2	0	0	0	0	0	0	0	2	0	2	100	1887;1969	True;True	1891;1973	2627;2746	2720;2842	2720;2842
P46940	P46940;A4QPB0;A0A024RC65;H0YLE8;B4E2M0	Ras GTPase-activating-like protein IQGAP1	IQGAP1;hCG_1991735	sp|P46940|IQGA1_HUMAN Ras GTPase-activating-like protein IQGAP1 OS=Homo sapiens OX=9606 GN=IQGAP1 PE=1 SV=1;tr|A4QPB0|A4QPB0_HUMAN IQ motif containing GTPase activating protein 1 OS=Homo sapiens OX=9606 GN=IQGAP1 PE=1 SV=1;tr|A0A024RC65|A0A024RC65_HUMAN HC	18	3	3	3	0	3	0	3	0	3	1.7	1.7	1.7	189.25	1657	0	2.2439	0	1.7	0	0	0	0	0	0	0	3	3	167	1777;1950;2039	True;True;True	1781;1954;2043	2471;2719;2841	2561;2815;2938	2561;2815;2938	64;65	993;1231
Q9Y678	Q9Y678;B3KW21;Q8WUI6	Coatomer subunit gamma-1	COPG1;COPG	sp|Q9Y678|COPG1_HUMAN Coatomer subunit gamma-1 OS=Homo sapiens OX=9606 GN=COPG1 PE=1 SV=1;tr|B3KW21|B3KW21_HUMAN cDNA FLJ41945 fis, clone PLACE6019676, highly similar to Coatomer subunit gamma OS=Homo sapiens OX=9606 PE=2 SV=1;tr|Q8WUI6|Q8WUI6_HUMAN COPG p	3	2	2	2	1	1	1	1	1	1	2.4	2.4	2.4	97.717	874	0	2.2266	1.3	1.1	0	0	0	0	0	0	1	1	2	1039	1368;2922	True;True	1372;2928	1913;4131	1975;4317	1975;4317
Q9NPJ3	Q9NPJ3	Acyl-coenzyme A thioesterase 13;Acyl-coenzyme A thioesterase 13, N-terminally processed	ACOT13	sp|Q9NPJ3|ACO13_HUMAN Acyl-coenzyme A thioesterase 13 OS=Homo sapiens OX=9606 GN=ACOT13 PE=1 SV=1	1	1	1	1	0	1	0	1	0	1	8.6	8.6	8.6	14.96	140	0	2.1776	0	8.6	0	0	0	0	0	0	0	1	1	1027	2741	TRUE	2746	3887	4043	4043
A0A075B6F6	A0A075B6F6;A0A0S2Z6F0;A0A3B3IT72;A0A0S2Z5V7;A0A3B3IUB5;Q8TCT9;A0A0C4DGU3	Minor histocompatibility antigen H13	HM13	tr|A0A075B6F6|A0A075B6F6_HUMAN Minor histocompatibility antigen H13 (Fragment) OS=Homo sapiens OX=9606 GN=HM13 PE=1 SV=1;tr|A0A0S2Z6F0|A0A0S2Z6F0_HUMAN Histocompatibility 13 isoform 2 OS=Homo sapiens OX=9606 GN=HM13 PE=1 SV=1;tr|A0A3B3IT72|A0A3B3IT72_HUMAN	7	2	2	2	0	2	0	2	0	2	8.1	8.1	8.1	30.162	272	0	2.1629	0	8.1	0	0	0	0	0	0	0	2	2	190	1976;2061	True;True	1980;2065	2756;2874	2852;2971	2852;2971	68	66
A0A0M3HER1	A0A0M3HER1;B3KNZ3;A0A0J9YXC7;P48059	LIM and senescent cell antigen-like-containing domain protein 1	LIMS1	tr|A0A0M3HER1|A0A0M3HER1_HUMAN LIM and senescent cell antigen-like-containing domain protein 1 (Fragment) OS=Homo sapiens OX=9606 GN=LIMS1 PE=1 SV=1;tr|B3KNZ3|B3KNZ3_HUMAN LIM and senescent cell antigen-like-containing domain protein OS=Homo sapiens OX=960	4	1	1	1	0	1	0	1	0	1	5.7	5.7	5.7	24.307	209	0	2.1562	0	5.7	0	0	0	0	0	0	0	1	1	269	2960	TRUE	2966	4184	4372	4372
Q6FGE5	Q6FGE5;D3DV26;P60903	Protein S100-A10	S100A10	tr|Q6FGE5|Q6FGE5_HUMAN Calpactin I light chain (Fragment) OS=Homo sapiens OX=9606 GN=S100A10 PE=2 SV=1;tr|D3DV26|D3DV26_HUMAN Calpactin I light chain (Fragment) OS=Homo sapiens OX=9606 GN=S100A10 PE=4 SV=1;sp|P60903|S10AA_HUMAN Protein S100-A10 OS=Homo sap	3	1	1	1	1	0	1	0	1	0	17.5	17.5	17.5	11.187	97	0	2.1527	17.5	0	0	0	0	0	0	0	1	0	1	732	599	TRUE	601	820	853	853
A0A0S2Z4Y5	A0A0S2Z4Y5;Q5QPK2;H0Y368;O60762	Dolichol-phosphate mannosyltransferase subunit 1	DPM1	tr|A0A0S2Z4Y5|A0A0S2Z4Y5_HUMAN Dolichol-phosphate mannosyltransferase subunit 1 (Fragment) OS=Homo sapiens OX=9606 GN=DPM1 PE=2 SV=1;tr|Q5QPK2|Q5QPK2_HUMAN Dolichol-phosphate mannosyltransferase subunit 1 OS=Homo sapiens OX=9606 GN=DPM1 PE=1 SV=1;tr|H0Y368	4	2	2	2	0	2	0	2	0	2	8.5	8.5	8.5	29.634	260	0	2.1388	0	8.5	0	0	0	0	0	0	0	2	2	295	618;1738	True;True	620;1742	844;2418	877;2506	877;2506
E5RHG8	E5RHG8;A0A024R7Y5;Q15369;R4GMY8	Transcription elongation factor B polypeptide 1	TCEB1	tr|E5RHG8|E5RHG8_HUMAN Elongin-C (Fragment) OS=Homo sapiens OX=9606 GN=ELOC PE=1 SV=1;tr|A0A024R7Y5|A0A024R7Y5_HUMAN Elongin-C OS=Homo sapiens OX=9606 GN=TCEB1 PE=3 SV=1;sp|Q15369|ELOC_HUMAN Elongin-C OS=Homo sapiens OX=9606 GN=ELOC PE=1 SV=1;tr|R4GMY8|R4G	4	3	3	3	1	3	1	3	1	3	36	36	36	9.9601	89	0	2.0958	11.2	36	0	0	0	0	0	0	1	3	4	119	626;654;1785	True;True;True	628;656;1789	855;856;898;2479	889;890;934;2569	890;934;2569
S4R3Q6	S4R3Q6;B4DLT1;O75436	Vacuolar protein sorting-associated protein 26A	VPS26A	tr|S4R3Q6|S4R3Q6_HUMAN Vacuolar protein sorting-associated protein 26A OS=Homo sapiens OX=9606 GN=VPS26A PE=1 SV=1;tr|B4DLT1|B4DLT1_HUMAN cDNA FLJ59716, highly similar to Vacuolar protein sorting 26A OS=Homo sapiens OX=9606 PE=2 SV=1;sp|O75436|VP26A_HUMAN	3	1	1	1	0	1	0	1	0	1	5.3	5.3	5.3	26.197	226	0	2.0951	0	5.3	0	0	0	0	0	0	0	1	1	622	671	TRUE	674	921	957	957
D6RGI3	D6RGI3;A0A384P5S0;D6RER5;Q9NVA2;Q96KC0;D6RDU5	Septin-11	2020-09-11	tr|D6RGI3|D6RGI3_HUMAN Septin 11, isoform CRA_b OS=Homo sapiens OX=9606 GN=SEPTIN11 PE=1 SV=1;tr|A0A384P5S0|A0A384P5S0_HUMAN Epididymis secretory sperm binding protein OS=Homo sapiens OX=9606 PE=2 SV=1;tr|D6RER5|D6RER5_HUMAN Septin-11 OS=Homo sapiens OX=96	10	3	3	3	1	2	1	2	1	2	10.6	10.6	10.6	49.005	425	0	2.0817	3.3	7.3	0	2775400	0	132160	0	2317700	1	2	3	430	64;820;1452	True;True;True	65;823;1456	83;1122;2023	88;1165;2093	88;1165;2093
Q14008	Q14008	Cytoskeleton-associated protein 5	CKAP5	sp|Q14008|CKAP5_HUMAN Cytoskeleton-associated protein 5 OS=Homo sapiens OX=9606 GN=CKAP5 PE=1 SV=3	1	2	2	2	0	2	0	2	0	2	1	1	1	225.49	2032	0	2.0796	0	1	0	9718100	0	91681	0	8115500	0	2	2	975	1197;2627	True;True	1200;2632	1673;3724	1732;3869	1732;3869
C9JBI3	C9JBI3;Q53EY1;A0A024RDL3;A0A024RDL9;P78330	Phosphoserine phosphatase	PSPH	tr|C9JBI3|C9JBI3_HUMAN O-phosphoserine phosphohydrolase (Fragment) OS=Homo sapiens OX=9606 GN=PSPH PE=1 SV=1;tr|Q53EY1|Q53EY1_HUMAN O-phosphoserine phosphohydrolase (Fragment) OS=Homo sapiens OX=9606 PE=2 SV=1;tr|A0A024RDL3|A0A024RDL3_HUMAN O-phosphoserine	5	1	1	1	1	0	1	0	1	0	6.4	6.4	6.4	20.745	187	0	2.063	6.4	0	0	0	0	0	0	0	1	0	1	183	1865	TRUE	1869	2598	2691	2691
K7EMT0	K7EMT0;Q05DF2;Q15428	Splicing factor 3A subunit 2	SF3A2	tr|K7EMT0|K7EMT0_HUMAN Splicing factor 3A subunit 2 (Fragment) OS=Homo sapiens OX=9606 GN=SF3A2 PE=1 SV=2;tr|Q05DF2|Q05DF2_HUMAN SF3A2 protein (Fragment) OS=Homo sapiens OX=9606 GN=SF3A2 PE=2 SV=1;sp|Q15428|SF3A2_HUMAN Splicing factor 3A subunit 2 OS=Homo	3	2	2	2	0	2	0	2	0	2	17.8	17.8	17.8	15.224	135	0	2.0607	0	17.8	0	0	0	0	0	0	0	2	2	826	2011;2693	True;True	2015;2698	2800;3826	2897;3978	2897;3978	294	1
A0A0C4DH52	A0A0C4DH52;Q9NZB2	Constitutive coactivator of PPAR-gamma-like protein 1	FAM120A	tr|A0A0C4DH52|A0A0C4DH52_HUMAN Constitutive coactivator of PPAR-gamma-like protein 1 (Fragment) OS=Homo sapiens OX=9606 GN=FAM120A PE=1 SV=1;sp|Q9NZB2|F120A_HUMAN Constitutive coactivator of PPAR-gamma-like protein 1 OS=Homo sapiens OX=9606 GN=FAM120A PE=1	2	1	1	1	0	1	0	1	0	1	2.6	2.6	2.6	54.06	495	0	2.0585	0	2.6	0	0	0	0	0	0	0	1	1	258	2099	TRUE	2103	2927	3024	3024
P61619	P61619;B4DR61;B3KNF6;H7C1Q9;C9JJV4;Q8TC24;F8W776;B3KQ68;B4DM08;B3KME8;C9JXC6;A6NIF9;F2Z2C7;A6NK38;H7C069;B3KNG2;Q9H9S3	Protein transport protein Sec61 subunit alpha isoform 1;Protein transport protein Sec61 subunit alpha isoform 2	SEC61A1;SEC61A2	sp|P61619|S61A1_HUMAN Protein transport protein Sec61 subunit alpha isoform 1 OS=Homo sapiens OX=9606 GN=SEC61A1 PE=1 SV=2;tr|B4DR61|B4DR61_HUMAN Protein transport protein Sec61 subunit alpha isoform 1 OS=Homo sapiens OX=9606 GN=SEC61A1 PE=1 SV=1;tr|B3KNF6	17	2	2	2	1	1	1	1	1	1	4	4	4	52.264	476	0	2.0562	2.1	1.9	0	0	0	0	0	0	1	1	2	579	763;1336	True;True	766;1339	1046;1865	1085;1925	1085;1925	203	409
H3BN04	H3BN04;P49914	5-formyltetrahydrofolate cyclo-ligase	MTHFS	tr|H3BN04|H3BN04_HUMAN 5-formyltetrahydrofolate cyclo-ligase OS=Homo sapiens OX=9606 GN=MTHFS PE=1 SV=1;sp|P49914|MTHFS_HUMAN 5-formyltetrahydrofolate cyclo-ligase OS=Homo sapiens OX=9606 GN=MTHFS PE=1 SV=2	2	1	1	1	1	1	1	1	1	1	22.7	22.7	22.7	4.9367	44	0	2.0503	22.7	22.7	0	0	0	0	0	0	1	1	2	800	5	TRUE	5	7;8	7;8	8
A0A5F9ZHJ0	A0A5F9ZHJ0			tr|A0A5F9ZHJ0|A0A5F9ZHJ0_HUMAN Acetyl-CoA acetyltransferase, mitochondrial OS=Homo sapiens OX=9606 GN=ACAT1 PE=1 SV=1	1	1	1	1	0	1	0	1	0	1	4.2	4.2	4.2	35.496	337	0	2.0284	0	4.2	0	0	0	0	0	0	0	1	1	456	1075	TRUE	1078	1467	1521	1521
A0A0A7M1X5	A0A0A7M1X5;A0A384NPH0;Q03252	Lamin-B2	LMNB2	tr|A0A0A7M1X5|A0A0A7M1X5_HUMAN Lamin B2, isoform CRA_b OS=Homo sapiens OX=9606 GN=LMNB2 PE=2 SV=1;tr|A0A384NPH0|A0A384NPH0_HUMAN Epididymis secretory sperm binding protein OS=Homo sapiens OX=9606 PE=2 SV=1;sp|Q03252|LMNB2_HUMAN Lamin-B2 OS=Homo sapiens OX=	3	1	1	1	1	1	1	1	1	1	2.9	2.9	2.9	53.557	483	0	2.027	2.9	2.9	0	0	0	0	0	0	1	1	2	252	326	TRUE	328	446;447	461;462	462
B4DP96	B4DP96;B4DPH5;B4DP01;B4DV63;A0A024RC61;Q59E93;P15144	Aminopeptidase N	ANPEP	tr|B4DP96|B4DP96_HUMAN cDNA FLJ51269, highly similar to Aminopeptidase N OS=Homo sapiens OX=9606 PE=2 SV=1;tr|B4DPH5|B4DPH5_HUMAN cDNA FLJ55496, highly similar to Aminopeptidase N OS=Homo sapiens OX=9606 PE=2 SV=1;tr|B4DP01|B4DP01_HUMAN cDNA FLJ56120, high	7	2	2	2	0	2	0	2	0	2	3.9	3.9	3.9	55.976	482	0	2.0221	0	3.9	0	0	0	0	0	0	0	2	2	166	435;2473	True;True	437;2477	591;3464	615;3594	615;3594
D6RDA2	D6RDA2;H0Y8X0;B4DFG0;H0Y993;A0A494C028;P35659	Protein DEK	DEK	tr|D6RDA2|D6RDA2_HUMAN Protein DEK (Fragment) OS=Homo sapiens OX=9606 GN=DEK PE=1 SV=1;tr|H0Y8X0|H0Y8X0_HUMAN Protein DEK OS=Homo sapiens OX=9606 GN=DEK PE=1 SV=2;tr|B4DFG0|B4DFG0_HUMAN Protein DEK OS=Homo sapiens OX=9606 GN=DEK PE=1 SV=1;tr|H0Y993|H0Y993_	7	3	3	3	0	3	0	3	0	3	26.2	26.2	26.2	14.156	122	0	2.0169	0	26.2	0	0	0	0	0	0	0	3	3	445	2182;2450;2459	True;True;True	2186;2454;2463	3054;3435;3446	3160;3565;3576	3160;3565;3576
P61081	P61081;A0A024R4T4;M0QX69	NEDD8-conjugating enzyme Ubc12	UBE2M	sp|P61081|UBC12_HUMAN NEDD8-conjugating enzyme Ubc12 OS=Homo sapiens OX=9606 GN=UBE2M PE=1 SV=1;tr|A0A024R4T4|A0A024R4T4_HUMAN Epididymis secretory sperm binding protein OS=Homo sapiens OX=9606 GN=UBE2M PE=2 SV=1;tr|M0QX69|M0QX69_HUMAN NEDD8-conjugating en	3	2	2	2	0	2	0	2	0	2	10.9	10.9	10.9	20.9	183	0	1.9942	0	10.9	0	0	0	0	0	0	0	2	2	73	447;540	True;True	449;542	605;735	631;764	631;764
B1AK87	B1AK87;B1AK85;B2R7T8;A0A384MR50;B1AK88;B4DWA6;P47756	F-actin-capping protein subunit beta	CAPZB	tr|B1AK87|B1AK87_HUMAN F-actin-capping protein subunit beta OS=Homo sapiens OX=9606 GN=CAPZB PE=1 SV=2;tr|B1AK85|B1AK85_HUMAN F-actin-capping protein subunit beta OS=Homo sapiens OX=9606 GN=CAPZB PE=1 SV=1;tr|B2R7T8|B2R7T8_HUMAN F-actin-capping protein sub	7	1	1	1	0	1	0	1	0	1	5.7	5.7	5.7	27.44	244	0	1.9843	0	5.7	0	0	0	0	0	0	0	1	1	397	2445	TRUE	2449	3428	3558	3558	131	187
B4E0E1	B4E0E1;B2R5W3;A0A024R3T8;P09874	Poly [ADP-ribose] polymerase 1	PARP1	tr|B4E0E1|B4E0E1_HUMAN Poly [ADP-ribose] polymerase OS=Homo sapiens OX=9606 PE=2 SV=1;tr|B2R5W3|B2R5W3_HUMAN Poly [ADP-ribose] polymerase OS=Homo sapiens OX=9606 PE=2 SV=1;tr|A0A024R3T8|A0A024R3T8_HUMAN Poly [ADP-ribose] polymerase OS=Homo sapiens OX=9606	4	2	2	2	1	2	1	2	1	2	2.3	2.3	2.3	111.13	993	0	1.9836	1.3	2.3	0	0	0	0	0	0	1	2	3	64	90;2810	True;True	91;2816	116;3990;3991	123;4154;4155	123;4155
A8K0T9	A8K0T9;P52907;C9JUG7;F8W9N7;A0A0D9SET8;Q53GE2;Q53GC7;A4D0V4;P47755	F-actin-capping protein subunit alpha-1;F-actin-capping protein subunit alpha-2	CAPZA1;CAPZA2	tr|A8K0T9|A8K0T9_HUMAN F-actin-capping protein subunit alpha OS=Homo sapiens OX=9606 PE=2 SV=1;sp|P52907|CAZA1_HUMAN F-actin-capping protein subunit alpha-1 OS=Homo sapiens OX=9606 GN=CAPZA1 PE=1 SV=3;tr|C9JUG7|C9JUG7_HUMAN F-actin-capping protein subunit	9	2	2	2	1	1	1	1	1	1	8.7	8.7	8.7	32.908	286	0	1.9639	5.2	3.5	0	0	0	0	0	0	1	1	2	488	884;1831	True;True	887;1835	1219;2550	1267;2642	1267;2642
O95373	O95373;B3KQG6	Importin-7	IPO7	sp|O95373|IPO7_HUMAN Importin-7 OS=Homo sapiens OX=9606 GN=IPO7 PE=1 SV=1;tr|B3KQG6|B3KQG6_HUMAN cDNA FLJ90427 fis, clone NT2RP3000481, highly similar to Importin-7 OS=Homo sapiens OX=9606 PE=2 SV=1	2	2	2	2	0	2	0	2	0	2	2.4	2.4	2.4	119.52	1038	0	1.9524	0	2.4	0	0	0	0	0	0	0	2	2	852	97;2385	True;True	98;2389	126;3348	134;3474	134;3474
Q9Y5M8	Q9Y5M8;Q549N5;H7C4H2	Signal recognition particle receptor subunit beta	SRPRB	sp|Q9Y5M8|SRPRB_HUMAN Signal recognition particle receptor subunit beta OS=Homo sapiens OX=9606 GN=SRPRB PE=1 SV=3;tr|Q549N5|Q549N5_HUMAN Signal recognition particle receptor subunit beta OS=Homo sapiens OX=9606 GN=SRPRB PE=2 SV=1;tr|H7C4H2|H7C4H2_HUMAN Si	3	2	2	2	0	2	0	2	0	2	8.9	8.9	8.9	29.702	271	0	1.9399	0	8.9	0	6041600	0	377600	0	5045200	0	2	2	994	1071;1784	True;True	1074;1788	1463;2478	1517;2568	1517;2568
Q6NVY0	Q6NVY0;A0A024R904;Q9HB71;B2ZWH1;B4DFD3	Calcyclin-binding protein	CACYBP	tr|Q6NVY0|Q6NVY0_HUMAN Calcyclin-binding protein OS=Homo sapiens OX=9606 GN=CACYBP PE=2 SV=1;tr|A0A024R904|A0A024R904_HUMAN Calcyclin-binding protein OS=Homo sapiens OX=9606 GN=CACYBP PE=4 SV=1;sp|Q9HB71|CYBP_HUMAN Calcyclin-binding protein OS=Homo sapiens	5	2	2	2	0	2	0	2	0	2	7.9	7.9	7.9	26.182	228	0	1.9264	0	7.9	0	14938000	0	1149100	0	12475000	0	2	2	134	2656;3077	True;True	2661;3083	3773;4347	3921;4549	3921;4549
G3V1B8	G3V1B8;H0YEB6;O60232	Sjoegren syndrome/scleroderma autoantigen 1	SSSCA1	tr|G3V1B8|G3V1B8_HUMAN Protein ZNRD2 OS=Homo sapiens OX=9606 GN=ZNRD2 PE=1 SV=1;tr|H0YEB6|H0YEB6_HUMAN Protein ZNRD2 (Fragment) OS=Homo sapiens OX=9606 GN=ZNRD2 PE=1 SV=1;sp|O60232|ZNRD2_HUMAN Protein ZNRD2 OS=Homo sapiens OX=9606 GN=ZNRD2 PE=1 SV=1	3	1	1	1	0	1	0	1	0	1	9.3	9.3	9.3	17.176	162	0	1.9213	0	9.3	0	0	0	0	0	0	0	1	1	783	637	TRUE	639	871	905	905
Q53FA5	Q53FA5;P60468	Protein transport protein Sec61 subunit beta	SEC61B	tr|Q53FA5|Q53FA5_HUMAN Protein translocation complex beta variant (Fragment) OS=Homo sapiens OX=9606 PE=2 SV=1;sp|P60468|SC61B_HUMAN Protein transport protein Sec61 subunit beta OS=Homo sapiens OX=9606 GN=SEC61B PE=1 SV=2	2	1	1	1	1	1	1	1	1	1	15.6	15.6	15.6	10.043	96	0	1.9213	15.6	15.6	0	0	0	0	0	0	1	1	2	933	2198	TRUE	2202	3075;3076	3181;3182	3181
J3KS22	J3KS22;J3QS36;A0A384NY14;Q7Z4W1;J3QS45;J3KRZ4;J3KSZ5;J3QL34	L-xylulose reductase	DCXR	tr|J3KS22|J3KS22_HUMAN L-xylulose reductase (Fragment) OS=Homo sapiens OX=9606 GN=DCXR PE=1 SV=8;tr|J3QS36|J3QS36_HUMAN L-xylulose reductase (Fragment) OS=Homo sapiens OX=9606 GN=DCXR PE=1 SV=1;tr|A0A384NY14|A0A384NY14_HUMAN Dicarbonyl/L-xylulose reductase	8	2	2	2	0	2	0	2	0	2	10.3	10.3	10.3	23.803	223	0	1.9181	0	10.3	0	0	0	0	0	0	0	2	2	426	357;1132	True;True	359;1135	487;1566	503;1621	503;1621
H0YNX5	H0YNX5;H0YNA5;H0YNG3;Q6IAM7;A0A024RC78;Q7Z4Z6;P67812	Signal peptidase complex catalytic subunit SEC11;Signal peptidase I;Signal peptidase complex catalytic subunit SEC11A	SEC11A;SPC18;SEC11L1	tr|H0YNX5|H0YNX5_HUMAN Signal peptidase complex catalytic subunit SEC11 (Fragment) OS=Homo sapiens OX=9606 GN=SEC11A PE=1 SV=1;tr|H0YNA5|H0YNA5_HUMAN Signal peptidase I (Fragment) OS=Homo sapiens OX=9606 GN=SEC11A PE=1 SV=1;tr|H0YNG3|H0YNG3_HUMAN Signal pe	7	2	2	2	1	2	1	2	1	2	21.7	21.7	21.7	11.986	106	0	1.8986	7.5	21.7	6022200	10447000	1003700	1741200	0	8724100	1	2	3	168	936;2931	True;True	939;2937	1295;4143;4144	1346;4330;4331	1346;4331
F5H3K7	F5H3K7;F5GX61;Q6FGX3;Q53ET8;A0A024R5J5;A0A024R5H8;P20340;C9J0I2;Q6AZ91;Q9NRW1	Ras-related protein Rab-6A;Ras-related protein Rab-6B	RAB6A;RAB6B	tr|F5H3K7|F5H3K7_HUMAN Ras-related protein Rab-6A (Fragment) OS=Homo sapiens OX=9606 GN=RAB6A PE=1 SV=1;tr|F5GX61|F5GX61_HUMAN Ras-related protein Rab-6A OS=Homo sapiens OX=9606 GN=RAB6A PE=1 SV=1;tr|Q6FGX3|Q6FGX3_HUMAN RAB6A protein OS=Homo sapiens OX=960	10	2	2	2	0	2	0	2	0	2	31	31	31	8.0992	71	0	1.8986	0	31	0	0	0	0	0	0	0	2	2	83	1974;2589	True;True	1978;2593	2753;3642	2849;3784	2849;3784
B3KM86	B3KM86;D3DVI5;Q8N5A0;A0A087WUT6;O60841	Eukaryotic translation initiation factor 5B	EIF5B	tr|B3KM86|B3KM86_HUMAN Eukaryotic translation initiation factor 5B OS=Homo sapiens OX=9606 PE=2 SV=1;tr|D3DVI5|D3DVI5_HUMAN Eukaryotic translation initiation factor 5B OS=Homo sapiens OX=9606 GN=EIF5B PE=4 SV=1;tr|Q8N5A0|Q8N5A0_HUMAN Eukaryotic translation	5	1	1	1	1	1	1	1	1	1	1.7	1.7	1.7	71.492	634	0	1.8921	1.7	1.7	0	0	0	0	0	0	1	1	2	202	1165	TRUE	1168	1618;1619	1673;1674	1674
A0A096LNH5	A0A096LNH5;H7C1F6;H7C2G3;P0DPI2;A0A140VKB0;A0A0B4J2D5;A0A096LPI6		C21orf33	tr|A0A096LNH5|A0A096LNH5_HUMAN Glutamine amidotransferase-like class 1 domain-containing protein 3B, mitochondrial OS=Homo sapiens OX=9606 GN=GATD3B PE=1 SV=1;tr|H7C1F6|H7C1F6_HUMAN Glutamine amidotransferase-like class 1 domain-containing protein 3A, mito	7	1	1	1	0	1	0	1	0	1	5.5	5.5	5.5	19.416	182	0	1.8883	0	5.5	0	0	0	0	0	0	0	1	1	234	786	TRUE	789	1077	1117	1117
D3WYY8	D3WYY8;Q7YCE6;Q6VJJ3;Q6VJD8;Q6VIG7;Q6RQ80;Q6RNN7;Q6RKW8;U3LSI8;U5Z487;V9J3S1;X5C6M5;X5BKA4;A0A342DHX4;X2C841;X2CK15;W8DFH5;W8DBX9;W8D4U9;W8D1X2;V9K571;V9JPM6;V9JD22;U5Z9R9;Q7Y626;Q7Y6M3;Q7Y6N0;Q7YEH2;F2WJ84;F2WI31;F1CIN6;Q5SB08;Q6R0V6;C5H6M4;G4W3U1;A0A1B0W0T5;Q8HNR6;Q5XRW8;U3L556;T1SWS8;T1Q632;S4STI1;R9Y478;R9Y412;Q9B2U8;Q9B138;Q8WCW3;Q8HNR1;Q85KS0;C5H6M3;E5E079;C5H6K7;A0A1X7RBF7;A0A343GRT3;A0A34…	Cytochrome c oxidase subunit 2	COX2;COII;cox2;MT-CO2	tr|D3WYY8|D3WYY8_HUMAN Cytochrome c oxidase subunit 2 (Fragment) OS=Homo sapiens OX=9606 PE=4 SV=1;tr|Q7YCE6|Q7YCE6_HUMAN Cytochrome c oxidase subunit 2 OS=Homo sapiens OX=9606 GN=COX2 PE=3 SV=1;tr|Q6VJJ3|Q6VJJ3_HUMAN Cytochrome c oxidase subunit 2 OS=Homo	468	2	2	2	0	2	0	2	0	2	44.7	44.7	44.7	4.274	38	0	1.8668	0	44.7	0	6425100	0	1606300	0	5365500	0	1	1	1	1816;3139	True;True	1820;3146	2526;4438	2617;4645	2617;4645
O96008	O96008;K7EKG4;K7EJ57	Mitochondrial import receptor subunit TOM40 homolog	TOMM40	sp|O96008|TOM40_HUMAN Mitochondrial import receptor subunit TOM40 homolog OS=Homo sapiens OX=9606 GN=TOMM40 PE=1 SV=1;tr|K7EKG4|K7EKG4_HUMAN Mitochondrial import receptor subunit TOM40 homolog (Fragment) OS=Homo sapiens OX=9606 GN=TOMM40 PE=1 SV=1;tr|K7EJ5	3	2	2	2	0	2	0	2	0	2	6.9	6.9	6.9	37.893	361	0	1.8598	0	6.9	0	0	0	0	0	0	0	2	2	855	678;2337	True;True	681;2341	930;3285	966;3398	966;3398	305;306	98;248
Q9BYF7	Q9BYF7;H0Y5H9;Q86W05;Q86W03;Q5K684;Q5K633;P48594	Serpin B4	SCCA2;SERPINB4;SERPINB3	tr|Q9BYF7|Q9BYF7_HUMAN SCCA2b OS=Homo sapiens OX=9606 GN=SCCA2 PE=2 SV=1;tr|H0Y5H9|H0Y5H9_HUMAN Serpin B4 (Fragment) OS=Homo sapiens OX=9606 GN=SERPINB4 PE=1 SV=1;tr|Q86W05|Q86W05_HUMAN Squamous cell carcinoma antigen 2 OS=Homo sapiens OX=9606 GN=SERPINB4	7	3	3	1	2	1	2	1	1	0	7.3	7.3	2.7	42.286	369	0	1.8581	4.6	2.7	0	0	0	0	0	0	2	1	3	790	756;1846;2442	True;True;True	759;1850;2446	1038;2574;3424	1077;2666;3554	1077;2666;3554
A0A140VK00	A0A140VK00;P25311	Zinc-alpha-2-glycoprotein	AZGP1	tr|A0A140VK00|A0A140VK00_HUMAN Testicular tissue protein Li 227 OS=Homo sapiens OX=9606 PE=2 SV=1;sp|P25311|ZA2G_HUMAN Zinc-alpha-2-glycoprotein OS=Homo sapiens OX=9606 GN=AZGP1 PE=1 SV=2	2	2	2	2	2	1	2	1	2	1	9.1	9.1	9.1	34.258	298	0	1.8572	9.1	3.4	0	0	0	0	0	0	2	1	3	320	118;2216	True;True	120;2220	156;157;3100	165;166;3206	166;3206
Q8WW12	Q8WW12	PEST proteolytic signal-containing nuclear protein	PCNP	sp|Q8WW12|PCNP_HUMAN PEST proteolytic signal-containing nuclear protein OS=Homo sapiens OX=9606 GN=PCNP PE=1 SV=2	1	1	1	1	0	1	0	1	0	1	8.4	8.4	8.4	18.925	178	0	1.8553	0	8.4	0	0	0	0	0	0	0	1	1	1012	2362	TRUE	2366	3324	3439	3439
A0A087WYS5	A0A087WYS5;A0A087WWM0;O43617	Trafficking protein particle complex subunit 3	TRAPPC3	tr|A0A087WYS5|A0A087WYS5_HUMAN Trafficking protein particle complex subunit 3 OS=Homo sapiens OX=9606 GN=TRAPPC3 PE=1 SV=1;tr|A0A087WWM0|A0A087WWM0_HUMAN Trafficking protein particle complex subunit OS=Homo sapiens OX=9606 GN=TRAPPC3 PE=1 SV=1;sp|O43617|TP	3	1	1	1	1	0	1	0	1	0	13.2	13.2	13.2	12.778	114	0	1.8536	13.2	0	0	0	0	0	0	0	1	0	1	211	898	TRUE	901	1237	1285	1285
F8VZQ9	F8VZQ9;P82979;F8VS12;Q567R9;H0YHG0	SAP domain-containing ribonucleoprotein	SARNP;CIP29	tr|F8VZQ9|F8VZQ9_HUMAN SAP domain-containing ribonucleoprotein OS=Homo sapiens OX=9606 GN=SARNP PE=1 SV=1;sp|P82979|SARNP_HUMAN SAP domain-containing ribonucleoprotein OS=Homo sapiens OX=9606 GN=SARNP PE=1 SV=3;tr|F8VS12|F8VS12_HUMAN SAP domain-containing	5	2	2	2	1	1	1	1	1	1	8.9	8.9	8.9	24.105	213	0	1.8501	4.2	4.7	0	0	0	0	0	0	1	1	2	778	312;1437	True;True	314;1441	428;1999	443;2069	443;2069
A0A024QZ77	A0A024QZ77;Q96C19	EF-hand domain-containing protein D2	EFHD2	tr|A0A024QZ77|A0A024QZ77_HUMAN EF-hand domain family, member D2, isoform CRA_a OS=Homo sapiens OX=9606 GN=EFHD2 PE=2 SV=1;sp|Q96C19|EFHD2_HUMAN EF-hand domain-containing protein D2 OS=Homo sapiens OX=9606 GN=EFHD2 PE=1 SV=1	2	2	2	2	1	2	1	2	1	2	8.8	8.8	8.8	26.697	240	0	1.8477	5	8.8	0	0	0	0	0	0	1	2	3	10	817;3063	True;True	820;3069	1118;1119;4329	1159;1160;4531	1160;4531
D6RAA6	D6RAA6;A6QKW0;A0A024R9W7;P57088	Transmembrane protein 33	TMEM33;SHINC3	tr|D6RAA6|D6RAA6_HUMAN Transmembrane protein 33 (Fragment) OS=Homo sapiens OX=9606 GN=TMEM33 PE=1 SV=1;tr|A6QKW0|A6QKW0_HUMAN SHINC3 OS=Homo sapiens OX=9606 GN=SHINC3 PE=2 SV=1;tr|A0A024R9W7|A0A024R9W7_HUMAN Transmembrane protein 33, isoform CRA_a OS=Homo	4	1	1	1	1	0	1	0	1	0	5.4	5.4	5.4	25.223	222	0	1.8336	5.4	0	0	0	0	0	0	0	1	0	1	143	205	TRUE	207	283	294	294
A0A5C2GMM6	A0A5C2GMM6			tr|A0A5C2GMM6|A0A5C2GMM6_HUMAN IG c926_heavy_IGHV3-20_IGHD1-20_IGHJ6 (Fragment) OS=Homo sapiens OX=9606 PE=2 SV=1	1	1	1	1	1	0	1	0	1	0	9	9	9	13.536	122	0	1.8278	9	0	0	0	0	0	0	0	1	0	1	453	3153	TRUE	3160	4455	4663	4663
C9JXB8	C9JXB8;C9JNW5;V9HW01;P83731	60S ribosomal protein L24	RPL24;HEL-S-310	tr|C9JXB8|C9JXB8_HUMAN 60S ribosomal protein L24 OS=Homo sapiens OX=9606 GN=RPL24 PE=1 SV=1;tr|C9JNW5|C9JNW5_HUMAN 60S ribosomal protein L24 OS=Homo sapiens OX=9606 GN=RPL24 PE=1 SV=1;tr|V9HW01|V9HW01_HUMAN Epididymis secretory protein Li 310 OS=Homo sapie	4	3	3	3	3	1	3	1	3	1	25.6	25.6	25.6	14.369	121	0	1.8171	25.6	7.4	0	0	0	0	0	0	3	3	6	698	167;380;1515	True;True;True	169;382;1519	223;519;2107;2108;2109;2110	234;539;2181;2182;2183;2184	234;539;2182	245	91
Q5MK14	Q5MK14;A1LUY1;P49207	60S ribosomal protein L34	RPL34	tr|Q5MK14|Q5MK14_HUMAN 60S ribosomal protein L34 (Fragment) OS=Homo sapiens OX=9606 PE=2 SV=1;tr|A1LUY1|A1LUY1_HUMAN 60S ribosomal protein L34 OS=Homo sapiens OX=9606 GN=RPL34 PE=3 SV=1;sp|P49207|RL34_HUMAN 60S ribosomal protein L34 OS=Homo sapiens OX=9606	3	2	2	2	1	1	1	1	1	1	14.5	14.5	14.5	7.0365	62	0	1.8012	14.5	12.9	0	0	0	0	0	0	1	1	2	464	104;2294	True;True	105;2298	137;3223	145;3334	145;3334
Q9BTT5	Q9BTT5;A0A3B3ISG8;Q16795;A8K4V2	NADH dehydrogenase [ubiquinone] 1 alpha subcomplex subunit 9, mitochondrial	NDUFA9	tr|Q9BTT5|Q9BTT5_HUMAN Similar to NADH dehydrogenase (Ubiquinone) 1 alpha subcomplex, 9 (39kD) (Fragment) OS=Homo sapiens OX=9606 PE=2 SV=1;tr|A0A3B3ISG8|A0A3B3ISG8_HUMAN Ricin B-type lectin domain-containing protein OS=Homo sapiens OX=9606 PE=1 SV=1;sp|Q1	4	2	2	2	0	2	0	2	0	2	5.9	5.9	5.9	38.441	338	0	1.7704	0	5.9	0	0	0	0	0	0	0	2	2	437	1391;2074	True;True	1395;2078	1940;2896	2003;2993	2003;2993
Q5TA02	Q5TA02;V9HWG9;B2R983;P78417	Glutathione S-transferase omega-1	GSTO1;HEL-S-21	tr|Q5TA02|Q5TA02_HUMAN Glutathione-dependent dehydroascorbate reductase (Fragment) OS=Homo sapiens OX=9606 GN=GSTO1 PE=1 SV=1;tr|V9HWG9|V9HWG9_HUMAN Glutathione-dependent dehydroascorbate reductase OS=Homo sapiens OX=9606 GN=HEL-S-21 PE=2 SV=1;tr|B2R983|B2	5	3	3	3	0	3	0	3	0	3	16	16	16	23.341	200	0	1.7679	0	16	0	0	0	0	0	0	0	3	3	558	601;1163;3060	True;True;True	603;1166;3066	822;1616;4324	855;1671;4526	855;1671;4526
A7YDK7	A7YDK7;D2CVN5;B7SBB1;G9I2H4;D5LTB3;D0EKE6;D0EKE4;C8CK05;C8CK04;C8CHN4;C0JXB9;C0JXB8;D0EKE5;A5JGZ4;O00170	AH receptor-interacting protein	AIP	tr|A7YDK7|A7YDK7_HUMAN Aryl hydrocarbon receptor interacting protein (Fragment) OS=Homo sapiens OX=9606 GN=AIP PE=4 SV=1;tr|D2CVN5|D2CVN5_HUMAN Aryl hydrocarbon receptor-interacting protein AIP722 OS=Homo sapiens OX=9606 GN=AIP PE=4 SV=1;tr|B7SBB1|B7SBB1_H	15	1	1	1	0	1	0	1	0	1	28	28	28	5.5053	50	0	1.7617	0	28	0	0	0	0	0	0	0	1	1	474	2997	TRUE	3003	4237	4430	4430
Q5U058	Q5U058;P17677	Neuromodulin	GAP43	tr|Q5U058|Q5U058_HUMAN Axonal membrane protein GAP-43 OS=Homo sapiens OX=9606 GN=GAP43 PE=2 SV=1;sp|P17677|NEUM_HUMAN Neuromodulin OS=Homo sapiens OX=9606 GN=GAP43 PE=1 SV=1	2	1	1	1	1	1	1	1	1	1	3.8	3.8	3.8	24.802	238	0	1.7484	3.8	3.8	135510000	22225000	11292000	1852100	0	8819900	1	3	4	887	740	TRUE	743	1012;1013;1014;1015	1051;1052;1053;1054	1051
Q57YV6	Q57YV6;D3DRX6;M1VE91;M1VKJ2;M1V481;M1VPF9;M1VRN1;M1V490;M1VE89;B0I1S7;B2RCP3;M1VKI9;M1VRN0;A5D6Y6;V9HW29;J3KNA1;B7Z2M7;M1VPF7;A8K048;A1L179;A0A0G2JMZ6;Q6PKD1;Q66K46;Q6PJC4;Q2TA90;Q6P164;C1PHA2;O60282;P33176;Q12840	Kinesin-like protein;Kinesin heavy chain isoform 5C;Kinesin-1 heavy chain;Kinesin heavy chain isoform 5A	KIF5C;KIF5B;KIF5B-RET(NM_020630)_K24;R11;KIF5B-RET(NM_020975)_K23;R12;KIF5B-ALK_K17;A20;KIF5B-RET(NM_020975)_K22;R12;KIF5B-RET(NM_020630)_K23;R12;KIF5B-RET(NM_020630)_K22;R12;KIF5B-RET(NM_020975)_K16;R12;KIF5B-RET(NM_020630)_K16;R12;KIF5B-RET(NM_020975)_K15;R12;KIF5A;HEL-S-61;KIF5B-RET(NM_020630)_K15;R12;KIF5B-ALK	tr|Q57YV6|Q57YV6_HUMAN Uncharacterized protein KIF5C (Fragment) OS=Homo sapiens OX=9606 GN=KIF5C PE=3 SV=1;tr|D3DRX6|D3DRX6_HUMAN Kinesin-like protein OS=Homo sapiens OX=9606 GN=KIF5B PE=3 SV=1;tr|M1VE91|M1VE91_HUMAN KIF5B-RET(NM_020630)_K24R11 fusion prot	30	1	1	1	0	1	0	1	0	1	15.8	15.8	15.8	8.085	76	0	1.7269	0	15.8	0	0	0	0	0	0	0	1	1	265	2680	TRUE	2685	3808	3960	3960
E9PQY2	E9PQY2;Q9NQP4	Prefoldin subunit 4	PFDN4	tr|E9PQY2|E9PQY2_HUMAN Prefoldin subunit 4 OS=Homo sapiens OX=9606 GN=PFDN4 PE=1 SV=1;sp|Q9NQP4|PFD4_HUMAN Prefoldin subunit 4 OS=Homo sapiens OX=9606 GN=PFDN4 PE=1 SV=1	2	1	1	1	1	0	1	0	1	0	8.8	8.8	8.8	15.598	136	0	1.7269	8.8	0	0	0	0	0	0	0	1	0	1	766	2129	TRUE	2133	2975	3077	3077
P54577	P54577;A0A0S2Z4R1;A0A0C4DGZ5	Tyrosine--tRNA ligase, cytoplasmic;Tyrosine--tRNA ligase, cytoplasmic, N-terminally processed;Tyrosine--tRNA ligase	YARS	sp|P54577|SYYC_HUMAN Tyrosine--tRNA ligase, cytoplasmic OS=Homo sapiens OX=9606 GN=YARS1 PE=1 SV=4;tr|A0A0S2Z4R1|A0A0S2Z4R1_HUMAN Tyrosine--tRNA ligase (Fragment) OS=Homo sapiens OX=9606 GN=YARS PE=2 SV=1;tr|A0A0C4DGZ5|A0A0C4DGZ5_HUMAN Tyrosine--tRNA ligas	3	2	2	2	1	1	1	1	1	1	3.8	3.8	3.8	59.143	528	0	1.7264	1.7	2.1	0	0	0	0	0	0	1	1	2	294	2160;2169	True;True	2164;2173	3022;3038	3127;3144	3127;3144
B4DW08	B4DW08;B4DEC3;O75944;B4DLY4;B4DJW1;B4DZ08;Q71UF1;B2RBW5;A0A0K0K1H7;A2A274;Q99798	Aconitate hydratase, mitochondrial	ACON;ACO2	tr|B4DW08|B4DW08_HUMAN cDNA FLJ50886, highly similar to Aconitate hydratase, mitochondrial OS=Homo sapiens OX=9606 PE=2 SV=1;tr|B4DEC3|B4DEC3_HUMAN cDNA FLJ60429, highly similar to Aconitate hydratase, mitochondrial OS=Homo sapiens OX=9606 PE=2 SV=1;tr|O75	11	2	2	2	0	2	0	2	0	2	5.7	5.7	5.7	54.458	491	0	1.7216	0	5.7	0	0	0	0	0	0	0	2	2	271	2063;2548	True;True	2067;2552	2877;3567	2974;3705	2974;3705
C9JG87	C9JG87;Q9NYK5	39S ribosomal protein L39, mitochondrial	MRPL39	tr|C9JG87|C9JG87_HUMAN 39S ribosomal protein L39, mitochondrial (Fragment) OS=Homo sapiens OX=9606 GN=MRPL39 PE=1 SV=1;sp|Q9NYK5|RM39_HUMAN 39S ribosomal protein L39, mitochondrial OS=Homo sapiens OX=9606 GN=MRPL39 PE=1 SV=3	2	2	2	2	0	2	0	2	0	2	9.1	9.1	9.1	34.032	297	0	1.7214	0	9.1	0	0	0	0	0	0	0	2	2	692	479;1303	True;True	481;1306	647;1822	674;1882	674;1882
B7Z5C1	B7Z5C1;Q4W4Y1;Q8WUM4;B4DHD2	Programmed cell death 6-interacting protein	DRIP4;PDCD6IP	tr|B7Z5C1|B7Z5C1_HUMAN cDNA FLJ56126, highly similar to Programmed cell death 6-interacting protein OS=Homo sapiens OX=9606 PE=2 SV=1;tr|Q4W4Y1|Q4W4Y1_HUMAN Dopamine receptor interacting protein 4 OS=Homo sapiens OX=9606 GN=DRIP4 PE=2 SV=1;sp|Q8WUM4|PDC6I_	4	2	2	2	1	1	1	1	1	1	3.4	3.4	3.4	71.819	649	0	1.703	1.7	1.7	0	0	0	0	0	0	1	1	2	674	2100;2598	True;True	2104;2603	2928;3680	3025;3825	3025;3825
Q76MU0	Q76MU0;A0A024R5M3;Q53HG7;A0A384MDY8;Q14247	Src substrate cortactin	EMS1;CTTN	tr|Q76MU0|Q76MU0_HUMAN Cortactin (Fragment) OS=Homo sapiens OX=9606 GN=EMS1 PE=4 SV=1;tr|A0A024R5M3|A0A024R5M3_HUMAN Cortactin, isoform CRA_c OS=Homo sapiens OX=9606 GN=CTTN PE=4 SV=1;tr|Q53HG7|Q53HG7_HUMAN Cortactin isoform a variant (Fragment) OS=Homo sa	5	2	2	2	0	2	0	2	0	2	6.3	6.3	6.3	35.688	319	0	1.6968	0	6.3	0	0	0	0	0	0	0	3	3	86	714;1159	True;True	717;1162	979;1610;1611	1016;1665;1666	1016;1666
C9JJT5	C9JJT5;G3V325;B4DJ38		ATP5J2-PTCD1	tr|C9JJT5|C9JJT5_HUMAN ATP synthase membrane subunit f OS=Homo sapiens OX=9606 GN=ATP5MF-PTCD1 PE=3 SV=2;tr|G3V325|G3V325_HUMAN ATP5MF-PTCD1 readthrough OS=Homo sapiens OX=9606 GN=ATP5MF-PTCD1 PE=4 SV=1;tr|B4DJ38|B4DJ38_HUMAN cDNA FLJ56092, highly similar	3	2	2	2	1	1	1	1	1	1	18.5	18.5	18.5	5.9149	54	0	1.6878	18.5	16.7	0	0	0	0	0	0	1	1	2	611	301;302	True;True	303;304	411;412	426;427	426;427
Q15393	Q15393;A8K6V3;B3KQH1	Splicing factor 3B subunit 3	SF3B3	sp|Q15393|SF3B3_HUMAN Splicing factor 3B subunit 3 OS=Homo sapiens OX=9606 GN=SF3B3 PE=1 SV=4;tr|A8K6V3|A8K6V3_HUMAN cDNA FLJ78677, highly similar to Homo sapiens splicing factor 3b, subunit 3, 130kDa (SF3B3), mRNA OS=Homo sapiens OX=9606 PE=2 SV=1;tr|B3KQ	3	2	2	2	1	2	1	2	1	2	2.1	2.1	2.1	135.58	1217	0	1.6823	1.2	2.1	0	5629100	0	108250	0	4700800	1	2	3	519	1449;2828	True;True	1453;2834	2018;4016;4017	2088;4184;4185	2088;4185
Q4G142	Q4G142;A0A384MR57;B4DM14;Q96AQ1;Q96LY2	Coiled-coil domain-containing protein 74A;Coiled-coil domain-containing protein 74B	CCDC74A;CCDC74B	tr|Q4G142|Q4G142_HUMAN CCDC74A protein (Fragment) OS=Homo sapiens OX=9606 GN=CCDC74A PE=2 SV=1;tr|A0A384MR57|A0A384MR57_HUMAN Epididymis secretory sperm binding protein OS=Homo sapiens OX=9606 PE=2 SV=1;tr|B4DM14|B4DM14_HUMAN cDNA FLJ59718 OS=Homo sapiens	5	1	1	1	1	0	1	0	1	0	13.9	13.9	13.9	14.147	137	0	1.6622	13.9	0	1024600	0	170770	0	1024600	0	0	0	0	398	70	TRUE	71	92	97	97
B3KMG3	B3KMG3;A0A0C4DGH5;A8K8U1;Q86VP6	Cullin-associated NEDD8-dissociated protein 1	CAND1	tr|B3KMG3|B3KMG3_HUMAN cDNA FLJ10929 fis, clone OVARC1000479, highly similar to Cullin-associated NEDD8-dissociated protein 1 OS=Homo sapiens OX=9606 PE=2 SV=1;tr|A0A0C4DGH5|A0A0C4DGH5_HUMAN Cullin-associated NEDD8-dissociated protein 1 (Fragment) OS=Homo	4	2	2	2	0	2	0	2	0	2	5.9	5.9	5.9	50.867	458	0	1.6581	0	5.9	0	0	0	0	0	0	0	2	2	256	1958;2613	True;True	1962;2618	2730;3702	2826;3847	2826;3847
H7C2M4	H7C2M4;C9J4E9;A0A0G2JNX6;A9C4B8;B4DDH8;Q96N66	Lysophospholipid acyltransferase 7	MBOAT7	tr|H7C2M4|H7C2M4_HUMAN Lysophospholipid acyltransferase 7 (Fragment) OS=Homo sapiens OX=9606 GN=MBOAT7 PE=1 SV=1;tr|C9J4E9|C9J4E9_HUMAN Lysophospholipid acyltransferase 7 (Fragment) OS=Homo sapiens OX=9606 GN=MBOAT7 PE=1 SV=1;tr|A0A0G2JNX6|A0A0G2JNX6_HUMAN	6	1	1	1	0	1	0	1	0	1	13	13	13	13.252	123	0	1.649	0	13	0	0	0	0	0	0	0	1	1	266	1997	TRUE	2001	2783	2880	2880
B7Z2V6	B7Z2V6;P38606	V-type proton ATPase catalytic subunit A	ATP6V1A	tr|B7Z2V6|B7Z2V6_HUMAN H(+)-transporting two-sector ATPase OS=Homo sapiens OX=9606 PE=2 SV=1;sp|P38606|VATA_HUMAN V-type proton ATPase catalytic subunit A OS=Homo sapiens OX=9606 GN=ATP6V1A PE=1 SV=2	2	2	2	2	0	2	0	2	0	2	7.8	7.8	7.8	37.751	334	0	1.6429	0	7.8	0	0	0	0	0	0	0	2	2	670	349;2630	True;True	351;2635	477;3729	493;3875	493;3875	240	35
B4DLK2	B4DLK2;G3V213;F8VZG5;A0A5F9ZHP2;F8W1A4;A0A140VK93;P54819	Adenylate kinase 2, mitochondrial;Adenylate kinase 2, mitochondrial;Adenylate kinase 2, mitochondrial, N-terminally processed	AK2	tr|B4DLK2|B4DLK2_HUMAN Nucleoside-diphosphate kinase OS=Homo sapiens OX=9606 PE=2 SV=1;tr|G3V213|G3V213_HUMAN Nucleoside-diphosphate kinase OS=Homo sapiens OX=9606 GN=AK2 PE=1 SV=1;tr|F8VZG5|F8VZG5_HUMAN Nucleoside-diphosphate kinase OS=Homo sapiens OX=960	7	2	2	2	2	0	2	0	2	0	20.5	20.5	20.5	13.098	122	0	1.6368	20.5	0	0	0	0	0	0	0	2	0	2	333	230;1994	True;True	232;1998	312;2780	325;2877	325;2877	113;114	53;78
B8ZZK2	B8ZZK2;A0A090N7V5;O75223;A0A0B4J1Y4;M0QZK8;H7BZK5	Gamma-glutamylcyclotransferase	GGCT;C7orf24	tr|B8ZZK2|B8ZZK2_HUMAN Gamma-glutamylcyclotransferase OS=Homo sapiens OX=9606 GN=GGCT PE=1 SV=1;tr|A0A090N7V5|A0A090N7V5_HUMAN Gamma-glutamylcyclotransferase OS=Homo sapiens OX=9606 GN=C7orf24 PE=4 SV=1;sp|O75223|GGCT_HUMAN Gamma-glutamylcyclotransferase O	6	2	2	2	1	1	1	1	1	1	14.5	14.5	14.5	18.398	166	0	1.6262	6.6	7.8	0	0	0	0	0	0	1	1	2	231	2150;2530	True;True	2154;2534	3004;3543	3109;3681	3109;3681
D6RD47	D6RD47;A8K517;P62266;D6RDJ2;D6RIX0;D6R9I7	40S ribosomal protein S23	RPS23	tr|D6RD47|D6RD47_HUMAN 40S ribosomal protein S23 OS=Homo sapiens OX=9606 GN=RPS23 PE=1 SV=1;tr|A8K517|A8K517_HUMAN 40S ribosomal protein S23 OS=Homo sapiens OX=9606 GN=RPS23 PE=2 SV=1;sp|P62266|RS23_HUMAN 40S ribosomal protein S23 OS=Homo sapiens OX=9606 G	6	3	3	3	2	2	2	2	2	2	23.1	23.1	23.1	14.837	134	0	1.6232	14.9	14.9	0	0	0	0	0	0	2	2	4	509	238;999;1462	True;True;True	240;1002;1466	321;1373;2036;2037	334;1425;2106;2107	334;1425;2106
D6RHJ7	D6RHJ7;B7Z415;D6RGG7;A0A140VKA9;P09417	Dihydropteridine reductase	QDPR	tr|D6RHJ7|D6RHJ7_HUMAN Dihydropteridine reductase OS=Homo sapiens OX=9606 GN=QDPR PE=1 SV=1;tr|B7Z415|B7Z415_HUMAN Dihydropteridine reductase OS=Homo sapiens OX=9606 GN=QDPR PE=1 SV=1;tr|D6RGG7|D6RGG7_HUMAN Dihydropteridine reductase OS=Homo sapiens OX=960	5	1	1	1	1	1	1	1	1	1	27.8	27.8	27.8	3.7774	36	0	1.6211	27.8	27.8	0	0	0	0	0	0	1	1	2	336	1	TRUE	1	2;3	2;3	3
D3DTH7	D3DTH7;F5H6E2;B7Z3E5;O00159;B7Z9C0	Unconventional myosin-Ic	MYO1C	tr|D3DTH7|D3DTH7_HUMAN Myosin IC, isoform CRA_a OS=Homo sapiens OX=9606 GN=MYO1C PE=3 SV=1;tr|F5H6E2|F5H6E2_HUMAN Unconventional myosin-Ic OS=Homo sapiens OX=9606 GN=MYO1C PE=1 SV=1;tr|B7Z3E5|B7Z3E5_HUMAN cDNA FLJ53573, highly similar to Myosin Ic OS=Homo	5	3	3	3	2	2	2	2	2	2	3.7	3.7	3.7	98.933	862	0	1.6138	2.3	2.6	0	0	0	0	0	0	2	2	4	671	1844;2080;2747	True;True;True	1848;2084;2752	2569;2570;2903;3899	2661;2662;3000;4055	2662;3000;4055
B4DPW9	B4DPW9;A0A0A0MSQ0;Q53GY0;P13797;Q96HI1;Q14651	Plastin-3;Plastin-1	PLS3;PLS1	tr|B4DPW9|B4DPW9_HUMAN cDNA FLJ51929, highly similar to Plastin-3 OS=Homo sapiens OX=9606 PE=2 SV=1;tr|A0A0A0MSQ0|A0A0A0MSQ0_HUMAN Plastin-3 OS=Homo sapiens OX=9606 GN=PLS3 PE=1 SV=1;tr|Q53GY0|Q53GY0_HUMAN Plastin 3 variant (Fragment) OS=Homo sapiens OX=96	15	3	3	3	0	3	0	3	0	3	5.5	5.5	5.5	67.599	603	0	1.6109	0	5.5	0	0	0	0	0	0	0	3	3	245	354;1938;2224	True;True;True	356;1942;2228	484;2705;3113	500;2800;3221	500;2800;3221
E9PP77	E9PP77;H0YCY7;E9PL69;B4DXB0;B4DS95;B4E0I8;B4DNN4;Q53GZ5;P23921	Ribonucleoside-diphosphate reductase;Ribonucleoside-diphosphate reductase large subunit	RRM1	tr|E9PP77|E9PP77_HUMAN Ribonucleoside-diphosphate reductase large subunit OS=Homo sapiens OX=9606 GN=RRM1 PE=1 SV=1;tr|H0YCY7|H0YCY7_HUMAN Ribonucleoside-diphosphate reductase (Fragment) OS=Homo sapiens OX=9606 GN=RRM1 PE=1 SV=1;tr|E9PL69|E9PL69_HUMAN Ribo	9	1	1	1	0	1	0	1	0	1	17.3	17.3	17.3	7.8338	75	0	1.598	0	17.3	0	0	0	0	0	0	0	1	1	633	2363	TRUE	2367	3325	3440	3440
B4DT28	B4DT28;B4DMB1;Q0VGD6;Q6MZS5;B2R7W4;O43390	Heterogeneous nuclear ribonucleoprotein R	HNRNPR;HNRPR;DKFZp686A13234	tr|B4DT28|B4DT28_HUMAN Heterogeneous nuclear ribonucleoprotein R OS=Homo sapiens OX=9606 GN=HNRNPR PE=1 SV=1;tr|B4DMB1|B4DMB1_HUMAN cDNA FLJ53358, highly similar to Heterogeneous nuclear ribonucleoprotein R OS=Homo sapiens OX=9606 PE=2 SV=1;tr|Q0VGD6|Q0VGD	7	3	2	2	3	1	2	1	2	1	5.7	4	4	55.717	494	0	1.5967	5.7	2.2	0	0	0	0	0	0	2	1	3	552	541;711;1855	False;True;True	543;714;1859	736;976;2583;2584	765;1013;2676;2677	765;1013;2677	192;193	58;59
Q8TBX0	Q8TBX0;Q2TU78;J3QL24;J3QKT4;J3KQ22;E7D7Y0;E7D7X9;A0A1B2JLU7;A0A024R8U9;P32322	Pyrroline-5-carboxylate reductase;Pyrroline-5-carboxylate reductase 1, mitochondrial	PIG45;PYCR1	tr|Q8TBX0|Q8TBX0_HUMAN Pyrroline-5-carboxylate reductase OS=Homo sapiens OX=9606 PE=2 SV=1;tr|Q2TU78|Q2TU78_HUMAN Pyrroline-5-carboxylate reductase OS=Homo sapiens OX=9606 GN=PIG45 PE=2 SV=1;tr|J3QL24|J3QL24_HUMAN Pyrroline-5-carboxylate reductase (Fragmen	10	1	1	1	1	0	1	0	1	0	6.4	6.4	6.4	17.718	171	0	1.5893	6.4	0	0	0	0	0	0	0	1	0	1	131	1731	TRUE	1735	2409	2497	2497
B4DDZ5	B4DDZ5;B4DRH6;A0A2R8Y4F5;E9KL44;H0YFD6;P40939;V9GZL3	Trifunctional enzyme subunit alpha, mitochondrial;Long-chain enoyl-CoA hydratase;Long chain 3-hydroxyacyl-CoA dehydrogenase	HADHA	tr|B4DDZ5|B4DDZ5_HUMAN cDNA FLJ53969, highly similar to Trifunctional enzyme subunit alpha, mitochondrial OS=Homo sapiens OX=9606 PE=2 SV=1;tr|B4DRH6|B4DRH6_HUMAN Enoyl-CoA hydratase OS=Homo sapiens OX=9606 PE=2 SV=1;tr|A0A2R8Y4F5|A0A2R8Y4F5_HUMAN Enoyl-Co	7	2	2	2	0	2	0	2	0	2	3.7	3.7	3.7	62.609	573	0	1.5746	0	3.7	0	27385000	0	912820	0	22869000	0	2	2	369	1377;2417	True;True	1381;2421	1924;3388	1987;3514	1987;3514
E5RGS4	E5RGS4;O60925	Prefoldin subunit 1	PFDN1	tr|E5RGS4|E5RGS4_HUMAN Prefoldin subunit 1 OS=Homo sapiens OX=9606 GN=PFDN1 PE=1 SV=1;sp|O60925|PFD1_HUMAN Prefoldin subunit 1 OS=Homo sapiens OX=9606 GN=PFDN1 PE=1 SV=2	2	2	2	2	2	0	2	0	2	0	17.9	17.9	17.9	13.466	117	0	1.5564	17.9	0	0	0	0	0	0	0	2	0	2	743	553;1648	True;True	555;1652	754;2292	783;2375	783;2375
P68366	P68366;C9JEV8;C9JQ00;C9JJQ8	Tubulin alpha-4A chain	TUBA4A	sp|P68366|TBA4A_HUMAN Tubulin alpha-4A chain OS=Homo sapiens OX=9606 GN=TUBA4A PE=1 SV=1;tr|C9JEV8|C9JEV8_HUMAN Tubulin alpha chain (Fragment) OS=Homo sapiens OX=9606 GN=TUBA4A PE=1 SV=1;tr|C9JQ00|C9JQ00_HUMAN Tubulin alpha chain (Fragment) OS=Homo sapiens	4	3	2	2	2	3	1	2	1	2	6.9	4.2	4.2	49.924	448	0	1.55	4.9	6.9	12010000	13099000	571920	623750	0	10939000	1	2	3	953	533;648;2248	True;True;False	535;650;2252	725;726;890;3159;3160	753;754;926;3269;3270	754;926;3269
K7EQ86	K7EQ86;Q08E86;Q14667	Protein KIAA0100	KIAA0100	tr|K7EQ86|K7EQ86_HUMAN KIAA0100, isoform CRA_a OS=Homo sapiens OX=9606 GN=KIAA0100 PE=1 SV=1;tr|Q08E86|Q08E86_HUMAN KIAA0100 protein OS=Homo sapiens OX=9606 GN=KIAA0100 PE=1 SV=1;sp|Q14667|K0100_HUMAN Protein KIAA0100 OS=Homo sapiens OX=9606 GN=KIAA0100 PE	3	2	2	2	2	0	2	0	2	0	0.5	0.5	0.5	237.3	2092	0	1.5441	0.5	0	3488200000	0	34882000	0	3488200000	0	10	0	10	828	1802;2370	True;True	1806;2374	2507;2508;3332	2597;2598;2599;3447;3448;3449;3450;3451;3452;3453	2599;3450
Q32XH3	Q32XH3;M0R3D6;M0R1A7;B4DM94;M0R117;B4DM74;B4DUV3;Q53HD3;B2R4C0;Q02543	60S ribosomal protein L18a	RPL18A	tr|Q32XH3|Q32XH3_HUMAN 60S ribosomal protein L18a OS=Homo sapiens OX=9606 PE=2 SV=1;tr|M0R3D6|M0R3D6_HUMAN 60S ribosomal protein L18a (Fragment) OS=Homo sapiens OX=9606 GN=RPL18A PE=1 SV=1;tr|M0R1A7|M0R1A7_HUMAN 60S ribosomal protein L18a OS=Homo sapiens O	10	1	1	1	1	1	1	1	1	1	7.4	7.4	7.4	15.791	136	0	1.5382	7.4	7.4	0	0	0	0	0	0	1	2	3	537	1296	TRUE	1299	1811;1812;1813	1871;1872;1873	1872
Q5QPE4	Q5QPE4;Q5QPE5;B7Z476;Q53FH8;Q6P5V6;Q9Y5X3	Sorting nexin-5	SNX5	tr|Q5QPE4|Q5QPE4_HUMAN Sorting nexin-5 (Fragment) OS=Homo sapiens OX=9606 GN=SNX5 PE=1 SV=7;tr|Q5QPE5|Q5QPE5_HUMAN Sorting nexin-5 (Fragment) OS=Homo sapiens OX=9606 GN=SNX5 PE=1 SV=1;tr|B7Z476|B7Z476_HUMAN cDNA FLJ55170, highly similar to Sorting nexin-5	6	2	2	2	0	2	0	2	0	2	8.7	8.7	8.7	26.596	230	0	1.5381	0	8.7	0	0	0	0	0	0	0	2	2	672	1941;2835	True;True	1945;2841	2708;4025	2803;4193	2803;4193
D6R967	D6R967;B4DFH3;H0Y9D8;B4DR66;A8K0P2;Q9H2U2	Inorganic pyrophosphatase 2, mitochondrial	PPA2	tr|D6R967|D6R967_HUMAN Inorganic diphosphatase (Fragment) OS=Homo sapiens OX=9606 GN=PPA2 PE=1 SV=1;tr|B4DFH3|B4DFH3_HUMAN Inorganic diphosphatase OS=Homo sapiens OX=9606 PE=2 SV=1;tr|H0Y9D8|H0Y9D8_HUMAN Inorganic diphosphatase (Fragment) OS=Homo sapiens O	6	1	1	1	0	1	0	1	0	1	6.8	6.8	6.8	21.39	191	0	1.5288	0	6.8	0	0	0	0	0	0	0	1	1	487	1770	TRUE	1774	2464	2554	2554
F6RFD5	F6RFD5;B7Z9M9;V9HWA6;P60981	Destrin	DSTN;HEL32	tr|F6RFD5|F6RFD5_HUMAN Actin-depolymerizing factor OS=Homo sapiens OX=9606 GN=DSTN PE=1 SV=1;tr|B7Z9M9|B7Z9M9_HUMAN Actin-depolymerizing factor OS=Homo sapiens OX=9606 PE=2 SV=1;tr|V9HWA6|V9HWA6_HUMAN Actin-depolymerizing factor OS=Homo sapiens OX=9606 GN=	4	1	1	1	0	1	0	1	0	1	8.9	8.9	8.9	15.397	135	0	1.5228	0	8.9	0	0	0	0	0	0	0	1	1	679	1170	TRUE	1173	1627	1683	1683	242	74
Q59EA5	Q59EA5;Q6MZQ5;A0A024QZY4;O00635	E3 ubiquitin-protein ligase TRIM38	DKFZp686F23130;TRIM38	tr|Q59EA5|Q59EA5_HUMAN Tripartite motif-containing 38 variant (Fragment) OS=Homo sapiens OX=9606 PE=2 SV=1;tr|Q6MZQ5|Q6MZQ5_HUMAN Uncharacterized protein DKFZp686F23130 OS=Homo sapiens OX=9606 GN=DKFZp686F23130 PE=2 SV=1;tr|A0A024QZY4|A0A024QZY4_HUMAN Trip	4	1	1	1	1	0	1	0	1	0	3.7	3.7	3.7	34.218	298	0.0014409	1.518	3.7	0	0	0	0	0	0	0	1	0	1	22	1839	TRUE	1843	2563	2655	2655
C9JKI3	C9JKI3;Q7Z4F3;A0A024R757;A0A1I9UVK8;E9PCT5;A9XTE5;Q2TNI1;Q59E85;P56539;Q03135	Caveolin;Caveolin-3;Caveolin-1	CAV1;CAV3	tr|C9JKI3|C9JKI3_HUMAN Caveolin (Fragment) OS=Homo sapiens OX=9606 GN=CAV1 PE=1 SV=1;tr|Q7Z4F3|Q7Z4F3_HUMAN Caveolin OS=Homo sapiens OX=9606 PE=2 SV=1;tr|A0A024R757|A0A024R757_HUMAN Caveolin OS=Homo sapiens OX=9606 GN=CAV1 PE=3 SV=1;tr|A0A1I9UVK8|A0A1I9UVK	10	1	1	1	0	1	0	1	0	1	7.2	7.2	7.2	15.928	138	0.0014388	1.5101	0	7.2	0	0	0	0	0	0	0	1	1	107	644	TRUE	646	884	918	918
Q6IBU0	Q6IBU0;A0A024R6Q1;P55010	Eukaryotic translation initiation factor 5	EIF5	tr|Q6IBU0|Q6IBU0_HUMAN Eukaryotic translation initiation factor 5 OS=Homo sapiens OX=9606 GN=EIF5 PE=2 SV=1;tr|A0A024R6Q1|A0A024R6Q1_HUMAN Eukaryotic translation initiation factor 5 OS=Homo sapiens OX=9606 GN=EIF5 PE=3 SV=1;sp|P55010|IF5_HUMAN Eukaryotic t	3	1	1	1	1	1	1	1	1	1	2.3	2.3	2.3	49.151	431	0.0014368	1.4862	2.3	2.3	0	0	0	0	0	0	1	1	2	102	3031	TRUE	3037	4284;4285	4484;4485	4485
Q05DH6	Q05DH6;E5KN59;E5KN55;Q08752	Peptidyl-prolyl cis-trans isomerase;Peptidyl-prolyl cis-trans isomerase D	PPID	tr|Q05DH6|Q05DH6_HUMAN Peptidyl-prolyl cis-trans isomerase (Fragment) OS=Homo sapiens OX=9606 GN=PPID PE=2 SV=1;tr|E5KN59|E5KN59_HUMAN Peptidyl-prolyl cis-trans isomerase D OS=Homo sapiens OX=9606 PE=4 SV=1;tr|E5KN55|E5KN55_HUMAN Peptidyl-prolyl cis-trans	4	1	1	1	0	1	0	1	0	1	10.3	10.3	10.3	17.268	156	0.0014347	1.4844	0	10.3	0	0	0	0	0	0	0	1	1	740	2454	TRUE	2458	3440	3570	3570
P62277	P62277;J3KMX5	40S ribosomal protein S13	RPS13	sp|P62277|RS13_HUMAN 40S ribosomal protein S13 OS=Homo sapiens OX=9606 GN=RPS13 PE=1 SV=2;tr|J3KMX5|J3KMX5_HUMAN 40S ribosomal protein S13 OS=Homo sapiens OX=9606 GN=RPS13 PE=1 SV=1	2	2	2	2	0	2	0	2	0	2	13.2	13.2	13.2	17.222	151	0.0014327	1.4827	0	13.2	0	19165000	0	2129400	0	16004000	0	2	2	943	1513;1782	True;True	1517;1786	2105;2476	2179;2566	2179;2566
B3KW56	B3KW56;Q6IAX5;B2R806;P60228;E5RIT4;H0YBR5;A0A161SXE1;E5RGA2	Eukaryotic translation initiation factor 3 subunit E	EIF3E	tr|B3KW56|B3KW56_HUMAN Eukaryotic translation initiation factor 3 subunit E OS=Homo sapiens OX=9606 GN=EIF3S6 PE=2 SV=1;tr|Q6IAX5|Q6IAX5_HUMAN Eukaryotic translation initiation factor 3 subunit E OS=Homo sapiens OX=9606 GN=EIF3E PE=2 SV=1;tr|B2R806|B2R806_	8	2	2	2	0	2	0	2	0	2	4.8	4.8	4.8	46.445	396	0.0014306	1.4819	0	4.8	0	9527400	0	381100	0	7956200	0	3	3	554	2251;3036	True;True	2255;3042	3164;4291	3274;4491;4492	3274;4492
B4DP70	B4DP70;F1T0B3;A0A087X2G1;A3RJH1;Q92499	ATP-dependent RNA helicase DDX1	DDX1	tr|B4DP70|B4DP70_HUMAN ATP-dependent RNA helicase DDX1 (Fragment) OS=Homo sapiens OX=9606 PE=2 SV=1;tr|F1T0B3|F1T0B3_HUMAN ATP-dependent RNA helicase DDX1 OS=Homo sapiens OX=9606 GN=DDX1 PE=1 SV=1;tr|A0A087X2G1|A0A087X2G1_HUMAN ATP-dependent RNA helicase D	5	1	1	1	0	1	0	1	0	1	2.1	2.1	2.1	59.196	529	0.0014265	1.4772	0	2.1	0	0	0	0	0	0	0	1	1	229	669	TRUE	672	919	955	955
E9PIE4	E9PIE4;Q53G34;Q9Y6C9	Mitochondrial carrier homolog 2	MTCH2	tr|E9PIE4|E9PIE4_HUMAN Mitochondrial carrier homolog 2 (Fragment) OS=Homo sapiens OX=9606 GN=MTCH2 PE=1 SV=8;tr|Q53G34|Q53G34_HUMAN Mitochondrial carrier homolog 2 variant (Fragment) OS=Homo sapiens OX=9606 PE=2 SV=1;sp|Q9Y6C9|MTCH2_HUMAN Mitochondrial car	3	1	1	1	1	0	1	0	1	0	4.2	4.2	4.2	28.549	262	0.0014286	1.4772	4.2	0	0	0	0	0	0	0	1	0	1	755	782	TRUE	785	1073	1113	1113
Q53G91	Q53G91;A0A024R8U1;O15427	Monocarboxylate transporter 4	SLC16A3	tr|Q53G91|Q53G91_HUMAN Solute carrier family 16, member 3 variant (Fragment) OS=Homo sapiens OX=9606 PE=2 SV=1;tr|A0A024R8U1|A0A024R8U1_HUMAN Solute carrier family 16 (Monocarboxylic acid transporters), member 3, isoform CRA_a OS=Homo sapiens OX=9606 GN=SL	3	1	1	1	0	1	0	1	0	1	2.8	2.8	2.8	49.483	465	0.0014245	1.4708	0	2.8	0	0	0	0	0	0	0	1	1	130	716	TRUE	719	981	1018	1018
B3KNM6	B3KNM6;O75844	CAAX prenyl protease 1 homolog	ZMPSTE24	tr|B3KNM6|B3KNM6_HUMAN CAAX prenyl protease OS=Homo sapiens OX=9606 PE=2 SV=1;sp|O75844|FACE1_HUMAN CAAX prenyl protease 1 homolog OS=Homo sapiens OX=9606 GN=ZMPSTE24 PE=1 SV=2	2	1	1	1	0	1	0	1	0	1	4.7	4.7	4.7	27.125	235	0.0014225	1.4707	0	4.7	0	0	0	0	0	0	0	1	1	580	2306	TRUE	2310	3243	3355	3355
F5H2X5	F5H2X5		VPS33A	tr|F5H2X5|F5H2X5_HUMAN Vacuolar protein sorting-associated protein 33A (Fragment) OS=Homo sapiens OX=9606 GN=VPS33A PE=1 SV=2	1	1	1	1	0	1	0	1	0	1	11.8	11.8	11.8	17.098	153	0.0014205	1.4704	0	11.8	0	0	0	0	0	0	0	1	1	771	2207	TRUE	2211	3087	3193	3193
A0A5C2G9Q1	A0A5C2G9Q1			tr|A0A5C2G9Q1|A0A5C2G9Q1_HUMAN IGH c116_heavy__IGHV4-59_IGHD1-14_IGHJ5 (Fragment) OS=Homo sapiens OX=9606 PE=2 SV=1	1	1	1	1	1	0	1	0	1	0	8.8	8.8	8.8	13.652	125	0.0014184	1.4642	8.8	0	0	0	0	0	0	0	1	0	1	452	2290	TRUE	2294	3218	3329	3329
A0A0G2JL47	A0A0G2JL47;A0A1U9X7A9;A0A1U9X7A6;A0A024RCR6;A0A0G2JK23;P46379;F6S6P2;X6REW1;A0A0G2JJM1	Large proline-rich protein BAG6	BAT3;BAG6	tr|A0A0G2JL47|A0A0G2JL47_HUMAN BCL2-associated athanogene 6 OS=Homo sapiens OX=9606 GN=BAG6 PE=1 SV=1;tr|A0A1U9X7A9|A0A1U9X7A9_HUMAN BCL2-associated athanogene 6 OS=Homo sapiens OX=9606 PE=4 SV=1;tr|A0A1U9X7A6|A0A1U9X7A6_HUMAN BCL2-associated athanogene 6	9	2	2	2	1	1	1	1	1	1	1.9	1.9	1.9	113.46	1077	0.0014164	1.4638	1.2	0.6	0	0	0	0	0	0	1	1	2	176	136;1891	True;True	138;1895	183;2631	194;2725	194;2725
A0A024R1M8	A0A024R1M8;J3KQL8;B4E1T5;Q9BQE5	Apolipoprotein L2	APOL2	tr|A0A024R1M8|A0A024R1M8_HUMAN Apolipoprotein L, 2, isoform CRA_a OS=Homo sapiens OX=9606 GN=APOL2 PE=3 SV=1;tr|J3KQL8|J3KQL8_HUMAN Apolipoprotein L2 OS=Homo sapiens OX=9606 GN=APOL2 PE=1 SV=2;tr|B4E1T5|B4E1T5_HUMAN cDNA FLJ55764, highly similar to Apolipo	4	1	1	1	0	1	0	1	0	1	3.3	3.3	3.3	37.078	337	0.0014144	1.4631	0	3.3	0	0	0	0	0	0	0	1	1	34	1411	TRUE	1415	1968	2033	2033
F5H895	F5H895;A0A0B4J239;F5GXX5;Q53G02;P61803	Dolichyl-diphosphooligosaccharide--protein glycosyltransferase subunit DAD1	DAD1	tr|F5H895|F5H895_HUMAN Defender against cell death 1 OS=Homo sapiens OX=9606 GN=DAD1 PE=1 SV=1;tr|A0A0B4J239|A0A0B4J239_HUMAN Dolichyl-diphosphooligosaccharide--protein glycosyltransferase subunit DAD1 OS=Homo sapiens OX=9606 GN=DAD1 PE=1 SV=1;tr|F5GXX5|F5	5	1	1	1	1	0	1	0	1	0	15.4	15.4	15.4	7.2883	65	0.0014124	1.4605	15.4	0	0	0	0	0	0	0	1	0	1	254	2368	TRUE	2372	3330	3445	3445
B2R4I8	B2R4I8;Q92572	AP-3 complex subunit sigma-1	AP3S1	tr|B2R4I8|B2R4I8_HUMAN cDNA, FLJ92106, highly similar to Homo sapiens adaptor-related protein complex 3, sigma 1 subunit(AP3S1), mRNA OS=Homo sapiens OX=9606 PE=2 SV=1;sp|Q92572|AP3S1_HUMAN AP-3 complex subunit sigma-1 OS=Homo sapiens OX=9606 GN=AP3S1 PE=1	2	1	1	1	0	1	0	1	0	1	5.7	5.7	5.7	21.705	193	0.0014104	1.4593	0	5.7	0	0	0	0	0	0	0	1	1	541	2389	TRUE	2393	3353	3479	3479
B4E0P8	B4E0P8;A0A087WTZ5;E9PJ81;E9PRQ7;A0A024R598;A0A024R539;Q04323	UBX domain-containing protein 1	UBXN1;LOC51035	tr|B4E0P8|B4E0P8_HUMAN cDNA FLJ53007, highly similar to UBA/UBX 33.3 kDa protein OS=Homo sapiens OX=9606 PE=2 SV=1;tr|A0A087WTZ5|A0A087WTZ5_HUMAN UBX domain-containing protein 1 OS=Homo sapiens OX=9606 GN=UBXN1 PE=1 SV=1;tr|E9PJ81|E9PJ81_HUMAN UBX domain-c	7	1	1	1	0	1	0	1	0	1	6	6	6	22.941	200	0.0014085	1.4583	0	6	0	0	0	0	0	0	0	1	1	79	1871	TRUE	1875	2604	2697	2697
K7ELQ0	K7ELQ0;K7ES61;A0A024R7C5;X6RAY8;Q9BYD3;K7EJ73;K7EKI4;K7ELF1	39S ribosomal protein L4, mitochondrial	MRPL4	tr|K7ELQ0|K7ELQ0_HUMAN 39S ribosomal protein L4, mitochondrial OS=Homo sapiens OX=9606 GN=MRPL4 PE=1 SV=1;tr|K7ES61|K7ES61_HUMAN 39S ribosomal protein L4, mitochondrial (Fragment) OS=Homo sapiens OX=9606 GN=MRPL4 PE=1 SV=1;tr|A0A024R7C5|A0A024R7C5_HUMAN Mi	8	2	2	2	0	2	0	2	0	2	8.6	8.6	8.6	24.446	220	0.0014065	1.4561	0	8.6	0	0	0	0	0	0	0	2	2	109	983;1622	True;True	986;1626	1351;2258	1403;2339	1403;2339
Q9H8S9	Q9H8S9;D6RCK3;B3KSH6;Q4W5E0;Q7L9L4	MOB kinase activator 1A;MOB kinase activator 1B	MOB1A;MOB1B;MOBKL1A;MOB4A	sp|Q9H8S9|MOB1A_HUMAN MOB kinase activator 1A OS=Homo sapiens OX=9606 GN=MOB1A PE=1 SV=4;tr|D6RCK3|D6RCK3_HUMAN MOB kinase activator 1B (Fragment) OS=Homo sapiens OX=9606 GN=MOB1B PE=1 SV=1;tr|B3KSH6|B3KSH6_HUMAN MOB1, Mps One Binder kinase activator-like	5	2	2	2	1	2	1	2	1	2	10.2	10.2	10.2	25.079	216	0.0014045	1.4529	5.6	10.2	0	0	0	0	0	0	1	2	3	1023	1156;2422	True;True	1159;2426	1599;1600;3394	1654;1655;3520	1654;3520
E9PN89	E9PN89		HSPA8	tr|E9PN89|E9PN89_HUMAN Heat shock cognate 71 kDa protein (Fragment) OS=Homo sapiens OX=9606 GN=HSPA8 PE=1 SV=1	1	11	1	1	8	9	1	1	1	1	33	3.2	3.2	34.818	312	0.0014025	1.4434	26.6	26.6	0	0	0	0	0	0	1	1	2	762	275;397;806;818;1127;1837;2051;2052;2151;2550;2583	False;False;False;False;False;False;False;False;True;False;False	277;399;809;821;1130;1841;2055;2056;2155;2554;2587	374;375;376;538;1104;1120;1559;2561;2858;2859;2860;2861;2862;3005;3006;3569;3570;3571;3572;3634;3635;3636	387;388;389;558;1145;1161;1162;1163;1613;1614;2653;2955;2956;2957;2958;2959;3110;3111;3707;3708;3709;3710;3776;3777;3778	388;558;1145;1163;1613;2653;2956;2957;3111;3707;3778	270;271	27;177
D6R9P3	D6R9P3;D6RD18;B4DMY3;D6RBZ0;Q53F64;Q99729	Heterogeneous nuclear ribonucleoprotein A/B	HNRNPAB	tr|D6R9P3|D6R9P3_HUMAN Heterogeneous nuclear ribonucleoprotein A/B OS=Homo sapiens OX=9606 GN=HNRNPAB PE=1 SV=1;tr|D6RD18|D6RD18_HUMAN Heterogeneous nuclear ribonucleoprotein A/B OS=Homo sapiens OX=9606 GN=HNRNPAB PE=1 SV=1;tr|B4DMY3|B4DMY3_HUMAN cDNA FLJ6	6	2	2	2	1	1	1	1	1	1	8.2	8.2	8.2	30.302	280	0.0014006	1.4418	5	3.2	0	0	0	0	0	0	1	1	2	626	1299;1497	True;True	1302;1501	1817;2083	1877;2157	1877;2157
Q9P0J0	Q9P0J0	NADH dehydrogenase [ubiquinone] 1 alpha subcomplex subunit 13	NDUFA13	sp|Q9P0J0|NDUAD_HUMAN NADH dehydrogenase [ubiquinone] 1 alpha subcomplex subunit 13 OS=Homo sapiens OX=9606 GN=NDUFA13 PE=1 SV=3	1	1	1	1	1	0	1	0	1	0	6.9	6.9	6.9	16.698	144	0.0013986	1.439	6.9	0	0	0	0	0	0	0	1	0	1	1031	2932	TRUE	2938	4145	4332	4332
D6W5C0	D6W5C0;K9MS24;B2ZZ89;A0A087WUZ3;Q01082	Spectrin beta chain, non-erythrocytic 1	SPTBN1	tr|D6W5C0|D6W5C0_HUMAN Spectrin beta chain OS=Homo sapiens OX=9606 GN=SPTBN1 PE=3 SV=1;tr|K9MS24|K9MS24_HUMAN Spectrin beta chain OS=Homo sapiens OX=9606 GN=SPTBN1 PE=2 SV=1;tr|B2ZZ89|B2ZZ89_HUMAN Spectrin beta chain OS=Homo sapiens OX=9606 GN=SPTBN1 PE=2	6	3	3	3	2	1	2	1	2	1	1.4	1.4	1.4	264.44	2278	0.0013966	1.437	0.9	0.5	0	0	0	0	0	0	2	1	3	203	221;1206;2873	True;True;True	223;1209;2879	302;1686;4070	315;1745;4244	315;1745;4244
H0YLR3	H0YLR3;H0YMA0;Q53G61;Q53G21;P09661	U2 small nuclear ribonucleoprotein A	SNRPA1	tr|H0YLR3|H0YLR3_HUMAN U2 small nuclear ribonucleoprotein A (Fragment) OS=Homo sapiens OX=9606 GN=SNRPA1 PE=1 SV=1;tr|H0YMA0|H0YMA0_HUMAN U2 small nuclear ribonucleoprotein A (Fragment) OS=Homo sapiens OX=9606 GN=SNRPA1 PE=1 SV=1;tr|Q53G61|Q53G61_HUMAN S	5	2	2	2	1	1	1	1	1	1	28.1	28.1	28.1	9.4775	89	0.0013947	1.4352	15.7	12.4	5271300	0	1054300	0	5271300	0	1	1	2	799	1057;2060	True;True	1060;2064	1448;2873	1502;2970	1502;2970
B3KU41	B3KU41;D3DN77;C9IZ80;Q53FN7;Q7L1Q6;C9JFN4	Basic leucine zipper and W2 domain-containing protein 1	hCG_2022736;BZW1	tr|B3KU41|B3KU41_HUMAN cDNA FLJ39170 fis, clone OCBBF2003028, highly similar to Rattus norvegicus basic leucine zipper and W2 domains 1 (Bzw1), mRNA OS=Homo sapiens OX=9606 PE=2 SV=1;tr|D3DN77|D3DN77_HUMAN HCG2022736, isoform CRA_a OS=Homo sapiens OX=9606	6	2	2	2	1	1	1	1	1	1	9	9	9	24.528	211	0.0013928	1.4304	4.3	4.7	0	8423800	0	561580	0	7034600	1	1	2	592	446;1853	True;True	448;1857	604;2581	630;2674	630;2674	210	132
H7C1V0	H7C1V0;A0A1B0GW44;A0A1B0GV23;A0A1B0GVD5;A0A1B0GWE8;V9HWI3;P07339;A0A0S2Z3L4;H7C469;A0A1B0GVP3;A0A1B0GU92;A0A1B0GU03	Cathepsin D;Cathepsin D light chain;Cathepsin D heavy chain	CTSD;HEL-S-130P	tr|H7C1V0|H7C1V0_HUMAN Cathepsin D (Fragment) OS=Homo sapiens OX=9606 GN=CTSD PE=1 SV=1;tr|A0A1B0GW44|A0A1B0GW44_HUMAN Cathepsin D OS=Homo sapiens OX=9606 GN=CTSD PE=1 SV=1;tr|A0A1B0GV23|A0A1B0GV23_HUMAN Cathepsin D OS=Homo sapiens OX=9606 GN=CTSD PE=1 SV=	12	2	2	2	1	2	1	2	1	2	9.5	9.5	9.5	20.371	189	0.0013908	1.4179	5.3	9.5	0	6895100	0	574590	0	5758000	1	2	3	344	2934;3098	True;True	2940;3104	4147;4378;4379	4334;4583;4584	4334;4584
Q5JPE4	Q5JPE4;A0A384MR19;F8VXU5;Q9UBQ0	Vacuolar protein sorting-associated protein 29	DKFZp667O202;VPS29	tr|Q5JPE4|Q5JPE4_HUMAN Vacuolar protein sorting-associated protein 29 OS=Homo sapiens OX=9606 GN=DKFZp667O202 PE=3 SV=1;tr|A0A384MR19|A0A384MR19_HUMAN Vacuolar protein sorting-associated protein 29 OS=Homo sapiens OX=9606 PE=2 SV=1;tr|F8VXU5|F8VXU5_HUMAN V	4	1	1	1	1	1	1	1	1	1	5.5	5.5	5.5	20.392	181	0.0013889	1.4129	5.5	5.5	0	0	0	0	0	0	1	2	3	394	2742	TRUE	2747	3888;3889;3890	4044;4045;4046	4045
F8VZB1	F8VZB1;B3KY56;B3KMV5;A0A024RB17;A0A024RB16;Q9BSJ8	Extended synaptotagmin-1	ESYT1;FAM62A	tr|F8VZB1|F8VZB1_HUMAN Extended synaptotagmin-1 (Fragment) OS=Homo sapiens OX=9606 GN=ESYT1 PE=1 SV=1;tr|B3KY56|B3KY56_HUMAN cDNA FLJ46898 fis, clone UTERU3022168, highly similar to Protein FAM62A OS=Homo sapiens OX=9606 PE=2 SV=1;tr|B3KMV5|B3KMV5_HUMAN cD	6	1	1	1	1	0	1	0	1	0	12.5	12.5	12.5	10.103	88	0.001387	1.4097	12.5	0	0	0	0	0	0	0	1	0	1	153	1810	TRUE	1814	2518	2609	2609
A0A024RD78	A0A024RD78;Q6P1L8	39S ribosomal protein L14, mitochondrial	MRPL14	tr|A0A024RD78|A0A024RD78_HUMAN Mitochondrial ribosomal protein L14, isoform CRA_b OS=Homo sapiens OX=9606 GN=MRPL14 PE=3 SV=1;sp|Q6P1L8|RM14_HUMAN 39S ribosomal protein L14, mitochondrial OS=Homo sapiens OX=9606 GN=MRPL14 PE=1 SV=1	2	1	1	1	1	1	1	1	1	1	6.9	6.9	6.9	15.947	145	0.001385	1.409	6.9	6.9	0	0	0	0	0	0	1	1	2	178	2928	TRUE	2934	4138;4139	4324;4325	4324
B3KVN0	B3KVN0;B4DKW1;Q59GX2;P11166	Solute carrier family 2, facilitated glucose transporter member 1	SLC2A1	tr|B3KVN0|B3KVN0_HUMAN Glucose transporter type 1, erythrocyte/brain OS=Homo sapiens OX=9606 PE=2 SV=1;tr|B4DKW1|B4DKW1_HUMAN cDNA FLJ55703, highly similar to Solute carrier family 2, facilitated glucose transporter member 1 OS=Homo sapiens OX=9606 PE=2 SV	4	1	1	1	0	1	0	1	0	1	2.4	2.4	2.4	45.869	416	0.0013812	1.4071	0	2.4	0	0	0	0	0	0	0	1	1	593	2669	TRUE	2674	3792	3941	3941
J3QLR8	J3QLR8;Q9Y3D9	28S ribosomal protein S23, mitochondrial	MRPS23	tr|J3QLR8|J3QLR8_HUMAN 28S ribosomal protein S23, mitochondrial OS=Homo sapiens OX=9606 GN=MRPS23 PE=1 SV=1;sp|Q9Y3D9|RT23_HUMAN 28S ribosomal protein S23, mitochondrial OS=Homo sapiens OX=9606 GN=MRPS23 PE=1 SV=2	2	1	1	1	0	1	0	1	0	1	6.6	6.6	6.6	17.517	152	0.0013831	1.4071	0	6.6	0	0	0	0	0	0	0	1	1	820	1714	TRUE	1718	2386	2474	2474
C9JJ47	C9JJ47;B4DTI4;B7Z4N2;B4DJB1;B4DFM1;B4E304;A0A087WY71;E9PFW3;B4DNB9;Q96CW1	AP-2 complex subunit mu	AP2M1	tr|C9JJ47|C9JJ47_HUMAN AP-2 complex subunit mu (Fragment) OS=Homo sapiens OX=9606 GN=AP2M1 PE=1 SV=1;tr|B4DTI4|B4DTI4_HUMAN AP-2 complex subunit mu OS=Homo sapiens OX=9606 PE=2 SV=1;tr|B7Z4N2|B7Z4N2_HUMAN AP-2 complex subunit mu OS=Homo sapiens OX=9606 PE=	10	1	1	1	0	1	0	1	0	1	4.4	4.4	4.4	28.791	252	0.0013793	1.4046	0	4.4	0	0	0	0	0	0	0	1	1	214	2528	TRUE	2532	3541	3678	3678
V9HW41	V9HW41;P61088;Q5JXB2;F8VZ29;F8VQQ8;F8VSD4;F8VV71	Ubiquitin-conjugating enzyme E2 N;Putative ubiquitin-conjugating enzyme E2 N-like	HEL-S-71;UBE2N;UBE2NL	tr|V9HW41|V9HW41_HUMAN Epididymis secretory protein Li 71 OS=Homo sapiens OX=9606 GN=HEL-S-71 PE=2 SV=1;sp|P61088|UBE2N_HUMAN Ubiquitin-conjugating enzyme E2 N OS=Homo sapiens OX=9606 GN=UBE2N PE=1 SV=1;sp|Q5JXB2|UE2NL_HUMAN Putative ubiquitin-conjugating	7	2	2	2	0	2	0	2	0	2	13.8	13.8	13.8	17.138	152	0.0013774	1.3991	0	13.8	0	2857700	0	285770	0	2386400	0	3	3	936	1809;2767	True;True	1813;2773	2517;3929	2608;4091;4092	2608;4091
Q9H3A5	Q9H3A5;Q9BUZ3;B4DDN1;Q96AW5;B4DNN3;A0A1B0GVU9;Q53HS0;A8K3A8;P47897	Glutamine--tRNA ligase	QARS	tr|Q9H3A5|Q9H3A5_HUMAN Glutaminyl-tRNA synthetase OS=Homo sapiens OX=9606 PE=2 SV=1;tr|Q9BUZ3|Q9BUZ3_HUMAN Glutaminyl-tRNA synthetase (Fragment) OS=Homo sapiens OX=9606 GN=QARS PE=2 SV=2;tr|B4DDN1|B4DDN1_HUMAN Glutaminyl-tRNA synthetase OS=Homo sapiens OX=	14	3	3	3	2	1	2	1	2	1	4.9	4.9	4.9	69.343	608	0.0013755	1.3987	3.5	1.5	0	0	0	0	0	0	2	1	3	346	532;809;872	True;True;True	534;812;875	724;1108;1192	752;1149;1240	752;1149;1240
P78527	P78527	DNA-dependent protein kinase catalytic subunit	PRKDC	sp|P78527|PRKDC_HUMAN DNA-dependent protein kinase catalytic subunit OS=Homo sapiens OX=9606 GN=PRKDC PE=1 SV=3	1	1	1	1	1	0	1	0	1	0	0.2	0.2	0.2	469.08	4128	0.0013736	1.3841	0.2	0	0	0	0	0	0	0	1	0	1	956	1173	TRUE	1176	1631	1687	1687
Q8N9C4	Q8N9C4;A0A024R1Y2;A0A024R1T9;Q4LE36;P53396	ATP-citrate synthase	ACLY;ACLY variant protein	tr|Q8N9C4|Q8N9C4_HUMAN ATP-citrate synthase OS=Homo sapiens OX=9606 PE=2 SV=1;tr|A0A024R1Y2|A0A024R1Y2_HUMAN ATP-citrate synthase OS=Homo sapiens OX=9606 GN=ACLY PE=3 SV=1;tr|A0A024R1T9|A0A024R1T9_HUMAN ATP-citrate synthase OS=Homo sapiens OX=9606 GN=ACLY	5	1	1	1	1	1	1	1	1	1	2	2	2	76.445	701	0.0013717	1.3822	2	2	0	0	0	0	0	0	1	1	2	40	2438	TRUE	2442	3417;3418	3547;3548	3547	22	266
B4DRY5	B4DRY5;A0A024R7F7;A0A024RAM0;Q4LE60;O14787;Q92973;S4R398;A0A075B780;Q05D48	Transportin-2;Transportin-1	TNPO2;TNPO1;TNPO2 variant protein	tr|B4DRY5|B4DRY5_HUMAN cDNA FLJ54538, highly similar to Transportin-2 OS=Homo sapiens OX=9606 PE=2 SV=1;tr|A0A024R7F7|A0A024R7F7_HUMAN Transportin 2 (Importin 3, karyopherin beta 2b), isoform CRA_b OS=Homo sapiens OX=9606 GN=TNPO2 PE=4 SV=1;tr|A0A024RAM0|A	9	2	2	2	1	1	1	1	1	1	2.5	2.5	2.5	99.665	880	0.0013699	1.3763	1.4	1.1	0	0	0	0	0	0	1	1	2	112	486;2272	True;True	488;2276	657;3190	685;3300	685;3300
C9J1Z8	C9J1Z8;A4D0Z3;P84085;B4DLJ3	ADP-ribosylation factor 5	ARF5	tr|C9J1Z8|C9J1Z8_HUMAN ADP-ribosylation factor 5 (Fragment) OS=Homo sapiens OX=9606 GN=ARF5 PE=1 SV=1;tr|A4D0Z3|A4D0Z3_HUMAN ADP-ribosylation factor 5 OS=Homo sapiens OX=9606 GN=ARF5 PE=2 SV=1;sp|P84085|ARF5_HUMAN ADP-ribosylation factor 5 OS=Homo sapiens	4	4	2	2	3	3	1	1	1	1	25.3	11.3	11.3	17.107	150	0.001368	1.3755	20.7	18.7	0	0	0	0	0	0	1	1	2	467	406;1374;1751;3067	False;False;True;True	408;1378;1755;3073	549;550;1920;1921;2435;4335	570;571;1983;1984;2525;4537	570;1983;2525;4537	5	22
E7END7	E7END7;B7Z8M7;Q5U0I6;P62820;Q96RD8	Ras-related protein Rab-1A	RAB1A	tr|E7END7|E7END7_HUMAN Ras-related protein Rab-1A OS=Homo sapiens OX=9606 GN=RAB1A PE=1 SV=1;tr|B7Z8M7|B7Z8M7_HUMAN cDNA FLJ57768, highly similar to Ras-related protein Rab-1A OS=Homo sapiens OX=9606 PE=2 SV=1;tr|Q5U0I6|Q5U0I6_HUMAN H.sapiens ras-related H	5	3	1	1	1	3	0	1	0	1	22.5	6.9	6.9	19.018	173	0.0013661	1.3747	6.4	22.5	0	3225800	0	248140	0	2693800	0	1	1	678	591;1829;2028	False;False;True	593;1833;2032	810;2545;2546;2547;2824	843;2637;2638;2639;2921	843;2637;2921	241	144
B3KM36	B3KM36;B3KN59;O95816	BAG family molecular chaperone regulator 2	BAG2	tr|B3KM36|B3KM36_HUMAN cDNA FLJ10153 fis, clone HEMBA1003417, highly similar to BAG family molecular chaperone regulator 2 OS=Homo sapiens OX=9606 PE=2 SV=1;tr|B3KN59|B3KN59_HUMAN cDNA FLJ13673 fis, clone PLACE1011858, highly similar to BAG family molecula	3	1	1	1	0	1	0	1	0	1	5.2	5.2	5.2	23.712	211	0.0013643	1.3744	0	5.2	0	0	0	0	0	0	0	1	1	573	1821	TRUE	1825	2534	2626	2626
Q9Y3U8	Q9Y3U8	60S ribosomal protein L36	RPL36	sp|Q9Y3U8|RL36_HUMAN 60S ribosomal protein L36 OS=Homo sapiens OX=9606 GN=RPL36 PE=1 SV=3	1	1	1	1	1	1	1	1	1	1	10.5	10.5	10.5	12.254	105	0.0013624	1.3656	10.5	10.5	0	0	0	0	0	0	1	1	2	1038	585	TRUE	587	801;802	833;834	834	377	97
H0YKW5	H0YKW5;A0A024R5U4;Q9C002	Normal mucosa of esophagus-specific gene 1 protein	C15orf48;NMES1	tr|H0YKW5|H0YKW5_HUMAN Chromosome 15 open reading frame 48 (Fragment) OS=Homo sapiens OX=9606 GN=C15orf48 PE=1 SV=1;tr|A0A024R5U4|A0A024R5U4_HUMAN Chromosome 15 open reading frame 48, isoform CRA_a OS=Homo sapiens OX=9606 GN=C15orf48 PE=4 SV=1;sp|Q9C002|NM	3	2	2	2	1	2	1	2	1	2	11.4	11.4	11.4	14.693	132	0.0013605	1.363	6.1	11.4	0	0	0	0	0	0	1	2	3	87	2421;2657	True;True	2425;2662	3392;3393;3774	3518;3519;3922	3518;3922	44	8
B4DEE5	B4DEE5;O43681	ATPase ASNA1	ASNA1	tr|B4DEE5|B4DEE5_HUMAN cDNA FLJ60230, highly similar to Arsenical pump-driving ATPase OS=Homo sapiens OX=9606 PE=2 SV=1;sp|O43681|GET3_HUMAN ATPase GET3 OS=Homo sapiens OX=9606 GN=GET3 PE=1 SV=2	2	2	2	2	1	2	1	2	1	2	5.9	5.9	5.9	35.843	320	0.0013587	1.3602	2.8	5.9	0	0	0	0	0	0	1	2	3	603	1704;1836	True;True	1708;1840	2373;2374;2560	2461;2462;2652	2462;2652
E9PL01	E9PL01;B4DDB9;A0A087WUC6;E9PI68;Q15005	Signal peptidase complex subunit 2	SPCS2	tr|E9PL01|E9PL01_HUMAN Microsomal signal peptidase 25 kDa subunit OS=Homo sapiens OX=9606 GN=SPCS2 PE=1 SV=1;tr|B4DDB9|B4DDB9_HUMAN Microsomal signal peptidase 25 kDa subunit OS=Homo sapiens OX=9606 PE=2 SV=1;tr|A0A087WUC6|A0A087WUC6_HUMAN Microsomal signa	5	1	1	1	0	1	0	1	0	1	5.7	5.7	5.7	17.027	157	0.0013569	1.3595	0	5.7	0	0	0	0	0	0	0	1	1	200	4	TRUE	4	6	6	6
P38117	P38117	Electron transfer flavoprotein subunit beta	ETFB	sp|P38117|ETFB_HUMAN Electron transfer flavoprotein subunit beta OS=Homo sapiens OX=9606 GN=ETFB PE=1 SV=3	1	1	1	1	1	1	1	1	1	1	4.7	4.7	4.7	27.843	255	0.001355	1.3549	4.7	4.7	0	0	0	0	0	0	1	1	2	916	1943	TRUE	1947	2710;2711	2805;2806	2806
A0A024R994	A0A024R994;O75131;Q4G168;B3KWK1;B2RD40;A8K8A4;E7ENV7;B7Z370;Q96FN4;Q8IYJ1;Q96A23;O95741;Q86YQ8;Q9HCH3;Q9UBL6	Copine-3;Copine-2;Copine-9;Copine-4;Copine-6;Copine-8;Copine-5;Copine-7	CPNE3;CPNE4;CPNE6;CPNE8;CPNE2;CPNE9;CPNE5;CPNE7	tr|A0A024R994|A0A024R994_HUMAN Copine III, isoform CRA_a OS=Homo sapiens OX=9606 GN=CPNE3 PE=3 SV=1;sp|O75131|CPNE3_HUMAN Copine-3 OS=Homo sapiens OX=9606 GN=CPNE3 PE=1 SV=1;tr|Q4G168|Q4G168_HUMAN CPNE4 protein OS=Homo sapiens OX=9606 GN=CPNE4 PE=2 SV=1;tr	15	2	2	2	1	2	1	2	1	2	3.4	3.4	3.4	60.13	537	0.0013532	1.3443	1.7	3.4	0	0	0	0	0	0	1	2	3	136	451;2544	True;True	453;2548	611;612;3562	638;639;3700	639;3700
[truncated: 296 more rows]
